# Supplementary material for: Genome mining reveals novel biosynthetic gene clusters in entomopathogenic bacteria
Source: Sci Rep. 2023 Nov 25;13:20764. doi: 10.1038/s41598-023-47121-9 (PMC10676414; doi:10.1038/s41598-023-47121-9)
Supplement: Supplementary file 3 — Supplementary Table S3. [file 41598_2023_47121_MOESM3_ESM.xlsx]

## Sheet: Supplementary Table S3
Supplementary Table S3. A comprehensive overview of pan and core clusters observed in 13 genomes of Xenorhabdus and Photorhabdus bacteria
Unique ID	Gene cluster ID	Bin name	Genome name	Gene callers ID	Num genomes gene cluster has hits	Num genes in gene cluster	Manum paralogs	SCG	Functional homogeneity index	Geometric homogeneity index	Combined homogeneity index	COG20 CATEGORY ACC	COG20 CATEGORY	COG20 PATHWAY ACC	COG20 PATHWAY	COG20 FUNCTION ACC	COG20 FUNCTION	Amino acid sequence
1	GC_00000001	core	PakNN1685	430	13	121	14	0	0.742831	0.74055	0.741689	K	Transcription			COG3423	Predicted transcriptional regulator, lambda repressor-like DNA-binding domain (SfsB) (PDB:1NEQ)	--------------------------------------MISRKSDWHPADIIAALRKRGTTLAEVSRRAGLSSSTLANALSRPWPKGEWIIANYLEIHPSEIWPSRYFD-------------PNTGELLERKVREQTNN--------------------------------------------------------------------------------------------------------
2	GC_00000001	core	PakNN1685	582	13	121	14	0	0.742831	0.74055	0.741689	K	Transcription			COG3423	Predicted transcriptional regulator, lambda repressor-like DNA-binding domain (SfsB) (PDB:1NEQ)	----------------------------------------MDIQDWHPADIIAALRKQGTNLSAVSRKAGLASSTLSNALHRPWPKGEALIATELGLHPSDIWPSRYRP-------------GKENKFLIKVAETSCVEIW------------------------------------------------------------------------------------------------------
3	GC_00000001	core	PakNN1685	598	13	121	14	0	0.742831	0.74055	0.741689	K	Transcription			COG3423	Predicted transcriptional regulator, lambda repressor-like DNA-binding domain (SfsB) (PDB:1NEQ)	---------------------------------------MIVKNDWHPADIIAGLKKRGTSLSAISREAGLASSTLSNALHRPWPKGEQLIATALDCEPFEIWPSRYSK--------------------------------------------------------------------------------------------------------------------------------------
4	GC_00000001	core	PakNN1685	3744	13	121	14	0	0.742831	0.74055	0.741689	K	Transcription			COG3423	Predicted transcriptional regulator, lambda repressor-like DNA-binding domain (SfsB) (PDB:1NEQ)	----------------------------------------MKNQDWHPADIIAELKKRGTSLAAVSRKAGLASSTLANTLQRRWPKGQRLIAAALDCDPAEIWPSRYTR--------------------------------------------------------------------------------------------------------------------------------------
5	GC_00000001	core	PakNN1685	1953	13	121	14	0	0.742831	0.74055	0.741689	K	Transcription			COG3423	Predicted transcriptional regulator, lambda repressor-like DNA-binding domain (SfsB) (PDB:1NEQ)	---------------------------------------MIVEGDWHPADIIAGLKKRGTSLSAVSREAGLASSTLSNALHRSWPKGEQLIATALNREPYEIWPSRYTD------------------ILDELPLSKLI---------------------------------------------------------------------------------------------------------
6	GC_00000001	core	PausSBR154	107	13	121	14	0	0.742831	0.74055	0.741689	K	Transcription			COG3423	Predicted transcriptional regulator, lambda repressor-like DNA-binding domain (SfsB) (PDB:1NEQ)	--------------------------------------MISRKSDWHPADIIAALRKRGTTLAEVSRKAGLSSSTLANALSRPWPKGEWIIANYLEIHPSEIWPSRYFD-------------PNTGELLERKIREQTNN--------------------------------------------------------------------------------------------------------
7	GC_00000001	core	PausSBR154	906	13	121	14	0	0.742831	0.74055	0.741689	K	Transcription			COG3423	Predicted transcriptional regulator, lambda repressor-like DNA-binding domain (SfsB) (PDB:1NEQ)	--------------------------------------MTSVRNDWHQADIIAALRKRGTTLAAVSREAGLSSSTLANTLSRPWPKGEWIIADYLGIHPSEIWPSRYFD--------------MDGQLIERTIRKVSTE--------------------------------------------------------------------------------------------------------
8	GC_00000001	core	PausSBR154	2316	13	121	14	0	0.742831	0.74055	0.741689	K	Transcription			COG3423	Predicted transcriptional regulator, lambda repressor-like DNA-binding domain (SfsB) (PDB:1NEQ)	-----------------------------------------MKKDWHTADIIAAIRKKNKTLASLSREHGLSSSTLANALTRPWPKGEWLIAQEIGVTPAEIWPSRYFD--------------ENKQPIKRIIRNDLPNNSDIT---------------------------------------------------------------------------------------------------
9	GC_00000001	core	PausSBR154	964	13	121	14	0	0.742831	0.74055	0.741689	K	Transcription			COG3423	Predicted transcriptional regulator, lambda repressor-like DNA-binding domain (SfsB) (PDB:1NEQ)	---------------------------------------MIERSDWHKADIIAALKKRGTSLSAISREAGLASSTLSNALHRPWPKGERIIATFLNCEPSEIWPSRYFK--------------------------------------------------------------------------------------------------------------------------------------
10	GC_00000001	core	PausSBR154	4	13	121	14	0	0.742831	0.74055	0.741689	K	Transcription			COG3423	Predicted transcriptional regulator, lambda repressor-like DNA-binding domain (SfsB) (PDB:1NEQ)	----------------------------------------MDKKDWHPADIIAALKKQGTTLSAVSRKAGLASSTLSNALHRQWPKGEAIIATKLGLPPSEIWPSRYQK-----------KTNSANKLLSDESIARNIEMNQNVFHKLHYSEERAIDSRE-----------------------------------------------------------------------------------
11	GC_00000001	core	PausSBR154	1951	13	121	14	0	0.742831	0.74055	0.741689	K	Transcription			COG3423	Predicted transcriptional regulator, lambda repressor-like DNA-binding domain (SfsB) (PDB:1NEQ)	----------------------------------------MGIQDWHPADIIAALRKQGTNLSAVSRKAGLASSTLSNALHRPWPKGEALIAIELGLHPSDIWPSRYKP-------------GKENKFLIKGIECW-----------------------------------------------------------------------------------------------------------
12	GC_00000001	core	PausSBR154	3846	13	121	14	0	0.742831	0.74055	0.741689	K	Transcription			COG3423	Predicted transcriptional regulator, lambda repressor-like DNA-binding domain (SfsB) (PDB:1NEQ)	----------------------------------------MKNQDWHPADIIAALKKRGTSLAAVSRKAGLASSTLANTLQRRWPKGQQLIADALDRDPAEIWPSRYI---------------------------------------------------------------------------------------------------------------------------------------
13	GC_00000001	core	PausSBR154	2979	13	121	14	0	0.742831	0.74055	0.741689	K	Transcription			COG3423	Predicted transcriptional regulator, lambda repressor-like DNA-binding domain (SfsB) (PDB:1NEQ)	---------------------------------------MIVKDDWHPADIIAGLRKRGTSLSEVSREAGLASSTLSNALHRSWPKGEQLIATALNCEPCEIWPSRYMHRSLAVAMHFEIYWVYSETIVNTKILPRFFNDFFISLRRSKTHRFLYPKSCIKRSDLLYL---------------------------------------------------------------------------
14	GC_00000001	core	PausSBR154	44	13	121	14	0	0.742831	0.74055	0.741689	K	Transcription			COG3423	Predicted transcriptional regulator, lambda repressor-like DNA-binding domain (SfsB) (PDB:1NEQ)	----------------------------------------MIQQDWHPADIIAGLKKKGITLATLSRSAGLASSTLANALTRHWPKGERIISNALGVPPEIIWPSRYKR--------------------------------------------------------------------------------------------------------------------------------------
15	GC_00000001	core	PhaiNN1694	843	13	121	14	0	0.742831	0.74055	0.741689	K	Transcription			COG3423	Predicted transcriptional regulator, lambda repressor-like DNA-binding domain (SfsB) (PDB:1NEQ)	--------------------------------------MISRKSDWHPADIIAALRKRGTTLAEVSRRAGLSSSTLANALSRPWPKGEWIIANYLEIHPSEIWPSRYFD-------------PNTGELLERKVREQINN--------------------------------------------------------------------------------------------------------
16	GC_00000001	core	PhaiNN1694	36	13	121	14	0	0.742831	0.74055	0.741689	K	Transcription			COG3423	Predicted transcriptional regulator, lambda repressor-like DNA-binding domain (SfsB) (PDB:1NEQ)	-----------------------------------------MKKDWHTADIIAAIRKKNKTLASLSREHGLSSSTLANALTRPWPKGELLIAQEIGVTPAEIWPSRYFD--------------ENKRPIKRTVRNDLPNNSDIT---------------------------------------------------------------------------------------------------
17	GC_00000001	core	PhaiNN1694	668	13	121	14	0	0.742831	0.74055	0.741689	K	Transcription			COG3423	Predicted transcriptional regulator, lambda repressor-like DNA-binding domain (SfsB) (PDB:1NEQ)	----------------------------------------MEKKDWHPADIIAALRKKGTSLAAISREAGLASSTLSNALQRPWCKGETIIANALGQKPDEIWPSRYQK---------------------RRKRY------------------------------------------------------------------------------------------------------------
18	GC_00000001	core	PhaiNN1694	2992	13	121	14	0	0.742831	0.74055	0.741689	K	Transcription			COG3423	Predicted transcriptional regulator, lambda repressor-like DNA-binding domain (SfsB) (PDB:1NEQ)	----------------------------------------MGIQDWHPADIIAALRKQGTNLSAVSRKAGLASSTLSNALHRPWPKGEALIATELGLHPSDIWPSRYRP-------------GKENKFLIKVAETSCVESW------------------------------------------------------------------------------------------------------
19	GC_00000001	core	PhaiNN1694	1181	13	121	14	0	0.742831	0.74055	0.741689	K	Transcription			COG3423	Predicted transcriptional regulator, lambda repressor-like DNA-binding domain (SfsB) (PDB:1NEQ)	----------------------------------------MKDQDWHPADIIAALKKRGTSLAAVSREAGLASSTLANTLQRRWPKGQKLIAAALECDPAEIWPSRYVD-----------------NWL------------------------------------------------------------------------------------------------------------------
20	GC_00000001	core	PhaiNN1694	1091	13	121	14	0	0.742831	0.74055	0.741689	K	Transcription			COG3423	Predicted transcriptional regulator, lambda repressor-like DNA-binding domain (SfsB) (PDB:1NEQ)	---------------------------------------MIVKNDWHPADIIAGLKKRGTSLSAISREAGLASSTLSNALHRPWPKGEQLIATALDCEPFEIWPSRYSK--------------------------------------------------------------------------------------------------------------------------------------
21	GC_00000001	core	PhaiNN1694	285	13	121	14	0	0.742831	0.74055	0.741689	K	Transcription			COG3423	Predicted transcriptional regulator, lambda repressor-like DNA-binding domain (SfsB) (PDB:1NEQ)	----------------------------------------MKNQDWHPADIIAELKKRGTSLAAVSRRAGLASSTLANTLQRRWPKGQQLIAAALDCDPAEIWPSRYIK--------------------------------------------------------------------------------------------------------------------------------------
22	GC_00000001	core	PlauMH84	1373	13	121	14	0	0.742831	0.74055	0.741689	K	Transcription			COG3423	Predicted transcriptional regulator, lambda repressor-like DNA-binding domain (SfsB) (PDB:1NEQ)	--------------------------------------MISRKSDWHPADIIAALRKRGTTLAEVSRRAGLSSSTLANALSRPWPKGEWIIANYLEIHPSEIWPSRYFD-------------PNTGELLERKVREQTNN--------------------------------------------------------------------------------------------------------
23	GC_00000001	core	PlauMH84	1053	13	121	14	0	0.742831	0.74055	0.741689	K	Transcription			COG3423	Predicted transcriptional regulator, lambda repressor-like DNA-binding domain (SfsB) (PDB:1NEQ)	-------------------------------------MNNNVKSDWHQADIIAALRKCGTTLAAVSRESGLSSSTLANAFSRPWPKGEWIIADYLGIHPSEIWPSRYFD-------------SHTGELLERKARSKPQE--------------------------------------------------------------------------------------------------------
24	GC_00000001	core	PlauMH84	309	13	121	14	0	0.742831	0.74055	0.741689	K	Transcription			COG3423	Predicted transcriptional regulator, lambda repressor-like DNA-binding domain (SfsB) (PDB:1NEQ)	----------------------------------------MVRNDWHQADIIAALRKRGPTLAAVSREAGLSSSTLANTLSRLWPKGEWIIANYLNIHLSEIWPSRYFD--------------MDSNLIESKVREKSAE--------------------------------------------------------------------------------------------------------
25	GC_00000001	core	PlauMH84	3083	13	121	14	0	0.742831	0.74055	0.741689	K	Transcription			COG3423	Predicted transcriptional regulator, lambda repressor-like DNA-binding domain (SfsB) (PDB:1NEQ)	-----------------------------------------MKKDWHTADIIAAIRKKNKTLASLSREHGLSSSTLANALTRPWPKGELLIAQEIGVTPAEIWPSRYFD--------------ENKQPIKRIIRNDLPNNSDIT---------------------------------------------------------------------------------------------------
26	GC_00000001	core	PlauMH84	3034	13	121	14	0	0.742831	0.74055	0.741689	K	Transcription			COG3423	Predicted transcriptional regulator, lambda repressor-like DNA-binding domain (SfsB) (PDB:1NEQ)	---------------------------------------MTVKNDWHPADIIAGLKKRGTSLSAISREAGLASSTLSNALHRPWPKGERLIAAALNCDPCEIWPSRYFK--------------------------------------------------------------------------------------------------------------------------------------
27	GC_00000001	core	PlauMH84	2260	13	121	14	0	0.742831	0.74055	0.741689	K	Transcription			COG3423	Predicted transcriptional regulator, lambda repressor-like DNA-binding domain (SfsB) (PDB:1NEQ)	----------------------------------------MDIQDWHPADIIAALRKQGTNLSAVSRKAGLASSTLSNALHRPWPKGEALIATELGLHPSDIWPSRYKP-------------GKENKFLIRIAETSTIESW------------------------------------------------------------------------------------------------------
28	GC_00000001	core	PlauMH84	4307	13	121	14	0	0.742831	0.74055	0.741689	K	Transcription			COG3423	Predicted transcriptional regulator, lambda repressor-like DNA-binding domain (SfsB) (PDB:1NEQ)	---------------------------------------MIVKNDWHPADIIAGLKKRGTSLAAVSRDAGLASSTLSNALHRPWPKGEKLIATALNCEPFEIWPSRYSK--------------------------------------------------------------------------------------------------------------------------------------
29	GC_00000001	core	PlauMH84	3774	13	121	14	0	0.742831	0.74055	0.741689	K	Transcription			COG3423	Predicted transcriptional regulator, lambda repressor-like DNA-binding domain (SfsB) (PDB:1NEQ)	----------------------------------------MKNQDWHPADIIAELKKRGTSLAAVSRKAGLASSTLANTLQRRWPKGQRLIATALDRDPAEIWPSRYTK--------------------------------------------------------------------------------------------------------------------------------------
30	GC_00000001	core	PtemMW274	589	13	121	14	0	0.742831	0.74055	0.741689	K	Transcription			COG3423	Predicted transcriptional regulator, lambda repressor-like DNA-binding domain (SfsB) (PDB:1NEQ)	--------------------------------------MISRKSDWHPADIIAALRKRGTTLAEVSRKAGLSSSTLANALSRPWPKGEWIIANYLEIHPSEIWPSRYFD-------------PNTGELLERKVREQTNN--------------------------------------------------------------------------------------------------------
31	GC_00000001	core	PtemMW274	147	13	121	14	0	0.742831	0.74055	0.741689	K	Transcription			COG3423	Predicted transcriptional regulator, lambda repressor-like DNA-binding domain (SfsB) (PDB:1NEQ)	------------------------------MRLLYGDIKEMNKKDWHTADIIAALRKLGTTLAAVSRKEGLSSSTLANALSRPWPKGEWIIANNLGVHPSEIWPSRYFD--------------ENGQPIERIIRNNSSR--------------------------------------------------------------------------------------------------------
32	GC_00000001	core	PtemMW274	438	13	121	14	0	0.742831	0.74055	0.741689	K	Transcription			COG3423	Predicted transcriptional regulator, lambda repressor-like DNA-binding domain (SfsB) (PDB:1NEQ)	--------------------------------------MIKTQNDWHPADIIAALRKRGTTLAALSRESGFSSSTLSNTLARPWPKGEKIIADRLGIAPSVIWPSRYFD--------------KNGNSIK-----------------------------------------------------------------------------------------------------------------
33	GC_00000001	core	PtemMW274	2329	13	121	14	0	0.742831	0.74055	0.741689	K	Transcription			COG3423	Predicted transcriptional regulator, lambda repressor-like DNA-binding domain (SfsB) (PDB:1NEQ)	-----------------------------------------MKKDWHTADIIAAIRKKNKTLASLSREHGLSSSTLANALTRPWPKGEWLIAQEIGVTPAEIWPSRYFD--------------ENKQPIKRTVRNDLPNNSDIT---------------------------------------------------------------------------------------------------
34	GC_00000001	core	PtemMW274	3367	13	121	14	0	0.742831	0.74055	0.741689	K	Transcription			COG3423	Predicted transcriptional regulator, lambda repressor-like DNA-binding domain (SfsB) (PDB:1NEQ)	-----------------------------------------MKKDWHTADIIAAIRKKNKTLASLSREHGLSSSTLANALTRPWPKGELLIAQEIGVTPAEIWPSRYFD--------------ENKQPIKRTIRNDLPNNSDIT---------------------------------------------------------------------------------------------------
35	GC_00000001	core	PtemMW274	4313	13	121	14	0	0.742831	0.74055	0.741689	K	Transcription			COG3423	Predicted transcriptional regulator, lambda repressor-like DNA-binding domain (SfsB) (PDB:1NEQ)	------------------------MGIVPCITKLRKETGMIERHDWHKADIIAALKKRGTSLAAVSREAGLASSTLSNVLHRPWPKGERIIATILNCEPSEIWPSRYFK--------------------------------------------------------------------------------------------------------------------------------------
36	GC_00000001	core	PtemMW274	4258	13	121	14	0	0.742831	0.74055	0.741689	K	Transcription			COG3423	Predicted transcriptional regulator, lambda repressor-like DNA-binding domain (SfsB) (PDB:1NEQ)	----------------------------------------MEKKDWHSADIIAALKKKGTSLAAVSREAGLASSTLSNALQRPWCKGETIIANALGQKPDEIWPSRYQK---------------------RRKRS------------------------------------------------------------------------------------------------------------
37	GC_00000001	core	PtemMW274	3481	13	121	14	0	0.742831	0.74055	0.741689	K	Transcription			COG3423	Predicted transcriptional regulator, lambda repressor-like DNA-binding domain (SfsB) (PDB:1NEQ)	---------------------------------------MIVTDDWHPADIIAGLRKRGTSLSAVSREAGLASSTLSNALHRPWPKGERLIATALNCEPYEIWPSRYFK--------------------------------------------------------------------------------------------------------------------------------------
38	GC_00000001	core	PtemMW274	3817	13	121	14	0	0.742831	0.74055	0.741689	K	Transcription			COG3423	Predicted transcriptional regulator, lambda repressor-like DNA-binding domain (SfsB) (PDB:1NEQ)	----------------------------------------MNIQDWHPADIIAALRKQGTNLSAVSRKAGLASSTLNNALHRPWPKGEALIATELGLHPSAIWPSRYRP-------------GKENKFLIKVEETRSIESW------------------------------------------------------------------------------------------------------
39	GC_00000001	core	PtemMW274	433	13	121	14	0	0.742831	0.74055	0.741689	K	Transcription			COG3423	Predicted transcriptional regulator, lambda repressor-like DNA-binding domain (SfsB) (PDB:1NEQ)	----------------------------------------MKNQDWHPADIIAALKKRGTSLAAVSRKAGLASSTLANTLQRRWPKGQRLIADALDCDPAEIWPSRYTR--------------------------------------------------------------------------------------------------------------------------------------
40	GC_00000001	core	PtemMW274	1015	13	121	14	0	0.742831	0.74055	0.741689	K	Transcription			COG3423	Predicted transcriptional regulator, lambda repressor-like DNA-binding domain (SfsB) (PDB:1NEQ)	-------------------------------------MNKTISGDWHPADIIAALKKQGTNLSAVSRKAGLASSTLSNALYRPWPKGENLIATELGLHPSDIWPSRGR---------------------------------------------------------------------------------------------------------------------------------------
41	GC_00000001	core	PtemMW274	2382	13	121	14	0	0.742831	0.74055	0.741689	K	Transcription			COG3423	Predicted transcriptional regulator, lambda repressor-like DNA-binding domain (SfsB) (PDB:1NEQ)	---------------------------------------MIVKDDWHPADIIAGLRKRGTTLSAVSRKAGLASSTLGNAMYCPWPKGERLIATALDCEPCEIWPSRYVN---------------------------FQD--------------------------------------------------------------------------------------------------------
42	GC_00000001	core	PtemMW274	1075	13	121	14	0	0.742831	0.74055	0.741689	K	Transcription			COG3423	Predicted transcriptional regulator, lambda repressor-like DNA-binding domain (SfsB) (PDB:1NEQ)	----------------------------------------MIQQDWHPADIIAGLKKKGITLAALSRSAGLASSTLANALTRHWPKGERIISNALGVAPEIIWPSRYKR--------------------------------------------------------------------------------------------------------------------------------------
43	GC_00000001	core	PtemMW274	3233	13	121	14	0	0.742831	0.74055	0.741689	K	Transcription			COG3423	Predicted transcriptional regulator, lambda repressor-like DNA-binding domain (SfsB) (PDB:1NEQ)	---------------------------------------MSDVQDWHPADIIAAFRKRGTTLAAVSREAGLASNALTNVFARR----------------------------------------------------------------------------------------------------------------------------------------------------------------
44	GC_00000001	core	XehlMH92	2781	13	121	14	0	0.742831	0.74055	0.741689	K	Transcription			COG3423	Predicted transcriptional regulator, lambda repressor-like DNA-binding domain (SfsB) (PDB:1NEQ)	--------------------------------------MISMKSDWHPADIIAALRKRGTTLAAVSRAAGLSSSTLANTLSRPWPKGEWIIANYLELHPSEIWPSRYFD-------------PHTGELLERKVREKKNN--------------------------------------------------------------------------------------------------------
45	GC_00000001	core	XehlMH92	1125	13	121	14	0	0.742831	0.74055	0.741689	K	Transcription			COG3423	Predicted transcriptional regulator, lambda repressor-like DNA-binding domain (SfsB) (PDB:1NEQ)	-------------------------------MEGVAGMNNNVKNDWHQADIIAALRKRGTTLAAVSRESGLSSSTLANAFSRPWPKGEWIIADYLGIHPSEIWPSRYFD-------------SHTGELLKRKARSKPQE--------------------------------------------------------------------------------------------------------
46	GC_00000001	core	XehlMH92	2859	13	121	14	0	0.742831	0.74055	0.741689	K	Transcription			COG3423	Predicted transcriptional regulator, lambda repressor-like DNA-binding domain (SfsB) (PDB:1NEQ)	------------------------------------MNNNNVQNDWHQADIIAALRKRGTTLAAISREAGLSSSTLANALSRQWPKGEWIIANYLGIHPSEIWPSRYFD--------------KQGRLIERKVRDKPQE--------------------------------------------------------------------------------------------------------
47	GC_00000001	core	XehlMH92	3257	13	121	14	0	0.742831	0.74055	0.741689	K	Transcription			COG3423	Predicted transcriptional regulator, lambda repressor-like DNA-binding domain (SfsB) (PDB:1NEQ)	MGIQAGEVSTSPDECPGIANPVWIATININKWKGVAGMNNNVRNDWHQADIIAALRKRGTTLAALSRETGLSSSTLANAFSRPWPKGEWIIANYLGIHPSEIWPSRYFD--------------QRGQLIERKVRNKPQK--------------------------------------------------------------------------------------------------------
48	GC_00000001	core	XehlMH92	1090	13	121	14	0	0.742831	0.74055	0.741689	K	Transcription			COG3423	Predicted transcriptional regulator, lambda repressor-like DNA-binding domain (SfsB) (PDB:1NEQ)	-------------------------------------MNNNVKNDWHQADIIAALRKRGTTLAALSREVGLSSSTLANALSREWPKGEWIIANYLEIHPSEIWPSRYFD--------------KRGQLIERKVRNTKQE--------------------------------------------------------------------------------------------------------
49	GC_00000001	core	XehlMH92	915	13	121	14	0	0.742831	0.74055	0.741689	K	Transcription			COG3423	Predicted transcriptional regulator, lambda repressor-like DNA-binding domain (SfsB) (PDB:1NEQ)	------------------------------------MNNNNVQNDWHQADIIAALRKRGTTLAALSREMGLSSSTLANALSRQWPKGEWIIANYLEIHPSEIWPSRYFD--------------KQGRLIERKIRSKPQE--------------------------------------------------------------------------------------------------------
50	GC_00000001	core	XehlMH92	969	13	121	14	0	0.742831	0.74055	0.741689	K	Transcription			COG3423	Predicted transcriptional regulator, lambda repressor-like DNA-binding domain (SfsB) (PDB:1NEQ)	----------------------------------------MEKKDWHSADIIAELKKRGTTLSEVSRSAGLASSTLANALQRHWPKGERLIATALGRTPEEIWPSRY----------------------EKK---------------------------------------------------------------------------------------------------------------
51	GC_00000001	core	XehlMH92	725	13	121	14	0	0.742831	0.74055	0.741689	K	Transcription			COG3423	Predicted transcriptional regulator, lambda repressor-like DNA-binding domain (SfsB) (PDB:1NEQ)	--------------------------------------MNNVKNDWYQADIIAALRKGGTTLAVVSRETGLSSSTLTNILSRPWLK----FYVFHKTHPCSSMKNSLFV-------------PSTKI--------------------------------------------------------------------------------------------------------------------
52	GC_00000001	core	XehlMH92	2154	13	121	14	0	0.742831	0.74055	0.741689	K	Transcription			COG3423	Predicted transcriptional regulator, lambda repressor-like DNA-binding domain (SfsB) (PDB:1NEQ)	--------------------------------------MNNVKNDWHQADIIAALRKCGPTLAAVSREAEL--TTLANILSCPCSKGEWSFSKYI--------PQK----------------SGLAAILIRMAD-------------------------------------------------------------------------------------------------------------
53	GC_00000001	core	XindKK162	2597	13	121	14	0	0.742831	0.74055	0.741689	K	Transcription			COG3423	Predicted transcriptional regulator, lambda repressor-like DNA-binding domain (SfsB) (PDB:1NEQ)	--------------------------------------MISMKSDWHPADIIAALRKRGTTLAAVSRESGLSSSTLANTLSRSWPKGEWIIANYLGIHPSEIWPSRYFN-------------PHTGELLERKVREKKE---------------------------------------------------------------------------------------------------------
54	GC_00000001	core	XindKK162	1707	13	121	14	0	0.742831	0.74055	0.741689	K	Transcription			COG3423	Predicted transcriptional regulator, lambda repressor-like DNA-binding domain (SfsB) (PDB:1NEQ)	------------------------------------MNNNNVQNDWHQADIIAALRKRGTTLAAVSRKAGLGSSTLANAFSRPWPKGEWIIANYLGIHPSEIWPSRYFD-------------SHTGELLERKARSKPQE--------------------------------------------------------------------------------------------------------
55	GC_00000001	core	XindKK162	2158	13	121	14	0	0.742831	0.74055	0.741689	K	Transcription			COG3423	Predicted transcriptional regulator, lambda repressor-like DNA-binding domain (SfsB) (PDB:1NEQ)	------------------------------------MNNNNIQNDWHQADIIAALRKRGTTLAAVSREAGLSSSTLANAFSRPWPKGEWIIADYLGIHPSEIWPSRYFD-------------SYTGELLERKARSKPQE--------------------------------------------------------------------------------------------------------
56	GC_00000001	core	XindKK162	2243	13	121	14	0	0.742831	0.74055	0.741689	K	Transcription			COG3423	Predicted transcriptional regulator, lambda repressor-like DNA-binding domain (SfsB) (PDB:1NEQ)	-------------------------------------MNNNVRNDWHQADIIAALRKRGTTLAAVSREAGLSSSTLANAFSRPWPKGEWIIADYLGIHPSEIWPSRYFD-------------SYTGELLERKARAKPQE--------------------------------------------------------------------------------------------------------
57	GC_00000001	core	XindKK162	3278	13	121	14	0	0.742831	0.74055	0.741689	K	Transcription			COG3423	Predicted transcriptional regulator, lambda repressor-like DNA-binding domain (SfsB) (PDB:1NEQ)	--------------------------------------MNNVKNDWHQADIIAALRKRGTTLAAVSREAGLSSSTLANTLSRPWPKGEWIIANYLEIHPSEIWPSRYFD--------------MYGQLIERKVRDKS----------------------------------------------------------------------------------------------------------
58	GC_00000001	core	XindKK162	3047	13	121	14	0	0.742831	0.74055	0.741689	K	Transcription			COG3423	Predicted transcriptional regulator, lambda repressor-like DNA-binding domain (SfsB) (PDB:1NEQ)	--------------------------------------MIDIKKDWHQADIIAALRKRGTTLAAVSREAGLSSSTLANTLSRPWPKGEWIIANYLEIHPSEIWPSRYFD--------------SYGQLIERHARNKPLE--------------------------------------------------------------------------------------------------------
59	GC_00000001	core	XindKK162	1010	13	121	14	0	0.742831	0.74055	0.741689	K	Transcription			COG3423	Predicted transcriptional regulator, lambda repressor-like DNA-binding domain (SfsB) (PDB:1NEQ)	-------------------------------------MNNNIRTDWHQADIIAALRKRGTTLAAVSREAGLSSSTLANTFSRPWPKGEWIIADYLEIHPSEIWPSRYFD--------------QYGQLIERKIRNKPQK--------------------------------------------------------------------------------------------------------
60	GC_00000001	core	XindKK162	2401	13	121	14	0	0.742831	0.74055	0.741689	K	Transcription			COG3423	Predicted transcriptional regulator, lambda repressor-like DNA-binding domain (SfsB) (PDB:1NEQ)	-MVVQARETSVSPVDSSRYCEPRLNRHHQYSLMEGVAGMFNTKKDWHQADIIAALRKRGTTLAALSRDSGLSSSTLANALSRQWPKGEWIIANYLGIHPSEIWPSRYFD--------------ENGQLIERTLHKKSQIHNTEISIERYLRKIEL----------------------------------------------------------------------------------------
61	GC_00000001	core	XindKK162	878	13	121	14	0	0.742831	0.74055	0.741689	K	Transcription			COG3423	Predicted transcriptional regulator, lambda repressor-like DNA-binding domain (SfsB) (PDB:1NEQ)	------------------------------------MNNNNVQNDWHQADIIAALRKRGTTLAALSREAGLSSSTLANALSRQWPKGEWIIANYLEIHPSEIWPSRYFD--------------KRGQLIERKVRRTSVE--------------------------------------------------------------------------------------------------------
62	GC_00000001	core	XindKK162	3009	13	121	14	0	0.742831	0.74055	0.741689	K	Transcription			COG3423	Predicted transcriptional regulator, lambda repressor-like DNA-binding domain (SfsB) (PDB:1NEQ)	--------------------------------------MSTPKKDWHPADVISALRKQGTTLSAISRQAGLSSSTLANTLVRPWPKGEWIIANHLELHPSEIWPSRYFD--------------NMGSLIERKPRNNP----------------------------------------------------------------------------------------------------------
63	GC_00000001	core	XindKK162	2221	13	121	14	0	0.742831	0.74055	0.741689	K	Transcription			COG3423	Predicted transcriptional regulator, lambda repressor-like DNA-binding domain (SfsB) (PDB:1NEQ)	------------------------------------MTMIHTQKDWHPAEIICALRKRGTTLAALSRESGLSSSTLANTLSRSWPKGELIIATRLGMEPAEIWPSRYFD--------------DYGNFIERKIRQPFDESQPEAE--------------------------------------------------------------------------------------------------
64	GC_00000001	core	XindKK162	3725	13	121	14	0	0.742831	0.74055	0.741689	K	Transcription			COG3423	Predicted transcriptional regulator, lambda repressor-like DNA-binding domain (SfsB) (PDB:1NEQ)	------------------------------------MTMIHTQKDWHPAEIICALRKRGTTLAALSRESGLSSSTLANTLSRSWPKGELIIATRLGMEPAEIWPSRYFD--------------DYGNFIERKIRQPFDESQPEAK--------------------------------------------------------------------------------------------------
65	GC_00000001	core	XindKK162	2832	13	121	14	0	0.742831	0.74055	0.741689	K	Transcription			COG3423	Predicted transcriptional regulator, lambda repressor-like DNA-binding domain (SfsB) (PDB:1NEQ)	--------------------------------------MNNVKNDWHQADIIAALRKRGTTLAAVSREAGLSSSTLANTLSRPWPKGEWIIANYLEIHPSEIWPSR---------------------ILIRMVD-------------------------------------------------------------------------------------------------------------
66	GC_00000001	core	XindKK162	603	13	121	14	0	0.742831	0.74055	0.741689	K	Transcription			COG3423	Predicted transcriptional regulator, lambda repressor-like DNA-binding domain (SfsB) (PDB:1NEQ)	----------------------------------------MENKDWHSADIIAELKKRGTTLSEVSRTAGLASSTLANALQRHWPKGERLIAAALGLTPEEIWPSRY----------------------EKK---------------------------------------------------------------------------------------------------------------
67	GC_00000001	core	XjapoMW123	1897	13	121	14	0	0.742831	0.74055	0.741689	K	Transcription			COG3423	Predicted transcriptional regulator, lambda repressor-like DNA-binding domain (SfsB) (PDB:1NEQ)	--------------------------------------MISMKSDWHPADIIAALRKRGTTLAAVSREAGLSSSTLANTLSRPWPKGEWIIADYLELHPSEIWPSRYFN-------------PHTGELLERKVRDKKNN--------------------------------------------------------------------------------------------------------
68	GC_00000001	core	XjapoMW123	1579	13	121	14	0	0.742831	0.74055	0.741689	K	Transcription			COG3423	Predicted transcriptional regulator, lambda repressor-like DNA-binding domain (SfsB) (PDB:1NEQ)	--------------------------------------MNNVRNDWHQADIIAALRKRGTTLAAVSRESGLSSSTLANTLSRPWPKGEWIIANYLEIHPSEIWPSRYFD--------------SYGELIERKVRDKS----------------------------------------------------------------------------------------------------------
69	GC_00000001	core	XjapoMW123	2732	13	121	14	0	0.742831	0.74055	0.741689	K	Transcription			COG3423	Predicted transcriptional regulator, lambda repressor-like DNA-binding domain (SfsB) (PDB:1NEQ)	------------------------------------MNNNNVQNDWHQADIIAALRKRGTTLAAVSREAGLSSSTLANAFSRPWPKGEWIIADYLGIHPSEIWPSRYFD-------------SHTRELLERKARSKPQE--------------------------------------------------------------------------------------------------------
70	GC_00000001	core	XjapoMW123	1987	13	121	14	0	0.742831	0.74055	0.741689	K	Transcription			COG3423	Predicted transcriptional regulator, lambda repressor-like DNA-binding domain (SfsB) (PDB:1NEQ)	-------------------------------------MNNNVRNDWHQADIIAALRKRGTTLAAVSREAGLGSSTLANAFSRPWPKGEWIIADYLGIHPSEIWPSRYFD-------------SYTGELLERKARSKPQE--------------------------------------------------------------------------------------------------------
71	GC_00000001	core	XjapoMW123	2776	13	121	14	0	0.742831	0.74055	0.741689	K	Transcription			COG3423	Predicted transcriptional regulator, lambda repressor-like DNA-binding domain (SfsB) (PDB:1NEQ)	--------------------------------------MNNIRNDWHQADIIAALRKRGTTLAAVSREAGLSSSTLANVLNRPWPKGEWIIADYLGIHPSEIWPSRYFD--------------ANGQLIERKVRNVSS---------------------------------------------------------------------------------------------------------
72	GC_00000001	core	XjapoMW123	623	13	121	14	0	0.742831	0.74055	0.741689	K	Transcription			COG3423	Predicted transcriptional regulator, lambda repressor-like DNA-binding domain (SfsB) (PDB:1NEQ)	------------------------------------MNNNNVQNDWHQADIIAALRKRGTTLAAVSREAGLSSLTLANALSRQWPKGEWIIANYLGIHPSEIWPSRYFD--------------KHGRLIERKVRDKPQE--------------------------------------------------------------------------------------------------------
73	GC_00000001	core	XjapoMW123	1267	13	121	14	0	0.742831	0.74055	0.741689	K	Transcription			COG3423	Predicted transcriptional regulator, lambda repressor-like DNA-binding domain (SfsB) (PDB:1NEQ)	------------------------------------MNNNNVQNDWHQADIIAALRKRGTTLAALSREAGLSSSTLANALSRQWPKGEWIIANYLEIHPSEIWPSRYFD--------------KRGQLIERKVRRTSVE--------------------------------------------------------------------------------------------------------
74	GC_00000001	core	XjapoMW123	1648	13	121	14	0	0.742831	0.74055	0.741689	K	Transcription			COG3423	Predicted transcriptional regulator, lambda repressor-like DNA-binding domain (SfsB) (PDB:1NEQ)	--------------------------------------MNTSTQDWHPADIVAALRKQGTTVAALSRESGLSSSTLANVLKRAWPKGEWIIARRLNMHPAQIWPSRYFD--------------KMGNLIVRIPRKTREGGDWDDPQYE-----------------------------------------------------------------------------------------------
75	GC_00000001	core	XjapoMW123	2695	13	121	14	0	0.742831	0.74055	0.741689	K	Transcription			COG3423	Predicted transcriptional regulator, lambda repressor-like DNA-binding domain (SfsB) (PDB:1NEQ)	----------------------------------------MEKKDWHSADIIAELKKRGTTLSEVSRAAGLASSTLANALQRHWPKGERLIAAALERTPEEIWPSRY----------------------EKK---------------------------------------------------------------------------------------------------------------
76	GC_00000001	core	XmirMH161	2288	13	121	14	0	0.742831	0.74055	0.741689	K	Transcription			COG3423	Predicted transcriptional regulator, lambda repressor-like DNA-binding domain (SfsB) (PDB:1NEQ)	--------------------------------------MISMKSDWHPADIIAALRKRGTTLAAVSREAGLSSSTLANTLSRPWPKGEWIIANYLELHPSEIWPSRYFD-------------PHTGELLERKVRDKKNN--------------------------------------------------------------------------------------------------------
77	GC_00000001	core	XmirMH161	2852	13	121	14	0	0.742831	0.74055	0.741689	K	Transcription			COG3423	Predicted transcriptional regulator, lambda repressor-like DNA-binding domain (SfsB) (PDB:1NEQ)	-------------------------------MEGVAGMNNNVKNDWHQADIIAALRKRGTTLAAVSRESGLSSSTLANAFSRPWPKGEWIIADYLGIHPSEIWPSRYFD-------------SHTGELLERKARSEPQE--------------------------------------------------------------------------------------------------------
78	GC_00000001	core	XmirMH161	2858	13	121	14	0	0.742831	0.74055	0.741689	K	Transcription			COG3423	Predicted transcriptional regulator, lambda repressor-like DNA-binding domain (SfsB) (PDB:1NEQ)	--------------------------------------MNNVKNDWHQADIIAALRKRGTTLAAVSCQSGLSSSTLANTLSRPWPKGEWIIANYLEIHPSEIWPSRYFD--------------SYGELIERKVRDKS----------------------------------------------------------------------------------------------------------
79	GC_00000001	core	XmirMH161	3282	13	121	14	0	0.742831	0.74055	0.741689	K	Transcription			COG3423	Predicted transcriptional regulator, lambda repressor-like DNA-binding domain (SfsB) (PDB:1NEQ)	------------------------------------MNNNNVQNDWHQADIIAALRKRGTTLAAVSREAGLSSSTLANALSRQWPKGEWIIANYLGIHPSEIWPSRYFD--------------ISGQLIERKVRSKPQE--------------------------------------------------------------------------------------------------------
80	GC_00000001	core	XmirMH161	3716	13	121	14	0	0.742831	0.74055	0.741689	K	Transcription			COG3423	Predicted transcriptional regulator, lambda repressor-like DNA-binding domain (SfsB) (PDB:1NEQ)	-------------------------------------MNNNVRNDWHQADIIAALRKRGTTLAAVSREAGLSSSTLANAFSRPWPKGEWIIADYLGIHPSEIWPSRYFD--------------SYGRLIERKVRNKPQE--------------------------------------------------------------------------------------------------------
81	GC_00000001	core	XmirMH161	1937	13	121	14	0	0.742831	0.74055	0.741689	K	Transcription			COG3423	Predicted transcriptional regulator, lambda repressor-like DNA-binding domain (SfsB) (PDB:1NEQ)	-------------------------------------MNNNIRTDWHQADIIAALRKRGTTLAALSREAGLSSSTLANALSRQWPKGEWIIANYLGIHPSEIWPSRYFD--------------QRGQLIERKIRNKPQK--------------------------------------------------------------------------------------------------------
82	GC_00000001	core	XmirMH161	910	13	121	14	0	0.742831	0.74055	0.741689	K	Transcription			COG3423	Predicted transcriptional regulator, lambda repressor-like DNA-binding domain (SfsB) (PDB:1NEQ)	--------------------------------------MSIPKKDWHPADVIAALRKQGTSLSAISRQAGLSSSTLANTLVRPWPKGEWIIANRLELHPSEIWPSRYFD--------------NMGSLIERKPRNNP----------------------------------------------------------------------------------------------------------
83	GC_00000001	core	XmirMH161	761	13	121	14	0	0.742831	0.74055	0.741689	K	Transcription			COG3423	Predicted transcriptional regulator, lambda repressor-like DNA-binding domain (SfsB) (PDB:1NEQ)	--------------------------------------MTHTQQDWHPAEIICALRKRGTTLAALSRESGLSSSTLANTLSRPWPKGEFIIATCLEMAPSEIWPSRYFD--------------RNGNLIERRRRQSVAE--------------------------------------------------------------------------------------------------------
84	GC_00000001	core	XmirMH161	2879	13	121	14	0	0.742831	0.74055	0.741689	K	Transcription			COG3423	Predicted transcriptional regulator, lambda repressor-like DNA-binding domain (SfsB) (PDB:1NEQ)	----------------------------------------MNTQDWHPADIVAALHKQGTTVAALSRESGLSSSTLANVLKRAWPKGEWIIARRLNMHPAQIWPSRYFD--------------MKGRITKRKPRNTPDWDTLVSQDDREVGNKFQKS--------------------------------------------------------------------------------------
85	GC_00000001	core	XmirMH161	389	13	121	14	0	0.742831	0.74055	0.741689	K	Transcription			COG3423	Predicted transcriptional regulator, lambda repressor-like DNA-binding domain (SfsB) (PDB:1NEQ)	----------------------------------------MEKKDWHSADIIAELKKRGTTLSEVSREAGLASSTLANALQRHWPKGERLIATALERTPEEIWPSRY----------------------ERK---------------------------------------------------------------------------------------------------------------
86	GC_00000001	core	XmirMH161	363	13	121	14	0	0.742831	0.74055	0.741689	K	Transcription			COG3423	Predicted transcriptional regulator, lambda repressor-like DNA-binding domain (SfsB) (PDB:1NEQ)	--------------------------------------MNNVGKDWHQADIIAALCKRGTTLVSVFREAGLSSSTLANALSRQWPN-THLIKMIVHLKNTENHKTSLQT----------------FNSVLSALRGVWD---------------------------------------------------------------------------------------------------------
87	GC_00000001	core	XstRT255	106	13	121	14	0	0.742831	0.74055	0.741689	K	Transcription			COG3423	Predicted transcriptional regulator, lambda repressor-like DNA-binding domain (SfsB) (PDB:1NEQ)	--------------------------------------MISMKSDWHPADIIAALRKRGTTLAAVSRESGLSSSTLANTLSRPWPKGEWIIANYLGIHPSEIWPSRYFD-------------PHTGELLERKVREKKE---------------------------------------------------------------------------------------------------------
88	GC_00000001	core	XstRT255	3694	13	121	14	0	0.742831	0.74055	0.741689	K	Transcription			COG3423	Predicted transcriptional regulator, lambda repressor-like DNA-binding domain (SfsB) (PDB:1NEQ)	------------------------------------MNNNNVQNDWHQADIIAALRKRGTTLAAVSREAGLSSSTLANAFSRPWPKGEWIIANYLGIHPSEIWPSRYFD-------------SHTGELLERKARAKPQE--------------------------------------------------------------------------------------------------------
89	GC_00000001	core	XstRT255	2933	13	121	14	0	0.742831	0.74055	0.741689	K	Transcription			COG3423	Predicted transcriptional regulator, lambda repressor-like DNA-binding domain (SfsB) (PDB:1NEQ)	-------------------------------------MNNNIRIDWHQADIIAALRKSGTTLAAVSREAGLSSSTLANAFSRPWPKGEWIIANYLGIHPSEIWPSRYFD-------------SYTGELLERKARSKPQE--------------------------------------------------------------------------------------------------------
90	GC_00000001	core	XstRT255	1902	13	121	14	0	0.742831	0.74055	0.741689	K	Transcription			COG3423	Predicted transcriptional regulator, lambda repressor-like DNA-binding domain (SfsB) (PDB:1NEQ)	------------------------------------MNNNNVQNDWHQADIIAVLRKRGTTLAAVSREAGLSSSTLANAFSRPWPKGEWIIANYLGIHPSEIWPSRYFD--------------SYGQLIERKVRKVFTE--------------------------------------------------------------------------------------------------------
91	GC_00000001	core	XstRT255	3006	13	121	14	0	0.742831	0.74055	0.741689	K	Transcription			COG3423	Predicted transcriptional regulator, lambda repressor-like DNA-binding domain (SfsB) (PDB:1NEQ)	--------------------------------------MNNVKNDWHQADIIAALRKRGTTLAAVSRESGLSSSTLANTLSRPWPKGEWIIANYLEIHPSEIWPSRYFD--------------SDGQPIERTVRKVSIE--------------------------------------------------------------------------------------------------------
92	GC_00000001	core	XstRT255	1555	13	121	14	0	0.742831	0.74055	0.741689	K	Transcription			COG3423	Predicted transcriptional regulator, lambda repressor-like DNA-binding domain (SfsB) (PDB:1NEQ)	--------------------------------------MTHTQQDWHPAEIICALRKRGTTLAALSRESGLSSSTLANTLSRSWPKGELIIATRLGMEPAEIWPSRYFD--------------DYGNFIERKIRQSVDENQAAAE--------------------------------------------------------------------------------------------------
93	GC_00000001	core	XstRT255	1025	13	121	14	0	0.742831	0.74055	0.741689	K	Transcription			COG3423	Predicted transcriptional regulator, lambda repressor-like DNA-binding domain (SfsB) (PDB:1NEQ)	#NAME?
94	GC_00000001	core	XstRT255	2813	13	121	14	0	0.742831	0.74055	0.741689	K	Transcription			COG3423	Predicted transcriptional regulator, lambda repressor-like DNA-binding domain (SfsB) (PDB:1NEQ)	----------------------------------------MENKDWHSADIIAELKKRGTTLSEVSRTAGLASSTLANALQRHWPKGERLIATALGLTPEEIWPSRY----------------------EKK---------------------------------------------------------------------------------------------------------------
95	GC_00000001	core	XstSBR314	3293	13	121	14	0	0.742831	0.74055	0.741689	K	Transcription			COG3423	Predicted transcriptional regulator, lambda repressor-like DNA-binding domain (SfsB) (PDB:1NEQ)	--------------------------------------MISMKSDWHPADIIAALRKRGTTLAAVSRESGLSSSTLANTLSRPWPKGEWIIANYLGIHPSEIWPSRYFD-------------PHTGELLERKVREKKE---------------------------------------------------------------------------------------------------------
96	GC_00000001	core	XstSBR314	2231	13	121	14	0	0.742831	0.74055	0.741689	K	Transcription			COG3423	Predicted transcriptional regulator, lambda repressor-like DNA-binding domain (SfsB) (PDB:1NEQ)	------------------------------------MNNNNIQNDWHQADIIAALRKRGTTLAAVSREAGLSSSTLANAFSRPWPKGEWIIANYLGIHPSEIWPSRYFD-------------SHTGELLERKVRAKPQE--------------------------------------------------------------------------------------------------------
97	GC_00000001	core	XstSBR314	896	13	121	14	0	0.742831	0.74055	0.741689	K	Transcription			COG3423	Predicted transcriptional regulator, lambda repressor-like DNA-binding domain (SfsB) (PDB:1NEQ)	-------------------------------------MNNNIRTDWHQADIIAALRKRGTTLAAVSREAGLSSSTLANTFSRPWPKGEWIIANYLGIHPSEIWPSRYFD-------------SYTGELLERKARSKPQE--------------------------------------------------------------------------------------------------------
98	GC_00000001	core	XstSBR314	2873	13	121	14	0	0.742831	0.74055	0.741689	K	Transcription			COG3423	Predicted transcriptional regulator, lambda repressor-like DNA-binding domain (SfsB) (PDB:1NEQ)	------------------------------------MNSNNIQNDWHQADIIAALRKRGTTLAAVSREAGLGSSTLANAFSRPWPKGEWIIANYLGIHPSEIWPSRYFD-------------SHTGELLERKARSQPQE--------------------------------------------------------------------------------------------------------
99	GC_00000001	core	XstSBR314	3753	13	121	14	0	0.742831	0.74055	0.741689	K	Transcription			COG3423	Predicted transcriptional regulator, lambda repressor-like DNA-binding domain (SfsB) (PDB:1NEQ)	--------------------------------------MIDIKKDWHQADIIAALRKRGTTLAAVSRESGLSSSTLANTLSRPWPKGEWIIANYLEIHPSEIWPSRYFD--------------QHGQLIERNVRGIPKQQISNL---------------------------------------------------------------------------------------------------
100	GC_00000001	core	XstSBR314	219	13	121	14	0	0.742831	0.74055	0.741689	K	Transcription			COG3423	Predicted transcriptional regulator, lambda repressor-like DNA-binding domain (SfsB) (PDB:1NEQ)	--------------------------------------MFNVKKDWHQADIIAALRKRGTTLAAVSRESGLSSSTLANTLSRPWPKGEWIIANYLEIHPSEIWPSRYFD--------------SYGQLIERHARNKPLE--------------------------------------------------------------------------------------------------------
101	GC_00000001	core	XstSBR314	1853	13	121	14	0	0.742831	0.74055	0.741689	K	Transcription			COG3423	Predicted transcriptional regulator, lambda repressor-like DNA-binding domain (SfsB) (PDB:1NEQ)	-------------------------------------MNNDIRNDWHQADIIAALRKRGTTLAAVSREAGLSSSTLANAFSRPWPKGEWIIANYLGIHPSEIWPSRYFD--------------SYGQLIERKVRKVSVE--------------------------------------------------------------------------------------------------------
102	GC_00000001	core	XstSBR314	2188	13	121	14	0	0.742831	0.74055	0.741689	K	Transcription			COG3423	Predicted transcriptional regulator, lambda repressor-like DNA-binding domain (SfsB) (PDB:1NEQ)	--------------------------------------MTHTHQDWHPAEIICALRKRGTTLAALSRESGLSSSTLANTLSRSWPKGELIIATRLGMEPAEIWPSRYFD--------------DYGNFIERKIRQSVDENQAAAE--------------------------------------------------------------------------------------------------
103	GC_00000001	core	XstSBR314	169	13	121	14	0	0.742831	0.74055	0.741689	K	Transcription			COG3423	Predicted transcriptional regulator, lambda repressor-like DNA-binding domain (SfsB) (PDB:1NEQ)	----------------------------------------MENKDWHSADIIAELKKRGTTLSEVSRTAGLASSTLANALQRHWPKGERLIATALGLTPEEIWPSRY----------------------EKK---------------------------------------------------------------------------------------------------------------
104	GC_00000001	core	XstSBRx111	106	13	121	14	0	0.742831	0.74055	0.741689	K	Transcription			COG3423	Predicted transcriptional regulator, lambda repressor-like DNA-binding domain (SfsB) (PDB:1NEQ)	--------------------------------------MISMKSDWHPADIIAALRKRGTTLAAVSRESGLSSSTLANTLSRPWPKGEWIIANYLGIHPSEIWPSRYFD-------------PHTGELLERKVREKKE---------------------------------------------------------------------------------------------------------
105	GC_00000001	core	XstSBRx111	3691	13	121	14	0	0.742831	0.74055	0.741689	K	Transcription			COG3423	Predicted transcriptional regulator, lambda repressor-like DNA-binding domain (SfsB) (PDB:1NEQ)	------------------------------------MNNNNVQNDWHQADIIAALRKRGTTLAAVSREAGLSSSTLANAFSRPWPKGEWIIANYLGIHPSEIWPSRYFD-------------SHTGELLERKARAKPQE--------------------------------------------------------------------------------------------------------
106	GC_00000001	core	XstSBRx111	2930	13	121	14	0	0.742831	0.74055	0.741689	K	Transcription			COG3423	Predicted transcriptional regulator, lambda repressor-like DNA-binding domain (SfsB) (PDB:1NEQ)	-------------------------------------MNNNIRIDWHQADIIAALRKSGTTLAAVSREAGLSSSTLANAFSRPWPKGEWIIANYLGIHPSEIWPSRYFD-------------SYTGELLERKARSKPQE--------------------------------------------------------------------------------------------------------
107	GC_00000001	core	XstSBRx111	1900	13	121	14	0	0.742831	0.74055	0.741689	K	Transcription			COG3423	Predicted transcriptional regulator, lambda repressor-like DNA-binding domain (SfsB) (PDB:1NEQ)	------------------------------------MNNNNVQNDWHQADIIAVLRKRGTTLAAVSREAGLSSSTLANAFSRPWPKGEWIIANYLGIHPSEIWPSRYFD--------------SYGQLIERKVRKVFTE--------------------------------------------------------------------------------------------------------
108	GC_00000001	core	XstSBRx111	3003	13	121	14	0	0.742831	0.74055	0.741689	K	Transcription			COG3423	Predicted transcriptional regulator, lambda repressor-like DNA-binding domain (SfsB) (PDB:1NEQ)	--------------------------------------MNNVKNDWHQADIIAALRKRGTTLAAVSRESGLSSSTLANTLSRPWPKGEWIIANYLEIHPSEIWPSRYFD--------------SDGQPIERTVRKVSIE--------------------------------------------------------------------------------------------------------
109	GC_00000001	core	XstSBRx111	1553	13	121	14	0	0.742831	0.74055	0.741689	K	Transcription			COG3423	Predicted transcriptional regulator, lambda repressor-like DNA-binding domain (SfsB) (PDB:1NEQ)	--------------------------------------MTHTQQDWHPAEIICALRKRGTTLAALSRESGLSSSTLANTLSRSWPKGELIIATRLGMEPAEIWPSRYFD--------------DYGNFIERKIRQSVDENQAAAE--------------------------------------------------------------------------------------------------
110	GC_00000001	core	XstSBRx111	1024	13	121	14	0	0.742831	0.74055	0.741689	K	Transcription			COG3423	Predicted transcriptional regulator, lambda repressor-like DNA-binding domain (SfsB) (PDB:1NEQ)	#NAME?
111	GC_00000001	core	XstSBRx111	2810	13	121	14	0	0.742831	0.74055	0.741689	K	Transcription			COG3423	Predicted transcriptional regulator, lambda repressor-like DNA-binding domain (SfsB) (PDB:1NEQ)	----------------------------------------MENKDWHSADIIAELKKRGTTLSEVSRTAGLASSTLANALQRHWPKGERLIATALGLTPEEIWPSRY----------------------EKK---------------------------------------------------------------------------------------------------------------
112	GC_00000001	core	XvietNN1673	3235	13	121	14	0	0.742831	0.74055	0.741689	K	Transcription			COG3423	Predicted transcriptional regulator, lambda repressor-like DNA-binding domain (SfsB) (PDB:1NEQ)	--------------------------------------MISMKSDWHPADIIAALRKRGTTLAAVSREAGLSSSTLANTLSRPWPKGEWIIANYLELHPSEIWPSRYFD-------------PHTGELLERKVRGKKNN--------------------------------------------------------------------------------------------------------
113	GC_00000001	core	XvietNN1673	137	13	121	14	0	0.742831	0.74055	0.741689	K	Transcription			COG3423	Predicted transcriptional regulator, lambda repressor-like DNA-binding domain (SfsB) (PDB:1NEQ)	-------------------------------------MNNNGRNDWHQADIIAALRKRGTTLAAVSRESGLSSSTLANAFSRPWPKGEWIIADYLGIHPSEIWPSRYFD-------------SHTGELLERKARSKPQE--------------------------------------------------------------------------------------------------------
114	GC_00000001	core	XvietNN1673	665	13	121	14	0	0.742831	0.74055	0.741689	K	Transcription			COG3423	Predicted transcriptional regulator, lambda repressor-like DNA-binding domain (SfsB) (PDB:1NEQ)	--------------------------------------MFNVKKDWHQADIIAALRKRGTTLAAVSRESGLSSSTLANTLSRPWPKGEWIIANYLEIHPSEIWPSRYFD--------------SYGELIERKVRDKP----------------------------------------------------------------------------------------------------------
115	GC_00000001	core	XvietNN1673	2251	13	121	14	0	0.742831	0.74055	0.741689	K	Transcription			COG3423	Predicted transcriptional regulator, lambda repressor-like DNA-binding domain (SfsB) (PDB:1NEQ)	-------------------------------------MNNNVRNDWHQADIIAALRKRGTTLAAVSREAGLSSSTLANAFSRPWPKGEWIIADYLGIHPSEIWPSRYFD-------------SYTGELLERKARSKPQE--------------------------------------------------------------------------------------------------------
116	GC_00000001	core	XvietNN1673	2027	13	121	14	0	0.742831	0.74055	0.741689	K	Transcription			COG3423	Predicted transcriptional regulator, lambda repressor-like DNA-binding domain (SfsB) (PDB:1NEQ)	--------------------------------------MNNVRNDWHQADIIAALRKRGTTLAAVSRESGLSSSTLANTLSRPWPKGEWIIANYLEIHPSEIWPSRYFD--------------SYGELIERKVRDKS----------------------------------------------------------------------------------------------------------
117	GC_00000001	core	XvietNN1673	193	13	121	14	0	0.742831	0.74055	0.741689	K	Transcription			COG3423	Predicted transcriptional regulator, lambda repressor-like DNA-binding domain (SfsB) (PDB:1NEQ)	-------------------------------------MNNNIRTDWHQADIIAALRKRGTTLAAVSREAGLSSSTLANAFSRPWPKGEWIIANYLGIHPSEIWPSRYFD--------------QCGQLIERKIRNKPQK--------------------------------------------------------------------------------------------------------
118	GC_00000001	core	XvietNN1673	2017	13	121	14	0	0.742831	0.74055	0.741689	K	Transcription			COG3423	Predicted transcriptional regulator, lambda repressor-like DNA-binding domain (SfsB) (PDB:1NEQ)	------------------------------------MNNNNVQNDWHQADIIAALRKRGTTLAAVSREAGLSSSTLANAFSRPWPKGEWIIANYLGIHPSEIWPSRYFD--------------SYGQLIERKVRKVFTE--------------------------------------------------------------------------------------------------------
119	GC_00000001	core	XvietNN1673	1396	13	121	14	0	0.742831	0.74055	0.741689	K	Transcription			COG3423	Predicted transcriptional regulator, lambda repressor-like DNA-binding domain (SfsB) (PDB:1NEQ)	------------------------------------MNNNNVQNDWHQADIIAALRKRGTTLAAISREAGLSSSTLANALSRQWPKGEWIIANYLGIHPSEIWPSRYFD--------------KQGRLIERKVRDKPQE--------------------------------------------------------------------------------------------------------
120	GC_00000001	core	XvietNN1673	3731	13	121	14	0	0.742831	0.74055	0.741689	K	Transcription			COG3423	Predicted transcriptional regulator, lambda repressor-like DNA-binding domain (SfsB) (PDB:1NEQ)	--------------------------------------MINIQQDWHPAEIICALRKRGTTLAALSRESGLSSSTLANTLSRPWPKGEWIIATRLEMDPAEIWPSRYFD--------------PRGNLIERRVRQPVDEYQPVAE--------------------------------------------------------------------------------------------------
121	GC_00000001	core	XvietNN1673	1322	13	121	14	0	0.742831	0.74055	0.741689	K	Transcription			COG3423	Predicted transcriptional regulator, lambda repressor-like DNA-binding domain (SfsB) (PDB:1NEQ)	----------------------------------------MEKKDWHSADIIAELKKRGTTLSEVSRAAGLASSTLANALQRHWPKGERLIATALERTPEEIWPSRY----------------------EKK---------------------------------------------------------------------------------------------------------------
122	GC_00000002	acc	PakNN1685	1281	5	93	23	0	0.532624	0.709793	0.608576	X	Mobilome: prophages, transposons			COG5301	Phage-related tail fiber protein (PDB:6CL6)	--MSKKNDFKAFSISNNANVVSQEKYEENQSLQVGFPP-DN-ISTHVLNKALRQSSTIAAVIANFIATQS-DDDVLDDGDIAKLTAKLNQALKQKVTA-EIPNASLTQ-KGVVQLT--NEIG-NNDTLAVTQKLVQEI---------------------------------------------------------------------INSLRGNIDGKVSNSRKINGKTLTEDINLNASDVGAYTRTEVYTRS-----------------------------------------------------------EVYTRAEVDRLIKTTNEIP---V---------GAPIPWPL-------------------PHPPIG--------------------YF…
123	GC_00000002	acc	PakNN1685	1279	5	93	23	0	0.532624	0.709793	0.608576	X	Mobilome: prophages, transposons			COG5301	Phage-related tail fiber protein (PDB:6CL6)	--MSQKNDFKAFSISNNANVVSQEKYEENQSLQVGFPP-DN-ISTHVLNKALRQSSTIASVIANFIAIQS-GDDILDDGDIAKLTTKFNQALKQKVTA-EIPDASLTQ-KGVVQLT--NEIG-NNETLAVTQKLVQEI---------------------------------------------------------------------INSLRGNIDGKVSNSRKINGKALTEDINLNASDVGAYTRT-----------------------------------------------------------------EVYTRAEVDKLIKTANEIP---V---------GAPIPWPL-------------------AHPPIG--------------------YF…
124	GC_00000002	acc	PakNN1685	2337	5	93	23	0	0.532624	0.709793	0.608576	X	Mobilome: prophages, transposons			COG5301	Phage-related tail fiber protein (PDB:6CL6)	--MSHKNDFKAFSISNNANIISQEIYEESKGLLTGFPP-NT-ISIDLLNKVLRQSSIISSVVADFIATQS-SDDILDDGDIIKLTAQLNRALEQKITA-EVPNASLTQ-KGIVQLT--DVVG-NSDTLVVTQKLAQEI---------------------------------------------------------------------IDSLRENINDRVPNSRKVNGKALSADISL-----------------------------------------------------------------------EAGDIGAYTKAEVNNLINAVNNIP---V---------GVPIPWPT-------------------VIPPAG--------------------WL…
125	GC_00000002	acc	PakNN1685	3078	5	93	23	0	0.532624	0.709793	0.608576	X	Mobilome: prophages, transposons			COG5301	Phage-related tail fiber protein (PDB:6CL6)	--MSHKNDFKAFSISDNANVVSQDKYEINQSLQTGFSP-DN-VPTHLLNKVLRQASTVSSVVADFIAAGS-GNDVLDDGNIAKLTVQLNKALEQKITA-DIPSASLTQ-KGIVQLT--NVVG-NSDTLAVTQKLVQEV---------------------------------------------------------------------INSLHK-----------------------------------------------------------------------------------------------------YTREEIDNRIKTANEIP---V---------GSPIPWPL-------------------PHPPFG--------------------YF…
126	GC_00000002	acc	PakNN1685	2345	5	93	23	0	0.532624	0.709793	0.608576	X	Mobilome: prophages, transposons			COG5301	Phage-related tail fiber protein (PDB:6CL6)	--MSSKNDFKAFSISDNANVISQEKYEQSQGLQTGFSP-DN-VPTHLLNKVLRQSSTISSVVADFIATRS-GNDVLDDGNVAKLTAQLNKAIEQKITV-GMPSASLTQ-KGVVQLT--NVIG-NSDTLAATQKLVQEV---------------------------------------------------------------------INSL---------------------------------------------------------------------------------------------------------REEIN--------IP---V---------GSPIPWPL-------------------IYPPFG--------------------YF…
127	GC_00000002	acc	PakNN1685	2340	5	93	23	0	0.532624	0.709793	0.608576	X	Mobilome: prophages, transposons			COG5301	Phage-related tail fiber protein (PDB:6CL6)	--MSQKNDFKAFSISDNANVISQEKYEQSQGLQTGFSP-DN-VPTHLLNKVLRQASTISSVVADFIATQS-GNDILDDGNVAKLTAQLNKAIEQKITT-DIPSASLTQ-KGVVQLT--NVIG-NSDTLAVTQKFVKEE---------------------------------------------------------------------INSLRE---------------------------------------------------------------------------------------------------YTYTREEIDNRIKAASEIP---A---------GSPIPWPL-------------------PYPPVG--------------------YL…
128	GC_00000002	acc	PakNN1685	2588	5	93	23	0	0.532624	0.709793	0.608576	X	Mobilome: prophages, transposons			COG5301	Phage-related tail fiber protein (PDB:6CL6)	--MNQKNDFKAFSISDDANVVSQEKYEESQNLQTGFPP-EN-VSTHVLNKVLRQSSIISSVVANFIAEQS-GAEVLDNGDIAKLTAQLNQALEQKIAT-DIPDASLTQ-KGVVQLT--NVIG-DSDTLGVTQKLAQEI---------------------------------------------------------------------VNSL---------------------------------------------------------------------------------------------------------REYTDNRIETISEVP---V---------GSPIPWPL-------------------PHPPTG--------------------YF…
129	GC_00000002	acc	PakNN1685	4712	5	93	23	0	0.532624	0.709793	0.608576							--MSLKNDFKNFSTSNNANVVNQEKYEKILSLYSEFLP-DN-VPTHLLNKVLRRSSTIVSVVANFITTQS-GDRVLDNGDITKLNTQLNRELEQKIIT-KISNYALEKLKNIADIP-------NKNVLVKNRNLLEKL-----------------------------------------------------------------------------------------------------------------------------------------------------------------------------------------------IP---V---------GVSPLWPT-------------------DIPPNG----------------------…
130	GC_00000002	acc	PakNN1685	2870	5	93	23	0	0.532624	0.709793	0.608576	X	Mobilome: prophages, transposons			COG5301	Phage-related tail fiber protein (PDB:6CL6)	--MNPKSDFKAFSIGNNANVVSQEAYEESRSLKTGFPP-DN-ITIHVLNKVLRQASTISSVVANFIATQS-GNDILDDGDIVKLIAQLNRALEQKITT-TVPSASLTQ-QGVIQLT--DNTG-NSNTLAATQKLVSDV---------------------------------------------------------------------NQNANNRLAKDQNGADIPDK-----------------------------------------------------------------------------------------DAFVRNLSLFEKLIP---V---------GVPLPWPT-------------------ATPPEG--------------------WA…
131	GC_00000002	acc	PakNN1685	4715	5	93	23	0	0.532624	0.709793	0.608576	X	Mobilome: prophages, transposons			COG5301	Phage-related tail fiber protein (PDB:6CL6)	--MSPKNDFKAFSINNNANVVSQQEYETSKNLQTGFPP-ED-ITTHVLNKALRQSSTIASAVADFIATQS-SDDVLDDGDIVKLITQLNRALEQKIIT-KISSSALEKVKNGADIS-------NKNAFMKNLGLHEAA-----------------------------------------------------------------------------------------------------------------------------------------------------------------------------------------KREIGTG--------------VNQVPDMS---------------------------------------------FF…
132	GC_00000002	acc	PakNN1685	3266	5	93	23	0	0.532624	0.709793	0.608576	X	Mobilome: prophages, transposons			COG5301	Phage-related tail fiber protein (PDB:6CL6)	--MSPKNDFKAFSTSNNANVASQEIYEKSPNLQTGFPP-EN-ITSHILNKTLRQSSTIAFVVADFIATES-GSDVLDDGNIAKLTTQLNKALEKKITT-KIPDASLTQ-KGIIQLT--NVVG-NSNTLAATQKLVFDV---------------------------------------------------------------------NDNANKRLEKTQN----------------------------------------------------------------------------------------------------------------------------GADIPNKN---------------------------------------------AF…
133	GC_00000002	acc	PakNN1685	3263	5	93	23	0	0.532624	0.709793	0.608576	X	Mobilome: prophages, transposons			COG5301	Phage-related tail fiber protein (PDB:6CL6)	--MNPKNDFKAFSIENNANVVSQAVYEGEQSLKTGFPE-NDRISLHVLNKALRQSSTISSVVADFIATES-GSDVLDDGDTAKLTTQLNRALEQKIIT-KISDSALEKAQNGADIP-------NKNAFVKNLGLNEAA------------------------------------------------------------------------------------------------------------------------------------------------------------------------------------------KREIGIG-------------VHQIPDMS---------------------------------------------FF…
134	GC_00000002	acc	PakNN1685	3167	5	93	23	0	0.532624	0.709793	0.608576	X	Mobilome: prophages, transposons			COG5301	Phage-related tail fiber protein (PDB:6CL6)	--MKLKNDFKAFSISNNANVVSQEGYEESSSLKTGFPP-EN-ITTHLLNKVLRQSSTMASVVADFIATYS-DNDVLDDGDIAKLIVQLNRALEQKIAI-QVPNASLAQ-KGVTQLT--DKIG-NSNTLAVTQKLVSDV---------------------------------------------------------------------NDNANNRLAKNQN----------------------------------------------------------------------------------------------------------------------------GADIPDKN---------------------------------------------AF…
135	GC_00000002	acc	PakNN1685	3264	5	93	23	0	0.532624	0.709793	0.608576	X	Mobilome: prophages, transposons			COG5301	Phage-related tail fiber protein (PDB:6CL6)	--MNPKNDFKAFSIGNNANVVSQTIYEGEQSLKTGFPESDR-ISRHVLNKALRQSSTISSVVADFIATES-GSDVLDDGNIAKLTAQLNKALEQKIIT-KTPDFALEKSKNGADIP-------NKNEFVKNLGLLELL-----------------------------------------------------------------------------------------------------------------------------------------------------------------------------------------------LA-------------GTP--------------------------------------------------LF…
136	GC_00000002	acc	PakNN1685	3146	5	93	23	0	0.532624	0.709793	0.608576	X	Mobilome: prophages, transposons			COG5301	Phage-related tail fiber protein (PDB:6CL6)	--MSQRNDFKAFSVSDNANVVSQEKYEESQNLKTGFPP-EN-VSTHVLNKVLRQSSTIASVVANFIATQS-GEDVLDDGDIAKLTVRFNRALDKAL--------------------------------------------------------------------------------------------------------------------------------------------------------------------------------------------------------------------------------EQKVSSISSTP---V---------GSPIPWPL-------------------PHPPSG--------------------YF…
137	GC_00000002	acc	PakNN1685	3161	5	93	23	0	0.532624	0.709793	0.608576	X	Mobilome: prophages, transposons			COG5301	Phage-related tail fiber protein (PDB:6CL6)	--MSPKSDFKAFSISNNANVVSQGEYEQSPNLKTGFPP-DN-ITIHLLNKVLRQSSAIASVVANFIATYS-GNDVLDDGDIVKLAAQLNSALEQKIAT-EVPNSSLTQ-KGVTQLT--DKTG-NSNTLAVTQKLVSDV---------------------------------------------------------------------NDNANNRLAKDQNGADIPDKKAFVENLGL-----------------------------------------------------------EVISTK-----------PVVVGNNTASTIDNFDNIPQNSTYFAYPEGLNGPGIYGPGMRLSGGYGGFKGYELMIQATYAQKSELYFRMRNGDINRWNPWYKVWS…
138	GC_00000002	acc	PakNN1685	4052	5	93	23	0	0.532624	0.709793	0.608576	X	Mobilome: prophages, transposons			COG5301	Phage-related tail fiber protein (PDB:6CL6)	--MSQKNDFKAFSISNNANVVSQEGYEESRSLSTGFPP-EN-ITTHLLNKVLRQSSTIASVIANFIATQS-GDNVLDDGNIAKLSAQLNRALEQKITT-TAPDASLTQ-KGVVQLT--DVIG-NSDSLAVTQKLAQEI---------------------------------------------------------------------INLL---------------------------------------------------------------------------------------------------------RENINSRVLNTRKVN---------------------------------------------G--------------------KA…
139	GC_00000002	acc	PakNN1685	916	5	93	23	0	0.532624	0.709793	0.608576	X	Mobilome: prophages, transposons			COG5301	Phage-related tail fiber protein (PDB:6CL6)	--MNPKNDFKAFSIDNNANVISQQGYEESVELQTGFPP-YS-MAPHILNKVLRQSSTISSVVANFIATQS-GGDILDDGNVAKLTEQLNKALKQKITT-ETPSASLTQ-AGVVQLT--DVIG-NSDILAVTQKLAQEI---------------------------------------------------------------------VNSL---------------------------------------------------------------------------------------------------------REDINTRVPNSRKVN-------------GRILSNDI---------------------------------------------SL…
140	GC_00000002	acc	PakNN1685	3024	5	93	23	0	0.532624	0.709793	0.608576	X	Mobilome: prophages, transposons			COG4675	Phage tail collar domain (MdpB) (PDB:1OCY) (PUBMED:16554069;29204885)	--MSQKNDFKAFSIDNNANVVSQERYEENLSLNTGFQP-DN-VPTHLLNKVLRQSSSISSVVANFIATQS-NNDILDDGNITKLTTQLHKALEQKITT-ATPNASLTQ-KGVVQLT--NVVG-NDDTLAVTQKLAQNI---------------------------------------------------------------------INSL---------------------------------------------------------------------------------------------------------NENINGKVPNTRKVNGKTL---------SSDINLTA------------------------G--------------------DI…
141	GC_00000002	acc	PakNN1685	4541	5	93	23	0	0.532624	0.709793	0.608576	X	Mobilome: prophages, transposons			COG5301	Phage-related tail fiber protein (PDB:6CL6)	--MSNKNDFKAFSISPDANIVSQEEYEESQELNMGILP-NV-ISIDLLNKVLRQSSTISSVVANFIYTQC-GDDVLDDGDIDKLTAQLNTALEKKALI-EIPSASLTQ-KGVIQLT--DVLG-DSDILAVTQKLAQKI---------------------------------------------------------------------VNSL---------------------------------------------------------------------------------------------------------GENINSRVPNIRQVN-------------GKELSENID--------------------------------------------LD…
142	GC_00000002	acc	PakNN1685	4053	5	93	23	0	0.532624	0.709793	0.608576	X	Mobilome: prophages, transposons			COG5301	Phage-related tail fiber protein (PDB:6CL6)	#NAME?
143	GC_00000002	acc	PakNN1685	4716	5	93	23	0	0.532624	0.709793	0.608576	X	Mobilome: prophages, transposons			COG5301	Phage-related tail fiber protein (PDB:6CL6)	--MSPKNDFKAFSISHNANVASQEKYEESQNLKTGFEP-DG-ITTHILNKALRQSSTISSVVANFIATQS-GNDVLDDRNIEKLNAQLNNALEQKMAP-KVPDASLTQ-KGIVQLT--DVVG-NSNSLAATQKLVSDV---------------------------------------------------------------------NDNANNKLAKNQNGADISNKNEFVKNLDLLETVNLAKNAVPNSRKING-------------------------------------------------------------KVLTGDINLGAGDVGAFRLGLTGKYSV-DNQVPWNV-DSGSYDLLNSKFSDHVVHFYNGVGSCPAFQLKV-----------HY…
144	GC_00000002	acc	PakNN1685	3465	5	93	23	0	0.532624	0.709793	0.608576	X	Mobilome: prophages, transposons			COG5301	Phage-related tail fiber protein (PDB:6CL6)	MSLKPQNDFKAFSISNNANVVSQERYEESRSLKNGFPP-DN-VTTHELNKVLRQSSTISSVVANFIATHSGGDDVLDDGDIAKLTAQLNSALEKKITT-EIPSTSLTQ-KGIVQLT--NKTG-DSNALAVTQKLASDI---------------------------------------------------------------------NDNANNKLAKDRNGADIPDKNEFVKNLGLTETVQKANYAVPNSRKVNGKTLTGDVSLSAGDVGACRAYSGSINTGGGTWTTKEFIVWLKQNGAFDVPYWVCKGSWSYASNRIINDTGCGNICLAGAVVEVMGVESAMTIRVTTPTTTSGNGIASVQFTYINHGKDYRPGW--------------------RR…
145	GC_00000002	acc	PausSBR154	2368	5	93	23	0	0.532624	0.709793	0.608576	X	Mobilome: prophages, transposons			COG5301	Phage-related tail fiber protein (PDB:6CL6)	--MSHKNDFKAFSISNNANVISQEKYEENQSLQTGFPS-DN-VSTHLLNKVLRQSSTISSVVAEFIATRS-GNDVLDDGNIAKLTTQLNKALEQKITT-DIPPASLTQ-KGVVQLT--NVIG-NSDTLAVTQKLIQEV---------------------------------------------------------------------ISSLRE-----------------------------------------------------------------------------------------------------YTREEINNRIKIAGEVP---V---------GSPIPWPL-------------------SYPPIG--------------------YF…
146	GC_00000002	acc	PausSBR154	1527	5	93	23	0	0.532624	0.709793	0.608576	X	Mobilome: prophages, transposons			COG5301	Phage-related tail fiber protein (PDB:6CL6)	--MSPKNDFKAFSISNNANVVSQEKYEENQSLQTGFLP-ND-VPTHLLNKVLRQSSTISSVVADFIATRS-GNDVIDDGNIDKLTAQLNKALEQKITA-DIPSASLTQ-KGVVQLT--NVIG-NSDTLAVTQKLVQKE---------------------------------------------------------------------INSLRE---------------------------------------------------------------------------------------------------YTYTREEIDNRIKSASEIP---A---------GSPIPWPL-------------------PYPPIG--------------------YF…
147	GC_00000002	acc	PausSBR154	3086	5	93	23	0	0.532624	0.709793	0.608576	X	Mobilome: prophages, transposons			COG5301	Phage-related tail fiber protein (PDB:6CL6)	--MSVKNDFKAFSIKNGANVVSQNLYENSSELQTGLAPGHD-IDIHLLNKTLRQASTISSVVADFIAEQS-GEDVLDDGDIAKLMAQLNKALEQKIAT-DIPSASLTQ-KGAVQLT--NVIG-NSDTLAVTQKLAQEI---------------------------------------------------------------------VNSL---------------------------------------------------------------------------------------------------------REYTDNRIKIANEIP---V---------GSPIPWPL-------------------LHPPIG--------------------YF…
148	GC_00000002	acc	PausSBR154	3081	5	93	23	0	0.532624	0.709793	0.608576	X	Mobilome: prophages, transposons			COG5301	Phage-related tail fiber protein (PDB:6CL6)	--MSQKNDFKAFSISNNANVVSQRLYEESKDLLTGFPP-ND-VSTHMLNKALRQSSTISSVLADFIAEQS-GEDVLDDGNVAKLTTQLNKALERKTTT-RVPDASLTQ-KGVVQLT--NVIG-NSDTLAVTQKLVQEI---------------------------------------------------------------------VTSLSK-----------------------------------------------------------------------------------------------------------DINDSKANDIP---V---------GTPIPWPT-------------------AIPPSG--------------------WL…
149	GC_00000002	acc	PausSBR154	3084	5	93	23	0	0.532624	0.709793	0.608576	X	Mobilome: prophages, transposons			COG5301	Phage-related tail fiber protein (PDB:6CL6)	--MNPQNDFKAFAISDNANIVSQEEYEEDQSLQTGFTP-EN-ISTHVLNKVLRQSSTISSVVADFIATRS-GNDVLDDGNIAKITAQLNKALEQKIAE-DIPGASLTQ-KGVVQLT--DVIG-NSDTLAVTQKLAQEI---------------------------------------------------------------------VNSLRE-----------------------------------------------------------------------------------------------------YTLEEIDNRIKTVSEVP---V---------GSPIPWPL-------------------PYPPKD--------------------HL…
150	GC_00000002	acc	PausSBR154	1808	5	93	23	0	0.532624	0.709793	0.608576	X	Mobilome: prophages, transposons			COG5301	Phage-related tail fiber protein (PDB:6CL6)	--MSQKNDFKAFSISDNANVVSQRLYEESKDLLTGFPP-ND-VSTHMLNKALHQASTISSIVADFIATES-DNDVLYDGNVEKLTAQLNKALEKKL--------------------------------------------------------------------------------------------------------------------------------------------------------------------------------------------------------------------------------------------------------RKKFPMPR-----------------------------------------------…
151	GC_00000002	acc	PausSBR154	2078	5	93	23	0	0.532624	0.709793	0.608576							--MNPKNDFKAFSIKDGANVVDQNLYENSPELQTGFPP-VG-LTTHVLNKALRQSSTISSVVADFIATES-GSDVLDNGNIAKLTTQLNKALEQKITK-TVPDASLTQ-KGVVQLT--DIIG-NSNTLVATQKLVSDI---------------------------------------------------------------------NNNVNNR----------------------------------------------------------------------------------------------------------------------------------INQLPNMS---------------------------------------------SF…
152	GC_00000002	acc	PausSBR154	2738	5	93	23	0	0.532624	0.709793	0.608576	X	Mobilome: prophages, transposons			COG5301	Phage-related tail fiber protein (PDB:6CL6)	--MNPKNDFKAFSIRNGANVEDQYRYENSSELQNGFSPGKE-ANIHLLNKVLRQSSTISSVVADFIATES-GSDVLDNGDTVKLNAQLNRALEHKITT-KISDSVLEKAKNGADIP-------NKNEFVKNLGLNEAA------------------------------------------------------------------------------------------------------------------------------------------------------------------------------------------KREVGVG-------------FNQIPDMS---------------------------------------------YF…
153	GC_00000002	acc	PausSBR154	2736	5	93	23	0	0.532624	0.709793	0.608576	X	Mobilome: prophages, transposons			COG5301	Phage-related tail fiber protein (PDB:6CL6)	--MNSKNDFKAFSISNGANVVAQNLYENSPELQTGFSP-DG-LTTHILNKALRQSSTISSVVADFIATES-DSDVLDDGNIAKLTAQLNKALEKKITT-KIPDASLTQ-KGVVQLT--DIIG-NSHTLAATQKLVSDV---------------------------------------------------------------------NDNANGRLAKNQN----------------------------------------------------------------------------------------------------------------------------GADIPNKN---------------------------------------------EF…
154	GC_00000002	acc	PausSBR154	2367	5	93	23	0	0.532624	0.709793	0.608576	X	Mobilome: prophages, transposons			COG5301	Phage-related tail fiber protein (PDB:6CL6)	--MNHKNDFKAFSISNDASIISQEKYEESQSLQAGFPP-EN-ISIPVLNKELRQSSTIASVVANFIKEQS-GDDVLDDGDITKLTEQLNRALEQKIS------------------------------------------------------------------------------------------------------------------------------------------------------------------------------------------------------------------------------------DISNIP---V---------GVPVPWPT-------------------TIPPAG--------------------WL…
155	GC_00000002	acc	PausSBR154	3008	5	93	23	0	0.532624	0.709793	0.608576							--MSQKNDFKAFSISNNANVVSQEKYEESQSLNTGFPP-DN-ITVHLLNKVLRQSSTIASVVANFIATYS-GNDVLDDGNMVKLSDQLNRALGQKIAT-DVKNIDLEF---ISTKP--VVVGNNTASTIDNYDNIPQN---------------------------------------------------------------------STYFAYPAGLNGPGVYGPGIRFS----------------------------------------------------------------------------------GGYGTFKNYELMIQATYLPKSELYYRAHNGD-GNIQKWNP---------------------------------------------WY…
156	GC_00000002	acc	PausSBR154	6	5	93	23	0	0.532624	0.709793	0.608576	X	Mobilome: prophages, transposons			COG5301	Phage-related tail fiber protein (PDB:6CL6)	--MSNKNDFKAFSVNQDANVVSQGEYEESQYLNTGMPP-NI-ISIDLLNKVLRQSSIVSSVVADFISTQC-GDDVLDDGDIVKLSTQLSTALEQKIKQ-DIPDASLTQ-KGIIQLT--DVVG-NSDTLAITQKLAQEI---------------------------------------------------------------------INSLNE---------------------------------------------------------------------------------------------------------NISNRVPNIRKIN-------------SKELSEDI---------------------------------------------HL…
157	GC_00000002	acc	PausSBR154	2369	5	93	23	0	0.532624	0.709793	0.608576	X	Mobilome: prophages, transposons			COG5301	Phage-related tail fiber protein (PDB:6CL6)	#NAME?
158	GC_00000002	acc	PausSBR154	2616	5	93	23	0	0.532624	0.709793	0.608576	X	Mobilome: prophages, transposons			COG5301	Phage-related tail fiber protein (PDB:6CL6)	--MSKKNDFKAFSISDNANVVSQERYEVNQSLQTGFSP-DD-VPTHVLNKVLRQSSTISAVVANFIATQS-GDDILDDGDITKLTAQLNKALEQKT---NIPV-------------------------------------------------------------------------------------------------------------------------------------------------------------------------------------------------------------------------------------------------GVPVPWPA-------------------AIPPAG--------------------WL…
159	GC_00000002	acc	PausSBR154	3088	5	93	23	0	0.532624	0.709793	0.608576	X	Mobilome: prophages, transposons			COG5301	Phage-related tail fiber protein (PDB:6CL6)	--MSVKNDFKAFSISNNSNALSQYYYESRSELQDGFDPLKQ-FDLHVLNKALRQSSVISSVVADFIATES-GNDVLDDGDVLKLTGQLNTALKQKIAT-GMPIASLTQ-KGIVQLT--NVGG-NSDTLAVTQKLFQDT---------------------------------------------------------------------VNVLSN---------------------------------------------------------------------------------------------------------NTNNKVPNTRKVN-------------GKELIADI---------------------------------------------NL…
160	GC_00000002	acc	PausSBR154	3089	5	93	23	0	0.532624	0.709793	0.608576	X	Mobilome: prophages, transposons			COG5301	Phage-related tail fiber protein (PDB:6CL6)	--MNVKNDFKAFSIQSGANVVSQNLYESSPELKTGLAP-DSTIHVHLLNKTLRQSSTISSVLADFIAEQS-GEDVLDDGNVAKLTAQLKKALENVSAK-RSGDIYLSA-HPASDLAKGEYIA-NGAAYAIDSTVGRAL----------------------------------------------------------------------NNLSD-----------------------------------------------------------------------------------------------------------------------------------AYKAAWGI----------------------------------------------K…
161	GC_00000002	acc	PausSBR154	3093	5	93	23	0	0.532624	0.709793	0.608576	X	Mobilome: prophages, transposons			COG5301	Phage-related tail fiber protein (PDB:6CL6)	--MSAKNDFKAFSIKNGSNVPSQYNYENRSELQDGFDARKQ-PDIHILNKALRQSSVISSAVADFIATQT-GDDVLDDGDIAKLIAQLNKALEQKIKT-EVPDASLTQ-KGVVQLT--DIVG-NSDTLAVTQKLLQET---------------------------------------------------------------------INLLLKNINNRVPNSRKVNGKELLKDINLSAADVGAYS-------------------------------------------------------------------KTEVDYYINGRVPNSRKVNGKEL---------LKDINLSAADVGAYSKTEVDYYINGRVPNSRKVNGK-----------------EL…
162	GC_00000002	acc	PausSBR154	4000	5	93	23	0	0.532624	0.709793	0.608576	X	Mobilome: prophages, transposons			COG5301	Phage-related tail fiber protein (PDB:6CL6)	---MAKNDFKAFATGENANTLSQEEYENSDFIEEGFK--SGIARSERLNKVWRQSSIIAAVIGKYIAEKT-GEDVIDDGDLEKLTNQLDLALKQKITT-EIPAASLTQ-KGISQLN--SATDSDREDQAVTPKAVHDVRKIAEGKLSGVPDASLTEKGIVRLSNQVADVGNTVPTSSLMHTVWNELNKSIDGVNTNATNANNNATSANNNANGRLAKDQNGADIPSKSEFIKNLGLVETVELAKSAFPKA------------------------------------------------------------------GGIVNGNVDATGSIYSVGMYDTGVRVYSATNKPSPGELGAYTTGECDGRFQLKGSGLLSIDSD------------------NA…
163	GC_00000002	acc	PhaiNN1694	2257	5	93	23	0	0.532624	0.709793	0.608576	X	Mobilome: prophages, transposons			COG5301	Phage-related tail fiber protein (PDB:6CL6)	--MSKKNDFKAFSISNNANVVSQEKYEENQSLQVGFPP-DN-ISTHVLNKALRQSSTIAAVIANFIATQS-DDDVLDDGDIAKLTAKLNQALKQKVTA-EIPNASLTQ-KGVVQLT--NEIG-NNDTLAVTQKLVQEI---------------------------------------------------------------------INSLRGNIDGKVSNSRKINGKTLTEDINLNASDVGAYTRTEVYTRS-----------------------------------------------------------EVYTRAEVDRLIKTTNEIP---V---------GAPIPWPL-------------------PHPPIG--------------------YF…
164	GC_00000002	acc	PhaiNN1694	2255	5	93	23	0	0.532624	0.709793	0.608576	X	Mobilome: prophages, transposons			COG5301	Phage-related tail fiber protein (PDB:6CL6)	--MNPKNDFKAFSINNNANVVSQEKYEENQSLQVGFPP-DN-ISTHVLNKALRQSSTIASVIANFIATQS-GDDILDDGDIAKLTTKLNQALKQKVTA-EIPNASLTQ-KGVVQLT--NEIG-NNETLAVTQKLVQEI---------------------------------------------------------------------INSLRGNIDGKVSNNRKINGKALTEDINLNASDVGAYTRTEVYTRS-----------------------------------------------------------EVYTRAEVDRLIKTTNEIP---V---------GAPIPWPL-------------------AHPPIG--------------------YF…
165	GC_00000002	acc	PhaiNN1694	2193	5	93	23	0	0.532624	0.709793	0.608576	X	Mobilome: prophages, transposons			COG5301	Phage-related tail fiber protein (PDB:6CL6)	--MSHKNDFKAFSISDNANVVSQEKYEINQSLQTGFSP-DN-VPTHLLNKVLRQASTVSSVVADFIAAGS-GNDVLDDGNIAKLTVQLNKALEQKITA-DIPSASLTQ-KGIVQLT--NVIG-NSDTLAVTQKLVQEV---------------------------------------------------------------------INSLYK-----------------------------------------------------------------------------------------------------YTREEIDNRIKTANEIP---V---------GSPIPWPL-------------------PHPPFG--------------------YF…
166	GC_00000002	acc	PhaiNN1694	2339	5	93	23	0	0.532624	0.709793	0.608576	X	Mobilome: prophages, transposons			COG5301	Phage-related tail fiber protein (PDB:6CL6)	--MSHKNDFKAFSISNNANIISQKIYEESKGLLTGFPP-NT-ISIDLLNKVLRQSSIISSVVADFIATQS-SDDILDDGDIIKLTAQLNRALEQKITA-EVPNASLTQ-KGIVQLT--DVVG-NSDTLVVTQKLAQEI---------------------------------------------------------------------IDSLRENINDRVPNSRKVNGKALSADISL-----------------------------------------------------------------------EAGDIGAYTKEEVNNLINAVNNIP---V---------GVPIPWPT-------------------VIPPAG--------------------WL…
167	GC_00000002	acc	PhaiNN1694	2335	5	93	23	0	0.532624	0.709793	0.608576	X	Mobilome: prophages, transposons			COG5301	Phage-related tail fiber protein (PDB:6CL6)	--MSHKNDFKAFSISDNANVISQEKYEQSQGLQTGFSP-DN-VPTHLLNKVLRQASTISSVVADFIATRS-GNDVLDDGNVAKLTAQLNKAIEQKITT-DIPSASLTQ-KGVVQLT--NVIG-NSDTLAVTQKLVQDV---------------------------------------------------------------------INSL---------------------------------------------------------------------------------------------------------REEIN--------IP---V---------GSPIPWPL-------------------IYPPFG--------------------YF…
168	GC_00000002	acc	PhaiNN1694	2337	5	93	23	0	0.532624	0.709793	0.608576	X	Mobilome: prophages, transposons			COG5301	Phage-related tail fiber protein (PDB:6CL6)	--MSQKNDFKAFSISDNANVISQEKYEQSQGLQTGFSP-DN-VPTHLLNKVLRQSSTISSVVADFIATRS-GNDVLDDGNVAKLTTQLNKAIEQKITT-DIPSASLTQ-KGVVQLT--NVIG-NSDTLAVTQKLVQEE---------------------------------------------------------------------INSLRK---------------------------------------------------------------------------------------------------YTYTREEIDNRIKAASEIP---A---------GSPIPWPL-------------------PYPPVG--------------------YL…
169	GC_00000002	acc	PhaiNN1694	2850	5	93	23	0	0.532624	0.709793	0.608576	X	Mobilome: prophages, transposons			COG5301	Phage-related tail fiber protein (PDB:6CL6)	--MSHKNDFKAFSISNNANVVSQRLYEESKDLLTGFPP-ND-VPTHLLNKVLRQSSIISSVVADFISTQS-GEDVLDDGDIAKLIAQLNRALERKIIT-KIPDASLTQ-KGVVQLT--NVIG-NSDTLAVTQKLAQEI---------------------------------------------------------------------VNSLRE-----------------------------------------------------------------------------------------------------------DINSSKANDIP---V---------GTPIPWPT-------------------AIPPTG--------------------WF…
170	GC_00000002	acc	PhaiNN1694	518	5	93	23	0	0.532624	0.709793	0.608576	X	Mobilome: prophages, transposons			COG5301	Phage-related tail fiber protein (PDB:6CL6)	--MNQRNDFKAFSISDDANVVNQEQYEESQSLQTGFPT-ET-VSTHVLNKVLRQSSIISSVVANFISEQS-GAEVLDNGDIAKLTAQLNQALEQKIAA-DIPNASLTQ-KGAVQLT--NVIG-DSDTLVVTQKLAQEI---------------------------------------------------------------------VNSL---------------------------------------------------------------------------------------------------------REYTDNRIKTANEVP---V---------GSPIPWPL-------------------PNPPVG--------------------YF…
171	GC_00000002	acc	PhaiNN1694	1333	5	93	23	0	0.532624	0.709793	0.608576							--MSLKNDFKDFSTSNNANVVNQEKYEKILSLYSEFLP-DN-VPTHLLNKVLRRSSTIVSVVANFITTQS-GDRVLDNGDITKLNTQLNRELEQKIIT-KISNYALEKLKNIADIP-------NKNVLVKNRNLLEKL-----------------------------------------------------------------------------------------------------------------------------------------------------------------------------------------------IP---V---------GVSPLWPT-------------------DIPPNG----------------------…
172	GC_00000002	acc	PhaiNN1694	1330	5	93	23	0	0.532624	0.709793	0.608576	X	Mobilome: prophages, transposons			COG5301	Phage-related tail fiber protein (PDB:6CL6)	--MSPKNDFKSFSINNNSNVVSQQEYEKSQNLQTGFPP-ED-ITTHVLNKALRQSSTIASAVADFIATQS-GDDVLDDGDIVKLITQLNRALERKIIT-KISNSALEKAQNGADIP-------DKNAFVKNLGLNEAA------------------------------------------------------------------------------------------------------------------------------------------------------------------------------------------KREIGIG-------------VNQVPDMS---------------------------------------------FF…
173	GC_00000002	acc	PhaiNN1694	1596	5	93	23	0	0.532624	0.709793	0.608576	X	Mobilome: prophages, transposons			COG5301	Phage-related tail fiber protein (PDB:6CL6)	--MNPKSDFKAFSIGNNANVVSQEAYEESRSLKTGFPP-DN-ITIHVLNKVLRQASTISSVVANFIATQS-GNDILDDGDVVKLIAQLNRALEQKITT-TVPSASLTQ-QGVIQLT--DNTG-NSNTLAATQKLVSDI---------------------------------------------------------------------NQNANNRLAKDQNGADIPDK-----------------------------------------------------------------------------------------DAFVKNLSLFEKLIP---V---------GVPLPWPT-------------------TTPPEG--------------------WA…
174	GC_00000002	acc	PhaiNN1694	1327	5	93	23	0	0.532624	0.709793	0.608576	X	Mobilome: prophages, transposons			COG5301	Phage-related tail fiber protein (PDB:6CL6)	--MSQKNDFKAFSISENANIMTQETYEKEQKLQTGFPA-GD-ITAELLNKALRQSSTISTAVANFIATQS-GEDVLDNGDIDKLTAQFKKALEQKNTT-EIRDASLTE-KGIIQLT--DQIG-NSNTLASTQKLVSDV---------------------------------------------------------------------NDNANNRLAKDQN----------------------------------------------------------------------------------------------------------------------------GADIPDKA---------------------------------------------AF…
175	GC_00000002	acc	PhaiNN1694	1328	5	93	23	0	0.532624	0.709793	0.608576	X	Mobilome: prophages, transposons			COG5301	Phage-related tail fiber protein (PDB:6CL6)	--MSPKNDFKAFSTSNNANVASQEIYEKSPNLQTGFPP-EN-ITSHILNKTLRQSSTIASVVADFIATES-GSDVLDDGNIAKLTTQLNKALEKKITT-KIPDASLTQ-KGIIQLT--NVVG-NSNTLAATQKLVSDV---------------------------------------------------------------------NDNANKRLEKTQN----------------------------------------------------------------------------------------------------------------------------GADIPNKN---------------------------------------------AF…
176	GC_00000002	acc	PhaiNN1694	1018	5	93	23	0	0.532624	0.709793	0.608576	X	Mobilome: prophages, transposons			COG4675	Phage tail collar domain (MdpB) (PDB:1OCY) (PUBMED:16554069;29204885)	--MNLKNDFKAFSIGNNANVPSQINYEASENINNGFQA-DKAITIHDLNKALRQSSTIASVVADFIKTQS-GENVLDDGDIAKITVQLNRALEKTNSV----------------FI-----------------------------------------------------------------------------------------------------------------------------------------------------------------------------------------------------------------------------------------------------------------------------------------LF…
177	GC_00000002	acc	PhaiNN1694	2205	5	93	23	0	0.532624	0.709793	0.608576	X	Mobilome: prophages, transposons			COG5301	Phage-related tail fiber protein (PDB:6CL6)	--MSQKNDFKAFSVSDNANVVSQEKYEESQNLKTGFPP-EN-VSTHVLNKVLRQSSTIASVVANFIATQS-GEDVLDDGDIAKLTVRFNRALDKAL--------------------------------------------------------------------------------------------------------------------------------------------------------------------------------------------------------------------------------EQKVSSISSTP---V---------GSPIPWPL-------------------PHPPAG--------------------YF…
178	GC_00000002	acc	PhaiNN1694	3622	5	93	23	0	0.532624	0.709793	0.608576	X	Mobilome: prophages, transposons			COG5301	Phage-related tail fiber protein (PDB:6CL6)	--MNPKNDFKAFSIDNNANVISQQGYEESVELQTGFPP-YS-MAPHILNKVLRQSSTISSVVANFIATQS-GGDILDDGNVAKLTEQLNKALKQKITT-ETPSASLTQ-AGVVQLT--DVIG-NSDILAVTQKLAQEI---------------------------------------------------------------------VDSL---------------------------------------------------------------------------------------------------------REDINTRVPNSRKVN---------------------------------------------G--------------------KV…
179	GC_00000002	acc	PhaiNN1694	3617	5	93	23	0	0.532624	0.709793	0.608576	X	Mobilome: prophages, transposons			COG5301	Phage-related tail fiber protein (PDB:6CL6)	--MSQKNDFKAFSISNNANVVSQRLYEESKDLLTGFPP-ND-VPTHLLNKALRQSSTISSVLADFISTQS-GEDVLDDGNIAKLTAQFNRALEQKTTT-KVPDASLTQ-KGVVQLT--DVVG-NSDTLAVTQKLAQEI---------------------------------------------------------------------INLL---------------------------------------------------------------------------------------------------------REDINNRVPNTRKVN-------------GKALSTDI---------------------------------------------SL…
180	GC_00000002	acc	PhaiNN1694	388	5	93	23	0	0.532624	0.709793	0.608576	X	Mobilome: prophages, transposons			COG5301	Phage-related tail fiber protein (PDB:6CL6)	--MSNKNDFKAFSISPDANIVSQEEYEERQELNMGIFP-NV-ISIDLLNKVLRQSSTISSVVANFISTQG-GDDVLDDGNIDKLTAQLNTALEQKALT-GIPNASLTQ-KGVIQLT--NVLG-DSDILAVTQNLARGI---------------------------------------------------------------------VNSF---------------------------------------------------------------------------------------------------------SENINSRVPNIRQVN-------------GKELSENID--------------------------------------------LD…
181	GC_00000002	acc	PhaiNN1694	2471	5	93	23	0	0.532624	0.709793	0.608576	X	Mobilome: prophages, transposons			COG5301	Phage-related tail fiber protein (PDB:6CL6)	#NAME?
182	GC_00000002	acc	PhaiNN1694	1329	5	93	23	0	0.532624	0.709793	0.608576	X	Mobilome: prophages, transposons			COG5301	Phage-related tail fiber protein (PDB:6CL6)	--MSPKNDFKAFSISHNANVASQEEYEESKNLKTGFEP-DG-ITTHILNKALRQSSTISSVVANFIATQS-GNDVLDDGNIEKLNAQLNNALEQKMAP-KVPDASLTQ-KGIVQLT--DVVG-NSNSLAATQKLVSDV---------------------------------------------------------------------NDNANNKLAKNQNGADIPNKNEFVKNLDLSETVNLAKNAVPNSRKING-------------------------------------------------------------KALTGDINLGAGDVGAFRLGLTGKNSV-DNQVPWNA-DSGSYDLLNSKFSDHVVHFYNGVGNCPAFQLKV-----------HY…
183	GC_00000002	acc	PlauMH84	2367	5	93	23	0	0.532624	0.709793	0.608576	X	Mobilome: prophages, transposons			COG5301	Phage-related tail fiber protein (PDB:6CL6)	--MSQKNDFKAFSIINNSNVVNQKEYEESQSLKTGFPP-DG-ISTHVLNKALRQSSTIASVVANFIATQS-GDDVLDDGDIDKLTSQLNRALKQIATDGKVPNSRKINGKALTEDI-------NLNASDVGAYARAEV--------------------------------------------------------------------------------------------------------------------------------------------------------------------------------YTRKEVDRLIKTTNDIP---V---------GAPIPWPL-------------------AHPPIG--------------------YF…
184	GC_00000002	acc	PlauMH84	1061	5	93	23	0	0.532624	0.709793	0.608576	X	Mobilome: prophages, transposons			COG5301	Phage-related tail fiber protein (PDB:6CL6)	--MSHKNDFKAFSISDNANVVSQEKYEVNQSLLTGFSP-DN-VPTHLLNKVLRQASTVSSVVADFIAAGS-GNDVLDDGNIAKLTVQLNKALEQKITA-DIPSASLTQ-KGIVQLT--NVVG-SSDTLAVTQKLVQEV---------------------------------------------------------------------INSLHK-----------------------------------------------------------------------------------------------------YTREEIDNRIKTANEIP---V---------GSPIPWPL-------------------PHPPFG--------------------YF…
185	GC_00000002	acc	PlauMH84	28	5	93	23	0	0.532624	0.709793	0.608576	X	Mobilome: prophages, transposons			COG5301	Phage-related tail fiber protein (PDB:6CL6)	--MSYKNDFKAFSTSDNANVISQEKYEVNQSLQTGFSP-DN-VPTHLLNKVLRQASAISSAVADFIAVRS-GNDVLDDGNIAKLTAQLNKALEQKMTT-DIPSASLTQ-KGVVQLT--NVVG-NSDTLAVTQKLIQEV---------------------------------------------------------------------INSLRE-----------------------------------------------------------------------------------------------------YTREEIDNRMKTANEIP---V---------GSPIPWPL-------------------PHPPFG--------------------YF…
186	GC_00000002	acc	PlauMH84	3658	5	93	23	0	0.532624	0.709793	0.608576	X	Mobilome: prophages, transposons			COG5301	Phage-related tail fiber protein (PDB:6CL6)	--MSQKNDFKAFSISNNANVISQEKYEQSQGLQAGFSP-DN-VPTHLLNKVLRQSSTISSVVADFIATQS-GNDILDDGNVAKLTAQLNKAIEQKITT-DIPSASLTQ-KGVVQLT--NVIG-NSDTLAVTQKFVKEE---------------------------------------------------------------------INSLRE---------------------------------------------------------------------------------------------------YTYTREEIDNRIKAASEIP---A---------SSPIPWPL-------------------PYPPVG--------------------YL…
187	GC_00000002	acc	PlauMH84	222	5	93	23	0	0.532624	0.709793	0.608576	X	Mobilome: prophages, transposons			COG5301	Phage-related tail fiber protein (PDB:6CL6)	--MNQKNDFKAFSISDDANVVSQEKYEESQNLQTGFPP-EN-VSTHVLNKVLRQSSIISSVVANFIAERS-GAEVLDNGDIAKLTAQLNQALEQKIAT-DIPNASLTQ-KGVVQLT--NVIG-ESDTLGVTQKLAQEI---------------------------------------------------------------------VNSL---------------------------------------------------------------------------------------------------------REYTDNRIETISEVP---I---------GSPIPWPL-------------------PHPPAG--------------------YF…
188	GC_00000002	acc	PlauMH84	953	5	93	23	0	0.532624	0.709793	0.608576	X	Mobilome: prophages, transposons			COG5301	Phage-related tail fiber protein (PDB:6CL6)	--MSQKNDFKAFSISDNANVVSQRLYEESKDLLTGFPP-ND-VPTHLLNKALRQSSTISSVLADFISTQS-GEDVLDDGDIAKLTAQLNRALEQKTTT-KIPDASLIQ-KGVVQLT--NVIG-DSDTLAVTQKLAQEI---------------------------------------------------------------------ITSLRK-----------------------------------------------------------------------------------------------------------DINDSKANDIP---V---------GTPIPWPT-------------------AIPPSG--------------------WL…
189	GC_00000002	acc	PlauMH84	3655	5	93	23	0	0.532624	0.709793	0.608576	X	Mobilome: prophages, transposons			COG5301	Phage-related tail fiber protein (PDB:6CL6)	------------------------------------------------------------MVADFIATQS-SDNILDDGDIIKLTAQLNRALEQKITA-EVPNASLTQ-KGIVQLT--DVVG-NSDTLVVTQKLAQEI---------------------------------------------------------------------INSLRENINDRVPNSRKVNGKTLSTDISL-----------------------------------------------------------------------EAGDIDAYTKAEVNNLINAVNNIP---V---------GVPIPWPT-------------------IIPPAG--------------------WL…
190	GC_00000002	acc	PlauMH84	2620	5	93	23	0	0.532624	0.709793	0.608576							--MSPKNDFKDFSTSNNANVVNQEKYEKILSLYSGFLP-DN-VPTHLLNKVLRRSSTTVSVVDNFIMTQS-GDSVLNDSDIVKLNIQLNRELEQKIIT-KISNYALKKSQNVADIP-------NKNVLVKNRSLLEKL-----------------------------------------------------------------------------------------------------------------------------------------------------------------------------------------------IP---V---------GAPPLWPT-------------------DIPPNG----------------------…
191	GC_00000002	acc	PlauMH84	3055	5	93	23	0	0.532624	0.709793	0.608576	X	Mobilome: prophages, transposons			COG5301	Phage-related tail fiber protein (PDB:6CL6)	--MSQKNDFKAFSISENANIMPQETYEKEQKLQTGFPT-AD-ITPELLNKALRQSSTISTVVANFIATQS-GEDVLDNGDIDKLTTQFKKSLEQKNTT-ETRDASLTE-KGIIQLT--DQIG-NSNTLASTQKLVSDV---------------------------------------------------------------------NDNANNRLAKDQN----------------------------------------------------------------------------------------------------------------------------GADIPDKA---------------------------------------------AF…
192	GC_00000002	acc	PlauMH84	2615	5	93	23	0	0.532624	0.709793	0.608576	X	Mobilome: prophages, transposons			COG5301	Phage-related tail fiber protein (PDB:6CL6)	--MSPKNDFKAFSISNNANVVSQERYEESQSLYSGFPP-DN-VPTHLLNKALRQSSTIASVVADFIATES-SSDVLDDGNTTKLTTQLNKALDQKLTK-KIPDASLTQ-KGIVQLT--NVVG-NSNTLAATQKLVSDI---------------------------------------------------------------------NDNANNRLEKTQN----------------------------------------------------------------------------------------------------------------------------GTDIPNKN---------------------------------------------AF…
193	GC_00000002	acc	PlauMH84	3057	5	93	23	0	0.532624	0.709793	0.608576	X	Mobilome: prophages, transposons			COG5301	Phage-related tail fiber protein (PDB:6CL6)	--MNLKNDFKAFSIRDGANVVAQSLYENTPELQTGFPP-TG-LTTHVLNKALRQSSTISSVVADFIATES-GSDVLDDGNITKLTAQLNKALEQKIIT-KISDSALEKAQNGADIP-------NKNAFVRNLGLNEAA------------------------------------------------------------------------------------------------------------------------------------------------------------------------------------------KREIGIG-------------VNQIPDMS---------------------------------------------FF…
194	GC_00000002	acc	PlauMH84	2617	5	93	23	0	0.532624	0.709793	0.608576	X	Mobilome: prophages, transposons			COG5301	Phage-related tail fiber protein (PDB:6CL6)	--MSPKNDFKAFSINNNANVVSQQEYETSKNLQTGFPP-ED-ITIHVLNKALRQSSTIASVVANFIATQS-GEDVLDDGDTAKLNIQLNKALQQKFAT-QVPNASLIQ-KGVVQLT--DVAG-NSNTLAATQKLVSDI---------------------------------------------------------------------NNNLNHR----------------------------------------------------------------------------------------------------------------------------------INQLPDMS---------------------------------------------LF…
195	GC_00000002	acc	PlauMH84	26	5	93	23	0	0.532624	0.709793	0.608576	X	Mobilome: prophages, transposons			COG5301	Phage-related tail fiber protein (PDB:6CL6)	--MSPKNDFKALSVINNKNIVSQEKYKISSDLQTEFPS-ND-VHSHLLNKALDQSSTISAVIANFIAEQS-GEDVLDNGDITKLTAQLNKALEQKIS------------------------------------------------------------------------------------------------------------------------------------------------------------------------------------------------------------------------------------DTSNIP---V---------GIPVPWPT-------------------AVPPAG--------------------WL…
196	GC_00000002	acc	PlauMH84	13	5	93	23	0	0.532624	0.709793	0.608576	X	Mobilome: prophages, transposons			COG5301	Phage-related tail fiber protein (PDB:6CL6)	--MSQKNDFKAFSISDNANIVSQEKYEESQNLKTGFPP-EN-VSTHVLNKVLRQSSTISSVVANFIATQS-GEDVLDDGDIAKLTVRFNRALDKAL--------------------------------------------------------------------------------------------------------------------------------------------------------------------------------------------------------------------------------EQKISGISSIP---V---------GSPIPWPL-------------------PHPPSG--------------------YF…
197	GC_00000002	acc	PlauMH84	4104	5	93	23	0	0.532624	0.709793	0.608576	X	Mobilome: prophages, transposons			COG5301	Phage-related tail fiber protein (PDB:6CL6)	--MSNKNDFKAFSVSQDANVVSQGEYEESQELNTGIPP-NI-ISIGLLNKVLRQSSTISSVVANFIATQC-SDDVLDDGDIDKLTAQLNIALEQKAVT-EIPSASLTQ-KGVIQLT--DVLG-DSNTLAVTQKLVQEM---------------------------------------------------------------------ITLL---------------------------------------------------------------------------------------------------------SESINSRVPNIRQVN-------------GKELSENID--------------------------------------------LD…
198	GC_00000002	acc	PlauMH84	1492	5	93	23	0	0.532624	0.709793	0.608576	X	Mobilome: prophages, transposons			COG5301	Phage-related tail fiber protein (PDB:6CL6)	#NAME?
199	GC_00000002	acc	PlauMH84	2616	5	93	23	0	0.532624	0.709793	0.608576	X	Mobilome: prophages, transposons			COG5301	Phage-related tail fiber protein (PDB:6CL6)	--MSPKNDFKAFSISINANAASQEKYEESQNLKTGFAP-DG-ITTNILNKALRQSSTISSVVANFIATHS-GNDVLDDGNIDKLTAQLNQALEQKMAP-KVPDASLTQ-KGIVQLT--DVIG-NSHSLAATQKLVSDV---------------------------------------------------------------------NDNANNRLAKNQNGADIPNKNEFVKNLDLLETVNLAKNAVPNSRKING-------------------------------------------------------------KSLTGDINLAAGDVGAFRLGLTGKYSV-DNQVPWNV-DSGSYDLLHEKFSDHVVHFYNGAGNCPAFQLKV-----------HY…
200	GC_00000002	acc	PlauMH84	1133	5	93	23	0	0.532624	0.709793	0.608576	X	Mobilome: prophages, transposons			COG5301	Phage-related tail fiber protein (PDB:6CL6)	----MKNDFKAFAIDNGANVVSQQLYETDPSLPRGFPD-RQYIDNHMLNKIFRQTSTITSVVADFIATQS-GEDVLDDGNVTKLTAQLNKALEQKAIT-GIPNASLTQ-KGIVQLT--DVIG-DSDTLAVTQKLVKVI---------------------------------------------------------------------VNSLLENINGRVPNNRRVNG-----------------------------------------------------------------------------------------KELTEDITLSAIDV--------------GAKRPGDI----------------YLSAHPASDLAKG----------------EY…
201	GC_00000002	acc	PtemMW274	3798	5	93	23	0	0.532624	0.709793	0.608576	X	Mobilome: prophages, transposons			COG5301	Phage-related tail fiber protein (PDB:6CL6)	--MSQKNDFKAFSISDNANVASQEKYEDSQNLQMGFPL-EN-ITTHVLNKALRQSSTIASVVANFIATQS-VDDVLDDGDIAKLTAQLNRALEQKITA-EIPNASLSQ-KGTVQLT--DIFG-DSDTLAVTQKLAQEI---------------------------------------------------------------------INSLRENIDDKVPNSRKINGKALTEDINL-----------------------------------------------------------NASDV------------GAYTRAEVDKLIKTTSETP---V---------GAPIPWPL-------------------PHPPIG--------------------YF…
202	GC_00000002	acc	PtemMW274	4452	5	93	23	0	0.532624	0.709793	0.608576	X	Mobilome: prophages, transposons			COG5301	Phage-related tail fiber protein (PDB:6CL6)	--MNPKNDFKAFSISDNANVVSQEQYEESGSLLTGFPP-ND-VPIHLLNKVLRQTSTISSVVADFIATQS-GNDVLDDGNIVKLTEQLNKALEQKITI-DIPSASLTQ-KGVVQLT--NVIG-NSDTLAVTQKLVQEI---------------------------------------------------------------------INSLRE-----------------------------------------------------------------------------------------------------YTREEIDNRVKTVSEIP---V---------GAPIPWPL-------------------PYPPIG--------------------YL…
203	GC_00000002	acc	PtemMW274	4443	5	93	23	0	0.532624	0.709793	0.608576	X	Mobilome: prophages, transposons			COG5301	Phage-related tail fiber protein (PDB:6CL6)	--MSLW----------------------------------------------------------FISQYS---------------------------------------------------G-CSDTLAVTQKLVQEV---------------------------------------------------------------------INSLRE-----------------------------------------------------------------------------------------------------YTREEIDNRVKTANEIP---I---------CSPIPWPL-------------------SHPPIG--------------------YF…
204	GC_00000002	acc	PtemMW274	4447	5	93	23	0	0.532624	0.709793	0.608576	X	Mobilome: prophages, transposons			COG5301	Phage-related tail fiber protein (PDB:6CL6)	--MNHKNDFKAFSISDNANVVSQEKYEENQSLQTGFPP-GD-ISTHVLNKVLRQSSIISSVIAGFIATQS-GNDVLDDGNIAKLTAQLNKALEQKITT-DIPSASLTQ-KGVVQ-------------------------------------------------------------------------------------------------------------------------------------------------------------------------------------------------------------------------------------------------------------------------------------------HL…
205	GC_00000002	acc	PtemMW274	1390	5	93	23	0	0.532624	0.709793	0.608576	X	Mobilome: prophages, transposons			COG5301	Phage-related tail fiber protein (PDB:6CL6)	--MNLKNDFKAFSIKDNANVVDQNLYENSPELQTGFPP-IG-LTTHVLNKALRQSSTISSVVADFIATES-GSDVLDDGNIAKLTAQLNKALEIKITT-QVPDSSLTQ-KGVVQLT--DVIG-NSNTLAATQKLASDI---------------------------------------------------------------------NNNVNNRLEKTQN----------------------------------------------------------------------------------------------------------------------------GADIPNKN---------------------------------------------EF…
206	GC_00000002	acc	PtemMW274	1391	5	93	23	0	0.532624	0.709793	0.608576	X	Mobilome: prophages, transposons			COG5301	Phage-related tail fiber protein (PDB:6CL6)	--MSQKNDFKAFSISENANIVNQEIYEKDQNLQTGFPA-GN-ITAELLNKALRQSSTISTVVANFIATQS-GADVLDNGDIDKLTAQFKKALEQKNTT-EIRDASLTE-KGIIQLT--DQIG-NSNTLAPTQKLVSDV---------------------------------------------------------------------NDNANNRLAKDQN----------------------------------------------------------------------------------------------------------------------------GADIPDKA---------------------------------------------EF…
207	GC_00000002	acc	PtemMW274	2845	5	93	23	0	0.532624	0.709793	0.608576	X	Mobilome: prophages, transposons			COG5301	Phage-related tail fiber protein (PDB:6CL6)	--MSPKNDFKAFSISDNANVVSQERYEENEILNTGFPP-ES-ITTHVLNKALRQSSTISSVVANFIATQS-GNDVLDDGNIEKLTAQLNRALEKKTTT-KIPDASLTQ-KGIIQLT--DVIG-NSNTLTATQKFVSDV---------------------------------------------------------------------NDNANGRLAKNQN----------------------------------------------------------------------------------------------------------------------------GADIPNKN---------------------------------------------EF…
208	GC_00000002	acc	PtemMW274	3353	5	93	23	0	0.532624	0.709793	0.608576	X	Mobilome: prophages, transposons			COG5301	Phage-related tail fiber protein (PDB:6CL6)	--MSHKNDFKAFSISNNANVVSQERYEESKDLLTGFPP-ND-VPIHMLNKALRQSSTISSVLADFISTQS-GEDILDDGDIAKLTEQLNRALEQKIS------------------------------------------------------------------------------------------------------------------------------------------------------------------------------------------------------------------------------------SISNIP---V---------GVPAPWPT-------------------ATPPAG--------------------WL…
209	GC_00000002	acc	PtemMW274	3354	5	93	23	0	0.532624	0.709793	0.608576	X	Mobilome: prophages, transposons			COG5301	Phage-related tail fiber protein (PDB:6CL6)	--MSPKNDFKAFSISNNANVASQGRYEESKDLLTGFPT-ND-VPTHLLNKVLRQSSIISSVVANFIATQS-GNDVLDDGDITKLTAQLNRALEQKTTT-KVPDASLTQ-KGIVQLT--NVIG-NSDTLAVTQKLVQEI---------------------------------------------------------------------INLL---------------------------------------------------------------------------------------------------------REDINNRVPNIRKVNGKAL---------SSDISLNA-----------------------------------------------…
210	GC_00000002	acc	PtemMW274	2504	5	93	23	0	0.532624	0.709793	0.608576	X	Mobilome: prophages, transposons			COG5301	Phage-related tail fiber protein (PDB:6CL6)	--MSLKNDFKAFSVNNDANVVLQEKYEANPSLQTGFPP-NI-ISIDLLNKVLRQSSIISSVIADFIATQS-GSDTLDDGDIVKLTTQLDKALEQKITT-KVPSASLTQ-KGVVQLT--SVVG-DSDALAVTQKLAQEI---------------------------------------------------------------------VNSL---------------------------------------------------------------------------------------------------------NGNINGRVPNSRKVNGKVL---------SSDINLSAGDVGSYDKSESDGKYQLRGNYQPAG--------------------NY…
211	GC_00000002	acc	PtemMW274	2205	5	93	23	0	0.532624	0.709793	0.608576	X	Mobilome: prophages, transposons			COG5301	Phage-related tail fiber protein (PDB:6CL6)	--MSNKNEFKAFSASQDANVVSQGEYEESQDLNTGIPP-NT-ISIGLLNKVLRQSSTISSVVANFISAQS-SDDVLDDGDIVKLTTQLNRALEQKITT-EIPSASLAQ-EGIVQLT--DRLG-NSSTLAATQKLTQEL---------------------------------------------------------------------ADSFDEKLSNRVPNI----------------------------------------------------------------------------------------------RKVNGKELSEDIHLGAVDI---------GVYTPEQI---------------------------------------------DQ…
212	GC_00000002	acc	PtemMW274	4457	5	93	23	0	0.532624	0.709793	0.608576	X	Mobilome: prophages, transposons			COG5301	Phage-related tail fiber protein (PDB:6CL6)	#NAME?
213	GC_00000002	acc	PtemMW274	3352	5	93	23	0	0.532624	0.709793	0.608576	X	Mobilome: prophages, transposons			COG5301	Phage-related tail fiber protein (PDB:6CL6)	--MSQKNDFKAFSISNNANVVSQRLYEESKDLLTGFPP-ND-IPTHMLNKALRQSSTISSVLADFIAEQS-GEDVLDDGNVAKLTAQLKKALEKVSAK-RPGDIYLSA-HPASDLTKGEYIA-NGAAYAIDSTVGRAL---------------------------------------------------------------------NNL----------------------------------------------------------------------------------------------------------------SNAYKAAW--------------GIKLRDGK-------------------INLPNL--------------------FV…
214	GC_00000002	acc	PtemMW274	3355	5	93	23	0	0.532624	0.709793	0.608576	X	Mobilome: prophages, transposons			COG5301	Phage-related tail fiber protein (PDB:6CL6)	--MSSKNDFKAFSISNNANVVSQGRYEESKDLLTGFPP-ND-VPTHVLNKVLRQSSTIASVVANFIAEQS-GDDVLDNGDIAKLTEQLNRALEQKSTL-KVPDASLTQ-KGVVQLT--DVVG-NSDTLAVTQKLVQEI---------------------------------------------------------------------INSLRENINVKVHNTRKING-----------------------------------------------------------------------------------------KTLTEDIALSAIDI--------------GAKRPGDI----------------YLSAHPASDLAKG----------------EY…
215	GC_00000003	core	PakNN1685	4126	13	92	23	0	0.722476	0.741206	0.731721	K	Transcription			COG2771	DNA-binding transcriptional regulator, CsgD family (CsgD)	--------------------------------------------------------------------------------------------------------------------------MNNKLIISPQVINTLAISNDPWGIKDKNSCFIYGNKALNS-IKGFSDSFDFEGFYDDELPWDGAEFAKEYIHHDQKVMKEEKSYVSLE--THIWGGIKTLSSYFCEKLPIYHENGECLGIIYHLWKAQDYSLTRL--YHGKLPASIIFQPPTHLFTQREWDVIFLSLHKYTSKQIGRILNISYRTVEHYTAQIYRKIGVRSARQLEEYCRFNNYDLYVPERFLRPESSILV----------
216	GC_00000003	core	PakNN1685	1950	13	92	23	0	0.722476	0.741206	0.731721	T|K	Signal transduction mechanisms|Transcription			COG2197	DNA-binding response regulator, NarL/FixJ family, contains REC and HTH domains (CitB) (PDB:1A04)	------------------------------------------------------------------------------------------------------------------------MKKINNIDISLQIINTMQQSNEPWGIKDKNSCFIYGNLALKH-LENLPDSFNYEGRYDYELPWDGAEFAKEFVLHDQSVMKSETTVCSLE--THMYGNDKFLSSYFCEKYPLYNDENECIGVIFHGWEAQDFSLTRL--FYGKLPASIMFQPPTHLFTQREWDVIFLSLHKYTSKQIGRILNISYRTVEHYTAQIYRKVGVRSAQQLEEYCRFNNYDLYVPEKFLHSGSSILV----------
217	GC_00000003	core	PakNN1685	3068	13	92	23	0	0.722476	0.741206	0.731721	T|K	Signal transduction mechanisms|Transcription			COG2197	DNA-binding response regulator, NarL/FixJ family, contains REC and HTH domains (CitB) (PDB:1A04)	--------------------------------------------------------------------------------------------------------------------------MDNKLIISPQVINTMEQSNDPWGIKDKNSCFIYGNSATKQFIHDFKKSFDYEGLYDDELDWDGAEFAKEFIAHDKSVMERGGRVCSLE--THLFGKDKFLSSYFCEKTPIYHDNGDCMGTIYHMWKAQDFSFTRL--FHGKLPASIMFQPPTDLFTQREWDVIFLLLQKYTSKQIGRMLNLSYRTVETHISRIYKRISVHSSRQLEEYCRTNDYDLYVPERFVHPESRMFL----------
218	GC_00000003	core	PakNN1685	3060	13	92	23	0	0.722476	0.741206	0.731721	T|K	Signal transduction mechanisms|Transcription			COG2197	DNA-binding response regulator, NarL/FixJ family, contains REC and HTH domains (CitB) (PDB:1A04)	--------------------------------------------------------------------------------------------------------------------------MKKNYVISPQVINTMEMSNEPWGIKDKNSCFIYANQACKH-LQNISSSFDYEGVYEHELPWDGAEFAKEYIAHDQKVMKQEKRICSLE--THLFGKEQILSSYFLAKYPLYHEDGSCMGVIYHGWQAQDFSFTRL--FRGKLPASIMFQPPTDLFTQREWDVIFLFLQKYNSKQIGRMLNISYRTVESHISRIYQRTGVHSSYQLEEYCHTNDYDLYVPERFVHPESRTFP----------
219	GC_00000003	core	PakNN1685	3066	13	92	23	0	0.722476	0.741206	0.731721	T|K	Signal transduction mechanisms|Transcription			COG2197	DNA-binding response regulator, NarL/FixJ family, contains REC and HTH domains (CitB) (PDB:1A04)	--------------------------------------------------------------------------------------------------------------------------MDNKLIISPQIINTMEQSNDPWGIKDENSCFIYANQACKR-MLNISCSFDFEGLYDHELPWIGAEFAKEYIAHDQKVMEKEERVCSLE--TNTYGKKQILSSYFFEKSPIYHDSN-CMGIIYHGWQAQDFSLTRL--FRGKLPANIMFQPPTNLFTQREWDVIFLMLQKYTSKQIGRILNLSYRTVETHISRIYKRVGVHSCYQLEEYCRTNDYDLYVPERFVHPKIRIFS----------
220	GC_00000003	core	PakNN1685	3062	13	92	23	0	0.722476	0.741206	0.731721	T|K	Signal transduction mechanisms|Transcription			COG2197	DNA-binding response regulator, NarL/FixJ family, contains REC and HTH domains (CitB) (PDB:1A04)	--------------------------------------------------------------------------------------------------------------------------MKKNYIISPQVINTMEQSNEPWGIRDKNSCFVYGNSATKKFIHNFKESFDYEGFYDHELPWDGAEFAKEYIAHDQKVIEKEERVCSLI--TCIFGKEQILSSYFFEKYPFYHENGSCIGTIYHGWQAQDFSFTRL--FHGKLPANIMFQPPTDLFTQREWDVIFLLLQKYTSKQIGRMLNLSYRTIETHISRIYKRIGVHSSRQLEEYCRTNDYDLYVPKRFVHPETRMFP----------
221	GC_00000003	core	PakNN1685	3063	13	92	23	0	0.722476	0.741206	0.731721	T|K	Signal transduction mechanisms|Transcription			COG2197	DNA-binding response regulator, NarL/FixJ family, contains REC and HTH domains (CitB) (PDB:1A04)	--------------------------------------------------------------------------------------------------------------------------MKKNYIISPQVINTMEQSNEPWGIKDKNSCFIYVNQACKR-LHNTSSSFNYEGLYDHDIPWNGAEFAKEHVTQDKIVMGKEERICSIE--THLFGKEQILSSYFCEKYPFYHEDDNCMGTIFHGYQAQDFSFTRL--FHGKLPASILFQPPTDLFTQREWDVIFLMLQKYTSKQIGRMLNLSYRTVETHISRIYKRIGVHSSRQLEEYCRTNDYDLYVPERFVHPESRMFL----------
222	GC_00000003	core	PakNN1685	3061	13	92	23	0	0.722476	0.741206	0.731721	T|K	Signal transduction mechanisms|Transcription			COG2197	DNA-binding response regulator, NarL/FixJ family, contains REC and HTH domains (CitB) (PDB:1A04)	--------------------------------------------------------------------------------------------------------------------------MKKNYVISPQVINTMEQSNEPWGIKDENTRYIYVNQACKR-LQNISSSFDYEGLYEHELPWDGAEFAKEYMAHARKVVEQEKRICSLE--THVHGKEQILSSYFFAKYPLYHEDGSCMGIIYHGWQAQDFSFTRL--FRGKLPASIMFQPPIELFTQREWDVIFLFLQKYNSKQIGRMLNLSYRTVENHISRIYQRIGVHSSYQLEEYCRTNNYDLYVPERFVHPESRMFP----------
223	GC_00000003	core	PakNN1685	3070	13	92	23	0	0.722476	0.741206	0.731721	T|K	Signal transduction mechanisms|Transcription			COG2197	DNA-binding response regulator, NarL/FixJ family, contains REC and HTH domains (CitB) (PDB:1A04)	--------------------------------------------------------------------------------------------------------------------------MDNKLIISSQVINTMEQSNSPWAIKDKNSCFIYANQACKH-VQNISSSFDYEGVYDDELPWGGAEFAKEYIVHDQKVMEKEERICLLL--THKFGKEQLLSSYFFEKYPLYHENGSCIGTIFHGWQAQDFSFTRL--FHGKLPASILFQPPTDLFTQREWDVIFLLLQKYTSKQIGRMLNLSYRTVETHISRIYKRISVHSSRQLEEYCRTNDYDLYVPERFVHPESRMFL----------
224	GC_00000003	core	PakNN1685	733	13	92	23	0	0.722476	0.741206	0.731721	T|K	Signal transduction mechanisms|Transcription			COG2197	DNA-binding response regulator, NarL/FixJ family, contains REC and HTH domains (CitB) (PDB:1A04)	------------------------------------------------------------------------------------------------------------------------MRKTNKLVISPQVINTLQQSNEPWGIKDKNSCWIFGNQTFKY-IQNLSGSFDYEGRYDDEIPWDGAEFAKEFVIHDQSVMEKQTRLCSLE--THMYGKDKFLSSHFCEKYPLYNDDNECVGVIFHGWEAQDFSFTRL--FHGKLPSSILFQPPTDLFTQREWDVIFLLLQKYTSKQMGKMLNISYRTVETHLSRIYKRIGIHSSRQLEDYCRTNDYDLYVPERFVHPESKIFP----------
225	GC_00000003	core	PakNN1685	3058	13	92	23	0	0.722476	0.741206	0.731721	T|K	Signal transduction mechanisms|Transcription			COG2197	DNA-binding response regulator, NarL/FixJ family, contains REC and HTH domains (CitB) (PDB:1A04)	--------------------------------------------------------------------------------------------------------------------------MKQNYVIPSQIINTMKQSNEPWGIKDRNACFIYANQACKH-VQNISSSFDYEGLYDYDLPWDGAEFAKEYMTHDRMVMEKEERVCSLI--THVHGKEKILSSYFFEKYPLYHEDGSCIGTIYHGWQAQDFSFTRL--FHGKLPASIMFQPPSNLFTQREWDVIFFMLQKYTSKQIGRMLSISHRTVETHIARIYERIGVHSSYQLEEYCRTNDYDLYMPKSFVHPKTRMLL----------
226	GC_00000003	core	PakNN1685	3064	13	92	23	0	0.722476	0.741206	0.731721	T|K	Signal transduction mechanisms|Transcription			COG2197	DNA-binding response regulator, NarL/FixJ family, contains REC and HTH domains (CitB) (PDB:1A04)	---------------------------------------------------------------------------------------------------------------------------MNSEMISPQIINTMQQSNEPWAIKDKNSCWIFCNSALRQ-MQNIPDLFDYEGKYDSELPWNGAEFSKEFVMHDKSVMKQGNRICSLE--THTYGKDKFLSSYFSEKYPIYNDENECIGIFIHGWKAQDFSFTRL--FHGKLPASILFQPPTDLFTQREWDVIFLLLQKYTSKQIGRMLNLSYRTIETHISRIYKRIGVHSSRQLEEYCRTNDYDLYVPERFVHPESRMFL----------
227	GC_00000003	core	PakNN1685	3059	13	92	23	0	0.722476	0.741206	0.731721	T|K	Signal transduction mechanisms|Transcription			COG2197	DNA-binding response regulator, NarL/FixJ family, contains REC and HTH domains (CitB) (PDB:1A04)	--------------------------------------------------------------------------------------------------------------------------MNKNYVVSPQIINIIEMSNEPWGIQDSSSNFIYDNSATKKFIHNFKELFDYKGFYDHELPWDGAEFAKEYIAHDQKVIEKEERVSSLI--ICIFGKEQILSSYFFEKYPLYHEDGSCIGTIYHGWQAQDFSFTRL--FRGKLPAFIMFQPPTDLFTQRGWDIIFLLLQKYTNKQIGRMLNISYRTVENHISRIYKKVGVHSSYQLEEYCRTNDYDLYVPERFTHPESRMFL----------
228	GC_00000003	core	PakNN1685	3073	13	92	23	0	0.722476	0.741206	0.731721	K	Transcription			COG2909	ATP-, maltotriose- and DNA-dependent transcriptional regulator MalT (MalT)	--------------------------------------------------------------------------------------------------------------------------MSNHITISSQIINTLTSSNDPWGIKDKNSCFIYGNMALKS-LQNFSNSFEFEGFYENELPWDSAKFAEEFINHDKKVMEKQQRICSIE--THVFGREQISSSYFFEKLPFYHKDGDCIGVIYHGWKAQNYSLAYLHQYHDKLPASIMLQPPTDLFTQREWDIIFLFLQKNTRKQIGQILNLAYRTVESYMTRIYRKIGINSSQQLEEYCRTNDFNHYIPEKFLLS----------------
229	GC_00000003	core	PakNN1685	4118	13	92	23	0	0.722476	0.741206	0.731721	K	Transcription			COG2771	DNA-binding transcriptional regulator, CsgD family (CsgD)	---------------------------------------------------------------------------------------------------------------------------MKNCTISPQIINTMEISNEPWGVKDSSSCFIYGNKALSS-IKNFSQSFDYNGLYDHELPWDGAEFAKEYIHHDQEVMKKGKKICSLE--THLFGKEKILSSYFCEKMPFYHEDGSCIGVIYHCWKAKDYSLISLYQYHNKLPPSILLQPPTDLFTDREWDIIFLFLQKYTINQMGTILNLDPSVIENHINRIYHKININSTLQLEEYCRVNNLYHYIPEKFLLT----------------
230	GC_00000003	core	PakNN1685	1876	13	92	23	0	0.722476	0.741206	0.731721	K	Transcription			COG2771	DNA-binding transcriptional regulator, CsgD family (CsgD)	---------------------------------------------------------------------------------------------------------------------------MKNCTVSSQIINTMEISNEPWGIKDRSSCFIYGNKALSS-IKNFSQSFDYSGLYDHELPWNGAEFAKEYIHHDQKVMQKEQRICSLE--THVFGKQQTLSSYFCEKMPFYHEDGSCIGVIYHCWEATNYSLVNLYQFYDKLPASLLFQPPTDLFTKHEWEIIFLYLHKYTRKQTKEMLNISYYEIDIHMKQILRKLDINSITQLEEYCRVNYFNRYMPERFLLT----------------
231	GC_00000003	core	PakNN1685	580	13	92	23	0	0.722476	0.741206	0.731721	T|K	Signal transduction mechanisms|Transcription			COG2197	DNA-binding response regulator, NarL/FixJ family, contains REC and HTH domains (CitB) (PDB:1A04)	-------------------------------------------------------------------------------------------------------------------------MSYKKLTVSPQIINLMETSHEPWGIKDQNSRFVYENKAMAM-LRDLPRGFNVEGRLDNDLPWEGAAFAEQFQIHDRAVMQAEQRICSLE--THLYGKEKLLSSYFFEKFPFYNEDNQCVGVIFHAWKAEAYSLTRF--FYGKLPGSIMFQPPSGLFTQREWDVIFLFLQKYTSKQIGRILNISYRTVETHMLRIYKKIGINSGQQLDEYCRLNDFDLYVPERFLKPGSKMFI----------
232	GC_00000003	core	PakNN1685	3057	13	92	23	0	0.722476	0.741206	0.731721	K	Transcription			COG2771	DNA-binding transcriptional regulator, CsgD family (CsgD)	--------------------------------------------------------------------------------------------------------------------------MKKNNAISLQVINTMEISNEPCGIKDSSSNFIYGNPATKKFIHNFKESFDYEGLYDHELPWDGAEFAKEFIIHDKNVMAKGERVCSLE--THVFGQGQTLSSYFCEKLPLYHDDGNCMGIMYHMWQAKEYSLTYLYQYYDKLPSSILLQPPSDLFTQREWDIIFLFLQKQSRKQVGEILNIAYREVEEHTARIYRKIGIHSSQQLEEYCRTNNFNHYIPERFLLS----------------
233	GC_00000003	core	PakNN1685	731	13	92	23	0	0.722476	0.741206	0.731721	T|K	Signal transduction mechanisms|Transcription			COG2197	DNA-binding response regulator, NarL/FixJ family, contains REC and HTH domains (CitB) (PDB:1A04)	---------------------------------------------------------------------------------------------------------------------------MKNCTISPQIINTMEISNEPWGIKDSSSNFIYGNSATKKYIHNFKASFDYEGLHDHELPWDGAEFAKEFIIQDKKVMATEQRICSIE--THIFGQNQILSSFFCEKSPFYHENGHCIGIMYHCWEAKEYSLSYLHQYYKKLPASIMLQPPSDIFTPREWDIIFFFLQKYTRKQIGQKLNISHHTVETYMSRIYGKIGIHSSQQLEEYCLANNFHHYVPEKFLLS----------------
234	GC_00000003	core	PakNN1685	3074	13	92	23	0	0.722476	0.741206	0.731721	K	Transcription			COG2909	ATP-, maltotriose- and DNA-dependent transcriptional regulator MalT (MalT)	------------------------------------------------------------------------------------------------------------------------MKEINGTYVSPQIINTMEASNEPWGIKDKNSRFIYGNLALKS-IQNIPMSFNYEGFFDDELPWSGSEFSKEFIDHDKIVMTEGKRVCSLE--TYTYGKEKILSSYFQEKLPLYNDAKECIGIFFHGWKAKDFSLINLYQYYNDLPTSIIFQPPTDTFTQREWDIIFFFLQKYTRKQIGKILNIAYRTVESHMTNIYYKIGVNSSQQLEEYCLINNFKRYVPERFLLS----------------
235	GC_00000003	core	PakNN1685	3040	13	92	23	0	0.722476	0.741206	0.731721	T|K	Signal transduction mechanisms|Transcription			COG2197	DNA-binding response regulator, NarL/FixJ family, contains REC and HTH domains (CitB) (PDB:1A04)	-------------------------------------------------------------------------------------------------------------------------MTRKNSTTSLQIINTLEVSNEPWGIKDKSSCFLYGNDALIK-LQNMNANYDYEGKYDSDIPWKGNEFAKDFIIHDLQVIKNRESILSLE--THVFGRDKVLSSYFQEKFPFYDDKDECIGILFHAWKVQDNSLTRL--FHSKLPASIRFQSPTHLLTEQEWEIVFLFLQKYNRTQICQLLKISDKTIEEYIRKIYNKLKVNSDSQLEEYCRLNSFDLYAPKRFLLS----YL----------
236	GC_00000003	core	PakNN1685	581	13	92	23	0	0.722476	0.741206	0.731721	T|K	Signal transduction mechanisms|Transcription			COG2197	DNA-binding response regulator, NarL/FixJ family, contains REC and HTH domains (CitB) (PDB:1A04)	--------------------------------------------------------------------------------------------------------------------------MKTTSNISAQIINTIKHSHDPWGIKDKSTCFIYENKAMAM-LQDIPLNLNVEGRFDCELPWAGAIFEEQFQRHDRTVMRLEKNICSLE--THRFGKEKRLCSYFFEKSPFYSEDNECIGIIFHGRKAEALSLKEF--FNGKLPPSVMFCSPSEQFSQQEWEIIFLFLAKHSRKEISERLNISYQSVKDQIEKTYQKLKVNSDSQFEEYCRINNFNLYIPERFLFP----YL----------
237	GC_00000003	core	PakNN1685	1875	13	92	23	0	0.722476	0.741206	0.731721	T|K	Signal transduction mechanisms|Transcription			COG2197	DNA-binding response regulator, NarL/FixJ family, contains REC and HTH domains (CitB) (PDB:1A04)	--------------------------------------------------------------------------------------------------------------------------------------------------------------------------------------------------------------------------------------------------MFHCYKVEDFSFTRL--FRGKLPSSILFQPPTDLFTKREWDVIFLILQKYTSKQVGRMLNISYRTVETHLSRIYKRIDIHSSNQLEEYCRTNDYDLYVPERFVHAESKIFP----------
238	GC_00000003	core	PausSBR154	965	13	92	23	0	0.722476	0.741206	0.731721	K	Transcription			COG2771	DNA-binding transcriptional regulator, CsgD family (CsgD)	--------------------------------------------------------------------------------------------------------------------------MSKKVIISPQIINTLAASNDPWGIKDKNSCFIYGNKALNA-IKNFSDSFDFEGLYDDELPWDGAEFAKEYIDHDRKVMREEKSYVSLE--THIWGEEKTLSSYFCEKSPLYHENGDCIGIIYHLWKAQDYSLTRL--YHGKLPSSIIFQPPTDLFTQREWDIIFLSLHNYTSKQIGRLLNISHRTVENYTAWIYKKVGINSGQQLKEYCRLNDFDLYVPERFLHPGSRIFI----------
239	GC_00000003	core	PausSBR154	1920	13	92	23	0	0.722476	0.741206	0.731721	T|K	Signal transduction mechanisms|Transcription			COG2197	DNA-binding response regulator, NarL/FixJ family, contains REC and HTH domains (CitB) (PDB:1A04)	--------------------------------------------------------------------------------------------------------------------------MKKSYTISPQVINTMQQSNDPWGIKDKNSCFIYGNSALKH-LENLPDSFDYEGRYDYELPWDGAEFAKEFIAHDKKVMEKGERVCSLE--THVFGKEQILSSHFCEKSPLYHDDGSCIGVIFHGWPAQDFSLTRL--YHGKLPASIMFQPPTELFTQREWDVIFLSLQKYTSKQIGKILNISYRTVEVHMSRIYKKIGVSSSSQLEEYCRLNDYDLYVPERFVQPESRMFL----------
240	GC_00000003	core	PausSBR154	1921	13	92	23	0	0.722476	0.741206	0.731721	T|K	Signal transduction mechanisms|Transcription			COG2197	DNA-binding response regulator, NarL/FixJ family, contains REC and HTH domains (CitB) (PDB:1A04)	--------------------------------------------------------------------------------------------------------------------------MKNKLTISPQVINTMQQSNDPWGIKDKNSCFIYANQAFKY-LQNFSNSFEYEGLYDDELPWDGAEFAKEFIAHDQHVMTKEQRVCSLE--THVFGKEQILSSYFFEKTPIYHDDGSCVGIMFHGWQAQDFSLTRL--YHGKLPASIMFQPPTELFTQREWDVIFLSLQKYTSKQIGKILNISYRTVEVHMSRIYKKIGVNSSYQLEEYCRLNDYDLYVPERFVQPESRMFL----------
241	GC_00000003	core	PausSBR154	3036	13	92	23	0	0.722476	0.741206	0.731721	K	Transcription			COG2909	ATP-, maltotriose- and DNA-dependent transcriptional regulator MalT (MalT)	--------------------------------------------------------------------------------------------------------------------------MRNDVAISPQIINTLTVSNEPWGIKDKNSCFIYGNPALKS-LQNFSNSFDFEGHYENELPWDSAKFAEEFINHDKKVMEKGQSICSLE--THVFGKTQTLSSYFFEKSPFYHEDGSCMGVIYHGWKAKDYSLSCLHQYHNKLPASIMFQPPTDLFTQREWDVIFLFLQKKTKKQIGQILDITYQTVESHMVQIYRKIGINSSQQLEEYCRVNNFHHYIPERFLLY----------------
242	GC_00000003	core	PausSBR154	954	13	92	23	0	0.722476	0.741206	0.731721	T|K	Signal transduction mechanisms|Transcription			COG2197	DNA-binding response regulator, NarL/FixJ family, contains REC and HTH domains (CitB) (PDB:1A04)	#NAME?
243	GC_00000003	core	PausSBR154	1949	13	92	23	0	0.722476	0.741206	0.731721	T|K	Signal transduction mechanisms|Transcription			COG2197	DNA-binding response regulator, NarL/FixJ family, contains REC and HTH domains (CitB) (PDB:1A04)	-------------------------------------------------------------------------------------------------------------------------MHYKKLTVSPQIINMMETSHEPWGIKDANSRFVYENKAMAM-LRDLPAGFNVEGCLDNDLPWAGAEFAEQFQIHDRAVMQSEQRICSLE--THLYGKEKLLSSYFFEKFPFYDESGQCIGIIFHAWKAEVFSLTRF--FYGKLPASIMFQPPSELFTQREWDVIFLFLQKYTSKQIGRILNISYRTVETHILRIYKKIGINSSQQLEEFCRLNDFDLYVPERFLKPGSRMFI----------
244	GC_00000003	core	PausSBR154	1919	13	92	23	0	0.722476	0.741206	0.731721	K	Transcription			COG2771	DNA-binding transcriptional regulator, CsgD family (CsgD)	--------------------------------------------------------------------------------------------------------------------------MKKNYTISPQIINTMEMSNEPWGIKDSSSNFIYGNSATKKSIHNFKEAFDYEGRYDHELPWDGAEFAKEFIAHDKDVMTKGERVCSLE--THVFGKEQTLSSYFCEKQPFYHEDGSCIGIMYHMWKAKKYSLTNLYQYYDKLPSSIILQPPTDLFTQREWDIIFLFLQKHSRKQIGQILNIAYHTVETHMTQIYHKVNVNSNQQLEEYCLANNFNHFIPEKFLLS----------------
245	GC_00000003	core	PausSBR154	953	13	92	23	0	0.722476	0.741206	0.731721	K	Transcription			COG2909	ATP-, maltotriose- and DNA-dependent transcriptional regulator MalT (MalT)	--------------------------------------------------------------------------------------------------------------------------MNKNHIISSQIINTIEISNEPWGIKDKNSCWIHGNMAFKS-IQNFPHSFNYEGLYDNELPWGGAEFAKEFIIHDKNVMKKGERICSLE--THEFGKEKVLSSYFSEKSPLYNDENECIGILLHAWKAPSYSLTSLYQYYDELPASIMLHPPTALFTQREWDIIFLFLQQHNKKQIGKILNISYHTVETHMNKIYYKVGINSSQQLEEYCIANKFHHYVPEKFLLS----------------
246	GC_00000003	core	PausSBR154	1905	13	92	23	0	0.722476	0.741206	0.731721	K	Transcription			COG2909	ATP-, maltotriose- and DNA-dependent transcriptional regulator MalT (MalT)	-------------------------------------------------------------------------------------------------------------------------MTRKNYIISSQIINTLAVSNEPWGVKDKSSCFLYGNDALAK-LQNIHSTYDYQGKYDSDIPWQCSEFYEDFIEHDLKVMENEESVFSLE--THVFGQDKILSSYFQEKLPLYDDNGEYIGILFHAWKAQAHSLTRL--FHKKLPASIMFQSPTKQLTKREWEIIFLFLQRNSKKQISQLLNIPYKIIEKLIRKIYRKLDINSDLQLEEYCKINSFNRYAPKRFLLS----YL----------
247	GC_00000003	core	PausSBR154	1950	13	92	23	0	0.722476	0.741206	0.731721	K	Transcription			COG2909	ATP-, maltotriose- and DNA-dependent transcriptional regulator MalT (MalT)	--------------------------------------------------------------------------------------------------------------------------MKTKYNISAQIINTMENSYDPWGIKDKSTRFIYENKAMVM-LQNIPVDFNVEGRFDREIPWSGATFEEQFQRHDRTVMHLGKSIYSLE--THIFGKERILSSYLFEKFPFYNENNECIGIIFHGQKTKSFSLKKF--FNGKLPPSIMFCSPSEQLSSQEWEIIFLFLKKHSKRRISQILNIPYLSIENHIESVYKKLEINSYAQLDEYCRLNNFNFYIPEKFLLP----YI----------
248	GC_00000003	core	PhaiNN1694	2180	13	92	23	0	0.722476	0.741206	0.731721	T|K	Signal transduction mechanisms|Transcription			COG2197	DNA-binding response regulator, NarL/FixJ family, contains REC and HTH domains (CitB) (PDB:1A04)	--------------------------------------------------------------------------------------------------------------------------MDNKLIISSQIINTMEQSNDPWGIKDKNSCFIYGNSATKQFIHDFKKSFDYEGLYDDELDWDGAEFAKEFIAHDKSVMERGGRVCSLE--THLFGKDKFLSSYFCEKTPIYHDNGDCIGTIYHMWKAQDFSFTRL--FHGKLPASIMFQPPTDLFTKREWDVIFLLLQKYTSKQIGRMLNLSYRTVETHISRIYKRISIHSSRQLEEYCRTNDYDLYVPERFVHRESRMFL----------
249	GC_00000003	core	PhaiNN1694	2176	13	92	23	0	0.722476	0.741206	0.731721	T|K	Signal transduction mechanisms|Transcription			COG2197	DNA-binding response regulator, NarL/FixJ family, contains REC and HTH domains (CitB) (PDB:1A04)	--------------------------------------------------------------------------------------------------------------------------MKNNYIISSQVINTMEQSNEPWGIKDKNSCFIYANQACKR-LQNISSSFDYEGVYEYELPWDGAEFSKEYIAHDQKVMEQEKRICSLE--THLFGKEQILSSYFLAKYPFYHEDGSCIGVIYHGWQAQDFSFTRL--FRGKLPASIMFQPPTDLFTQREWDVIFLFLQKYNSKQISRMLNISYRTVENHISRIYKRIGVHSGYQLEEYCRTNDYDLYVPERFVHPESRMFP----------
250	GC_00000003	core	PhaiNN1694	2178	13	92	23	0	0.722476	0.741206	0.731721	T|K	Signal transduction mechanisms|Transcription			COG2197	DNA-binding response regulator, NarL/FixJ family, contains REC and HTH domains (CitB) (PDB:1A04)	--------------------------------------------------------------------------------------------------------------------------MDNKLIISPQIINTIDQSNAPWAIKDKNSCHIYVNQACKR-ILNIPCSFDFEGLYDHELPWDGAEFAKEYIAHDQKVMEKEERVCLFL--THTFGKEQILSSYFFEKYPLYHEDGSCIGTIYHGWQAQDFSFTRL--FHGKLPANIMFQPPTNLFTQREWDVIFLMLQKYTSKQIGRILNLSYRTVETHISRIYKRIGVHSSRQLEEYCRTNDYDLYVPERFVHRESRMFL----------
251	GC_00000003	core	PhaiNN1694	2184	13	92	23	0	0.722476	0.741206	0.731721	T|K	Signal transduction mechanisms|Transcription			COG2197	DNA-binding response regulator, NarL/FixJ family, contains REC and HTH domains (CitB) (PDB:1A04)	--------------------------------------------------------------------------------------------------------------------------MDNKLIISPQIINIMEQSNDPWGIKDENSCFVYANQACKH-ILNISCSFDFEGLYDHELPWIGAEFAKEYIAHDQKVMEKEERVCSLE--TNTYGKKQILSSYFFEKSPIYHDSN-CMGIIYHGWQAQDFSFTRL--FRGKLPASIIFQPPTDLFTQREWDVIFLLLHKYTNKQIGKMLNISYRTVETHISHIYKRIGVHSSYQLEEYCRTNDYDLYVPERFVHPEIRIFS----------
252	GC_00000003	core	PhaiNN1694	2175	13	92	23	0	0.722476	0.741206	0.731721	T|K	Signal transduction mechanisms|Transcription			COG2197	DNA-binding response regulator, NarL/FixJ family, contains REC and HTH domains (CitB) (PDB:1A04)	--------------------------------------------------------------------------------------------------------------------------MKKNYVISPQVINTMEQSNEPWGIKDENTRYIYVNQACKR-LQNISSSFDYEGLYEHELPWDGAEFAKEYMAHDKKVVEQEKRICSLE--THIHGKEQILSSYFFAKYPLYHEDGSCMGIIYHGWQAQDFSFTRL--FRGKLPASIMFQPPTDLFTQREWDVIFLFLQKYNSKQIGRMLNISYRTVENHISRIYKRVGVHSSYQLEEYCRTNDYDLYVPERFVHPESIMFP----------
253	GC_00000003	core	PhaiNN1694	2182	13	92	23	0	0.722476	0.741206	0.731721	T|K	Signal transduction mechanisms|Transcription			COG2197	DNA-binding response regulator, NarL/FixJ family, contains REC and HTH domains (CitB) (PDB:1A04)	--------------------------------------------------------------------------------------------------------------------------MENELIISPQVINTMQQSNEPWAIKDKNSCWIFGNLAFRQ-IQNLPDLFDYEGKYDNELPWNGAEFAKEFVIHDKNVMKQEKRICSLE--THTYGKDKFLSSYFSEKYPIYNDENECIGIFLHAWKAQDFSFTRL--FHGKLPASILFQPPTDLFTQREWDVIFLLLQKYTSKQIGRMLNLSYRTIETHISRIYKRIGVHSSRQLEEYCRTNDYDLYVPERFVHPESRMFL----------
254	GC_00000003	core	PhaiNN1694	2186	13	92	23	0	0.722476	0.741206	0.731721	T|K	Signal transduction mechanisms|Transcription			COG2197	DNA-binding response regulator, NarL/FixJ family, contains REC and HTH domains (CitB) (PDB:1A04)	--------------------------------------------------------------------------------------------------------------------------MDNKLIISPQIINTMEQSNSPWAIKDKNSCFIYANQACKH-VQNISSSFDYEGVYDDELPWGGAEFAKEYIVHDQKVMEKEERICLLL--THKFGKEQLLSSYFFEKYPLYHEDGSCIGTIFHGWQAQDFSFTRL--FHGKLPASILFQPPTNLFTQREWDVIFLLLQKYTSKQIGRMLNLSYRTVETHISRIYKRISVHSSRQLEEYCRTNDYDLYVPERFVHRESRMFL----------
255	GC_00000003	core	PhaiNN1694	1397	13	92	23	0	0.722476	0.741206	0.731721	T|K	Signal transduction mechanisms|Transcription			COG2197	DNA-binding response regulator, NarL/FixJ family, contains REC and HTH domains (CitB) (PDB:1A04)	------------------------------------------------------------------------------------------------------------------------MNQINKLNLSPQVINTMRQSNEPWGIKDKDSCFIYGNLALNH-LENLSDSFDFEGRYDNEIPWDGAEFSTDFVIHDKATMEKDARVCSLE--THMYGKDKFLSSYFQEKYPFYNDDGECIGVMFHAWKAQDFSFTRL--FHGKLPASILFSPPTDIFTQREWDVIFLLLQKYTSKQMGRMLDISYRTVETHLSRIYKRIGVHSSRQLEDYCRTNDYDLYVPERFVHPESRIFP----------
256	GC_00000003	core	PhaiNN1694	2177	13	92	23	0	0.722476	0.741206	0.731721	T|K	Signal transduction mechanisms|Transcription			COG2197	DNA-binding response regulator, NarL/FixJ family, contains REC and HTH domains (CitB) (PDB:1A04)	--------------------------------------------------------------------------------------------------------------------------MKKNYVISPQVINTMEQSNEPWGIKDKNSCFIYANQANYR-VQNISRSFDYEGLYDYDLPWDGAEFAEEYMANDKIVMEKEERICSLV--THKFFKEQILSSYFFEKYPLYHEDGSCIGTIYHGWQAQDFSFTRL--FRGKLPANIIFQPPTDLFTQREWDVIFLFLQKYNSKQISRMLNISYRTVETHISRIYKRIGVHSSYQLEEFCRTNDYDLYVPKRFVHPETRMFP----------
257	GC_00000003	core	PhaiNN1694	2188	13	92	23	0	0.722476	0.741206	0.731721	K	Transcription			COG2909	ATP-, maltotriose- and DNA-dependent transcriptional regulator MalT (MalT)	--------------------------------------------------------------------------------------------------------------------------MNNHMTISSQIINTLSASNEPWGIKDKNSCFIYGNIALKS-LQNFSNSFKFEGFYETELPWDSAKFAEAFINHDKKVMEKQQRICSIE--THIFGREQILSSYFFEKSPFYHKDGDCIGVIYHGWEAQNYSLAYLHQYHDKLPASIMLQPPTDIFTQREWDIIFLFLQKNTRKQIGQILNLAYRTVESYMTRIYRKIGINSSQQLEEYCQTNNFNHYIPEKFLLS----------------
258	GC_00000003	core	PhaiNN1694	2174	13	92	23	0	0.722476	0.741206	0.731721	T|K	Signal transduction mechanisms|Transcription			COG2197	DNA-binding response regulator, NarL/FixJ family, contains REC and HTH domains (CitB) (PDB:1A04)	--------------------------------------------------------------------------------------------------------------------------MDYKLIISPQVINTIEKSNKPWGIKDKNSRFIYANQACKH-VQNISSSFDYEGLYDYDLPWDGAEFAKEYIAHDRMVMEKEERVCSLI--THVHGKEKILSSYFFEKYPFYYEDGSCIGTIYHGWQAQDFSFTRL--FRGKLPASIMFQPPTDLFTQREWDVIFFMLQKYTSKQTGRMLNISHRTVETHISRIYERIGVNSSYQLEEYCRTNSYDLYMPKSFVHPKSRMFL----------
259	GC_00000003	core	PhaiNN1694	2990	13	92	23	0	0.722476	0.741206	0.731721	T|K	Signal transduction mechanisms|Transcription			COG2197	DNA-binding response regulator, NarL/FixJ family, contains REC and HTH domains (CitB) (PDB:1A04)	-------------------------------------------------------------------------------------------------------------------------MSYKKLTVSSQIINLMETSHEPWGIKDQNSRFVYENKAMAM-LRDLPRGFNVEGRLDNDLPWEGAAFAEQFQIHDRAVMQAEQRICSLE--THLYGKEKLLSSYFFEKFPFYNENNQCVGVIFHAWKAEAYSLTRF--FYGKLPGSIMFQPPSNLFTQREWDVIFLFLQKYTSKQIGRILNISYRTVETHMLRIYKKIGINSGQQLDEYCRLNDFDLYVPERFLKPGSKMFI----------
260	GC_00000003	core	PhaiNN1694	2531	13	92	23	0	0.722476	0.741206	0.731721	K	Transcription			COG2771	DNA-binding transcriptional regulator, CsgD family (CsgD)	---------------------------------------------------------------------------------------------------------------------------MKNCTISPQIINTMEISNEPWGVKDSSSCFIYGNKALSS-IKNFSQSFDYSGLYDHELPWDGAEFAKEYIHHDQEVMEKGKKICSLE--THLFGKEKILSSYFCEKMPFYHEDGSCIGVIYHCWKAKDYSLISLYQYHNKLPSSILLQPPTDLFTEREWDIIFLFLQKCTKKQIETILNLGSSVIENHINKIYHKININSILQLEEYCRVNNLYHYIPEKFLLT----------------
261	GC_00000003	core	PhaiNN1694	2172	13	92	23	0	0.722476	0.741206	0.731721	K	Transcription			COG2909	ATP-, maltotriose- and DNA-dependent transcriptional regulator MalT (MalT)	MDIMCHGWQAQDFSFTRLFHGKLPTSIMFQSLTDLFDQREWDVILLMSYKYISKQIGRMLSISYRTVETHISRINKQIGVHSSYQFKEYCRMSDYAFYMPKIFVYPKSRMFLTFRLKGVLTKMNKLYTVSTQIINTMEQSNEPWGIKDKNSCFIYGNLALKS-IKNFSNSFEFEGLYDHELPWAGAEFSKERVAHDRKVMEKEERICSLE--THLFGKDKFPSSYFCEKTPIYHEDGSCMGTIFHGWQAKEYSLTYLYQYYDKLPPSILLQPPSDLFTQREWDILFLFLQKQSGKQIGEILSIAYREVEGHMARIHHKIGTHSGQQLEEYCRANNFNHYIPERFLLS----------------
262	GC_00000003	core	PhaiNN1694	1396	13	92	23	0	0.722476	0.741206	0.731721	T|K	Signal transduction mechanisms|Transcription			COG2197	DNA-binding response regulator, NarL/FixJ family, contains REC and HTH domains (CitB) (PDB:1A04)	---------------------------------------------------------------------------------------------------------------------------MKNCTISPQIINTMEISNEPWGIKDSSSNFIYGNSATKKYIHNFKASFDYEGLHDHELPWNGAEFAKEFIIQDKKVMATEQRICSIE--THIFGQNQTLSSFFCEKSPFYHENGHCIGIMYHCWEAKDYSLSCLHQYYKKLPASIILQPPSDIFTPREWDIIFFFLQKYTRKQIAQKLNISYHTIETYMSRIYGKIGIHTNQQLEEYCLANNFHHYVPEKLLLS----------------
263	GC_00000003	core	PhaiNN1694	2189	13	92	23	0	0.722476	0.741206	0.731721	K	Transcription			COG2909	ATP-, maltotriose- and DNA-dependent transcriptional regulator MalT (MalT)	------------------------------------------------------------------------------------------------------------------------MKKINGTYISPQIINTMEASNEPWGIKDKNSRFIYGNLALKS-IQNIPTSFNYEGLFDSELPWSGSEFAKKFIDHDKIVMTKGKRVCSLE--TYTYGKEKILSSYFQEKLPLYNDAKECIGIFFHGWKAKDFSLINLYQYYNVLPTSIIFQPPTDTFTQREWDIIFFFLQKYTRKQIGKILNIAYRTVESHMTNIYHKIGVNSSKQLEEYCLINNFKRYVPEKFLLS----------------
264	GC_00000003	core	PhaiNN1694	1276	13	92	23	0	0.722476	0.741206	0.731721	T|K	Signal transduction mechanisms|Transcription			COG2197	DNA-binding response regulator, NarL/FixJ family, contains REC and HTH domains (CitB) (PDB:1A04)	-------------------------------------------------------------------------------------------------------------------------MTRKNSTTSLQIINTLEASNEPWGIKDKSSCFLYGNDALIE-LQNINANYDYEGKYDIDIPWQSNKFAKNFITHDLQVIKNQESILSLE--THVFGRDKILSSYLQEKFPFYDDNNECIGILLHAWKVQDNSLTRL--FHSKLPASIIFQSPTHLLTEQEWEVVFLFLQKYSRTQICQLLKISDKTIEEYIRKIYNKLKVNSNSQLEEYCRLNSFDLYAPKRFLLS----YL----------
265	GC_00000003	core	PhaiNN1694	2991	13	92	23	0	0.722476	0.741206	0.731721	T|K	Signal transduction mechanisms|Transcription			COG2197	DNA-binding response regulator, NarL/FixJ family, contains REC and HTH domains (CitB) (PDB:1A04)	-----------------------------------------------------------------------------------------------------------------------------MNNISAQIINTIKHSHDPWGIKDKSTCFIYENTAMAM-LQDIPLDLDVEGRFDCELPWEGAIFEKQFQRHDRTVMHLEKSICSLE--THRFGKEKRLCSYYFEKFPFYSEDNECIGIIFHGRKAEALSLKEF--FEGKLPPSIMFCSPSEQFSQQEWEIIFLFLAKHSRKEISERLNISYQSVKDQIEKTYQKLKVDSDSQFEEYCRINNFNLYIPERFLFP----YL----------
266	GC_00000003	core	PlauMH84	3035	13	92	23	0	0.722476	0.741206	0.731721	K	Transcription			COG2771	DNA-binding transcriptional regulator, CsgD family (CsgD)	--------------------------------------------------------------------------------------------------------------------------MNNKLIISPQVINTLAISNDPWGIKDKNSCFIYGNKALNS-IKGFSDSFDFEGLYDDELPWDGAEFAKEYIHHDQKVMKEEKSYVSLE--THIWGEIRTLSSYFCEKQPIYHENGDCLGIIYHLWKAQDYSLTRL--YHGKLPASIIFQPPTHLFTQREWDVIFLSLHKYTSKQIGRILNISYRTVEHYTAQIYRKVGVRSARQLEEYCRFNNYDLYVPERFLRPESSIFV----------
267	GC_00000003	core	PlauMH84	3042	13	92	23	0	0.722476	0.741206	0.731721	T|K	Signal transduction mechanisms|Transcription			COG2197	DNA-binding response regulator, NarL/FixJ family, contains REC and HTH domains (CitB) (PDB:1A04)	--------------------------------------------------------------------------------------------------------------------------MDNKLIISPQVINTMKQSDEPWGIKDKNSCFIYGNKALKH-LENLPDSFDYEGWYDYELPWSGAEFAKEFVLHDQSVMKSETTVCSLE--THMYGNDKFLSSHFCEKYPLYNNENECVGVIFHGWEVQDFSLTRL--FYGKLPASIIFQPPTDLFTPREWDVVFLSLHKYTSKQIGRILNISYRTVEHYTAQIYRKVGVRSAQQLEEYCRFNNYDLYVPERFLRPESSILV----------
268	GC_00000003	core	PlauMH84	39	13	92	23	0	0.722476	0.741206	0.731721	T|K	Signal transduction mechanisms|Transcription			COG2197	DNA-binding response regulator, NarL/FixJ family, contains REC and HTH domains (CitB) (PDB:1A04)	--------------------------------------------------------------------------------------------------------------------------MDNKLIISSQVINTMEQSNEPWGIKDKNSCFIYVNQACKY-LQNISSSFDYEGLYEHELPWDGAEFAKEYMLHDQKVIEQEKRICSLE--THLFGKEQILSSYFLAKYPLYHENGSCMGVIYHGWQAQDFSFTRL--FRGKLPASIMFQPPTDLFTQREWDVIFLILHKYTNKQIGIMLNISYRTVENHISRICKRIGLHSSRQLEEYCRTNDYDLYVPERFVHPESKMFP----------
269	GC_00000003	core	PlauMH84	47	13	92	23	0	0.722476	0.741206	0.731721	T|K	Signal transduction mechanisms|Transcription			COG2197	DNA-binding response regulator, NarL/FixJ family, contains REC and HTH domains (CitB) (PDB:1A04)	--------------------------------------------------------------------------------------------------------------------------MKKNYVISPQIINTMAQSNEPWGIKDKNSCFIYANQACKR-VQNISNSFDYEGLYDYDLPWDGAEFAKEYMTHDRMVMEKEERMRSLI--THKFFKEQILSSYFFEKHPLYHEDGSCIGTIYHGWQVQDFSFTRL--FRGKLPANIMFQPPTDLFTQREWDVIFLILHKYTNKQIGIMLNISYRTVENHISRICKRIGLHSSRQLEEYCRTNDYDLYVPKRFVQSGSRIFP----------
270	GC_00000003	core	PlauMH84	44	13	92	23	0	0.722476	0.741206	0.731721	T|K	Signal transduction mechanisms|Transcription			COG2197	DNA-binding response regulator, NarL/FixJ family, contains REC and HTH domains (CitB) (PDB:1A04)	--------------------------------------------------------------------------------------------------------------------------MKKNYALSPQIINTMEQSNEPWGIKDENTRYIYVNQACKR-LQNISSSFDYEGLYEHELPWDGAEFAKEYMAHDRKVVEQEKRICSLE--THIHGKEQILSSYFFAKYPLYHEDGSCMGIIYHGWQAQDFSFTRL--FRGKLPASILFQPPTDLFTQREWDVIFLMLHKYTNKQIGTMLNISYRTVENHISRICKRIGLHSSRQLEEYCRTNDYDLYVPKRFVQSGSRIFP----------
271	GC_00000003	core	PlauMH84	35	13	92	23	0	0.722476	0.741206	0.731721	T|K	Signal transduction mechanisms|Transcription			COG2197	DNA-binding response regulator, NarL/FixJ family, contains REC and HTH domains (CitB) (PDB:1A04)	---------------------------------------------------------------------------------------------------------------------------MSNKIISSQIINTMKQSNDPWGIKDKNSCFIYANQSFKT-LQNLSNSFDYEGVFDDEIPWAGAEFAKEFITHDKTVMTKEQRVCSLE--THVYGKNQILSSYFFEKLPIYHEDGSCMGILFHGWQAQDFSFTRL--FYGKLPASIMFQPPTDLFTQREWDVIFLILHKYTSKQIGRMLNISYRTVETHISRIYKRLGLHSTRQLEDYCRTNDYDLYVPERFVHPESRMFP----------
272	GC_00000003	core	PlauMH84	41	13	92	23	0	0.722476	0.741206	0.731721	T|K	Signal transduction mechanisms|Transcription			COG2197	DNA-binding response regulator, NarL/FixJ family, contains REC and HTH domains (CitB) (PDB:1A04)	--------------------------------------------------------------------------------------------------------------------------MDNKLIISSQVINTMKQSNDPWGIRDKNSCFIYGNSATKKLIHNFKESFDYEGFYDHELPWDGAEFAKKYIAHDQKVMEKEERVCSLI--TCPFGKEQILSSYFFEKYPFYHEDGSCIGTIYHGWQAQDFSFTRL--FRGKLPANIMFQPPTDRFTQREWDVIFLLLHKYTNKQIGIMLNISYRTVENHISRICKRIGLHSSRQLEEYCRTNDYDLYVPKRFVQSGSRMLP----------
273	GC_00000003	core	PlauMH84	43	13	92	23	0	0.722476	0.741206	0.731721	T|K	Signal transduction mechanisms|Transcription			COG2197	DNA-binding response regulator, NarL/FixJ family, contains REC and HTH domains (CitB) (PDB:1A04)	--------------------------------------------------------------------------------------------------------------------------MKKNYALSPQIINTMEQSNAPWAIKDKNSCHIYVNQACKR-LLNISRSFDFEGLYDNELPWNGAEFAKEYIAHDQKVMEKEEGVCLLV--THTFGKEQILSSYFFEKHPLYHEDGSCMGTIYHGWQAQDFSFTRL--FYGKLPANIMFQPPTDLFTQREWDVIFLLLHKYTSKQIGRMLNISYRTVETHISRIYKRIGLHSTRQLEDYCRTNDYDLYVPERFVHPESKMFP----------
274	GC_00000003	core	PlauMH84	50	13	92	23	0	0.722476	0.741206	0.731721	T|K	Signal transduction mechanisms|Transcription			COG2197	DNA-binding response regulator, NarL/FixJ family, contains REC and HTH domains (CitB) (PDB:1A04)	--------------------------------------------------------------------------------------------------------------------------MSNKLIISSQVINTMEQSNEPWGIKDKNSCFIYANQACKH-VQNISSSFDYEGLYDYDLPWNGAEFAKEYMIHDKIVMEKEERMCSLI--THVHGKEQILSSYFFEKNPLYHEDGSCIGTIYHGWQAQDFSFTQL--FHGKLPASIMFQPPTDLFTQREWDVIFLMLQKYSSKQSGKVLNISYRTVETHISRIYGRIGVHSSDQLEEYCRTHDYHLYMPKKFIHPKNRVFL----------
275	GC_00000003	core	PlauMH84	2211	13	92	23	0	0.722476	0.741206	0.731721	T|K	Signal transduction mechanisms|Transcription			COG2197	DNA-binding response regulator, NarL/FixJ family, contains REC and HTH domains (CitB) (PDB:1A04)	------------------------------------------------------------------------------------------------------------------------MRKFNKLNISSQIINTMQQSNDPWGIKDKNSCIIYGNLALKH-LNNLSDSFDYEGRYDDEIPWDGAEFAKEFVIHDQTVMEKGARVCSLE--THIHGKDNFLSSYFCEKYPFYNDDNECVGTMLHAWKAQDFSFTRL--FYGKLPSSILFSPPTDIFTKREWDVIFLMLHKYTSKQIGRMLNISYRTVESHFSRIYKRIGVHSSRQLEDYCRMNDYDLYVPERFVKPKSRMFS----------
276	GC_00000003	core	PlauMH84	32	13	92	23	0	0.722476	0.741206	0.731721	K	Transcription			COG2909	ATP-, maltotriose- and DNA-dependent transcriptional regulator MalT (MalT)	--------------------------------------------------------------------------------------------------------------------------MSNRIAISSQVINTLAVSNEPWGIKDKNSCFIYGNLALKS-LQNFSNSFEFEGVYENELPWDSAKFAEQFINHDKKVMEKQQRICSIE--THIFGREQILSSYFFEKSPFYHKDGDCIGVIYHGWKAKNYSLAYLQQYHDKLPASIMLQPPTDLFTHREWDIIFLFLQKNTRKQIGRILNLAYRTIEYYMTRIYRKIGINSSQQLEAYCRANNFNHYIPEKFLLS----------------
277	GC_00000003	core	PlauMH84	48	13	92	23	0	0.722476	0.741206	0.731721	T|K	Signal transduction mechanisms|Transcription			COG2197	DNA-binding response regulator, NarL/FixJ family, contains REC and HTH domains (CitB) (PDB:1A04)	--------------------------------------------------------------------------------------------------------------------------MNKNYVISPQVINTMEQSNEPWGIKDENSCFIYANQANYR-VQNISRSFDYEGHYDYDLPWDGAEFSEEYMANDKIVMEKEERICSLV--THKFFKEQILSSYFFEKYPLYHEDGSCIGTIYHGWQVQDFSFTRL--LRGKLPANIMFQPPTDLFTQREWDVIFLILHKYTNKQIGIMLNISYRTVENHISRICKRIGLHSSRQLEEYCRTNDYDLYVPKRFVQPGSRTFP----------
278	GC_00000003	core	PlauMH84	42	13	92	23	0	0.722476	0.741206	0.731721	T|K	Signal transduction mechanisms|Transcription			COG2197	DNA-binding response regulator, NarL/FixJ family, contains REC and HTH domains (CitB) (PDB:1A04)	--------------------------------------------------------------------------------------------------------------------------MDNKLIISSQVINTMQQSNEPWAIKDKNSCWIFCNSALRQ-MQNIPDLFDYEGKYDSELPWNGAEFAKEFVIHDKSVMKQGNRICSLE--THTYGKDKFLSSYFSEKYPIYNDENECIGIFIHGWKAQDFSFTRL--FRGKLPANIMFQPPTDLFTQREWDVIFLMLHKYTNKQIGIMLNISYRTVENHISRICKRIGLHSSRQLEEYCRTNDYDLYVPERFVQSGSRMLP----------
279	GC_00000003	core	PlauMH84	46	13	92	23	0	0.722476	0.741206	0.731721	T|K	Signal transduction mechanisms|Transcription			COG2197	DNA-binding response regulator, NarL/FixJ family, contains REC and HTH domains (CitB) (PDB:1A04)	--------------------------------------------------------------------------------------------------------------------------MENKLIISSQVINTMQQSNEPWAIKDKNSCWIFGNLAFRQ-IQNLPDLFDYEGKNDSELPWNGAEFAKEFVIHDKNVMKQEKRICSLE--THTYGKDKFLSSYFSEKYPIYNDENECIGLFLHAWKAQDFSFTRL--FRGKLPASILFQPPTDLFTQREWDVIFLMLHKYTNKQIGTMLNISYRTVENHISRICKRIGLHSSRQLEEYCRTNDYDLYVPERFVHPESKMFP----------
280	GC_00000003	core	PlauMH84	3031	13	92	23	0	0.722476	0.741206	0.731721	K	Transcription			COG2771	DNA-binding transcriptional regulator, CsgD family (CsgD)	---------------------------------------------------------------------------------------------------------------------------MKNCTISPQIINTMEISNEPWGIKDSSSCFIYGNKALSS-IKNFSQSFDYSGLYDHELPWDGAEFAKEYIHHDQKVMKTGKNICSLE--THIFGKEQILSSYFCEKMPFYHEDGSCIGVIYHCWRMKDYSLTRLYQYHNKLPSSILLQPPTDLFTEREWDIIFLFLQKYTINQIGIILNLDSSVIEKHTDRIYHKININSTLQLEEYCRVNSLYHYIPEKFLLT----------------
281	GC_00000003	core	PlauMH84	37	13	92	23	0	0.722476	0.741206	0.731721	T|K	Signal transduction mechanisms|Transcription			COG2197	DNA-binding response regulator, NarL/FixJ family, contains REC and HTH domains (CitB) (PDB:1A04)	--------------------------------------------------------------------------------------------------------------------------MDNKLIISSQVINTMEQSNAPWAIKDKDSRFMYANQACKH-LQNISSSFDYEGLYDDEIPWGGAEFAKEYIIHDQKVMEKEKRICLLL--THKFGKEQILSSYFFEKYPLYHEDGSCMGTMFHGWQVQDFSFTRL--FYGKLPANIMFQPPTDLFTQREWDVIFLILHKYTSKQIGRMLNISYRTVETHISRIYKRLGLHSTRQLEDYCRTNDYDLYVPERFVHPESKMFP----------
282	GC_00000003	core	PlauMH84	2210	13	92	23	0	0.722476	0.741206	0.731721	T|K	Signal transduction mechanisms|Transcription			COG2197	DNA-binding response regulator, NarL/FixJ family, contains REC and HTH domains (CitB) (PDB:1A04)	---------------------------------------------------------------------------------------------------------------MLIQAENFQGVFMKNYIISPQIINTMEISNEPWGIKDSSSNFIYGNSATKKYIHNFKASFNYDGLYDHELPWNGAEFAKEFIIQDRMVMAKEQRICSVE--THIFGQDQILSSYFCEKLPFYHEDGNCIGVMYHCWEAKSYSLASLHQYYKELPTSIILQPPSDIFTPREWDIIFFFLQKYTRQQIKQILNIAYRTIETYMARIYNKIGIHSSQQLEEYCLANNFHHYVPEKFLLS----------------
283	GC_00000003	core	PlauMH84	31	13	92	23	0	0.722476	0.741206	0.731721	K	Transcription			COG2909	ATP-, maltotriose- and DNA-dependent transcriptional regulator MalT (MalT)	------------------------------------------------------------------------------------------------------------------------MKKINGTYISSQIINTMEASNEPWGIKDKNSRFIYGNPALKS-IQNIPTSFDYEGLFDDELPWGGAEFAKEFIDHDKIVMTKGKRICSLE--TYAYGKENTLSSYFQEKLPLYNDAKECIGIFFHGWKAKDFSLMNLYQYYNDLPTSIIFQPPTDTFTQREWDIIFFFLQKYTRKQIGKILNISYRTIESHMANIYHKIGVDSNQQLEEYCLINNFKRYVPEKFLLF----------------
284	GC_00000003	core	PlauMH84	51	13	92	23	0	0.722476	0.741206	0.731721	K	Transcription			COG2771	DNA-binding transcriptional regulator, CsgD family (CsgD)	--------------------------------------------------------------------------------------------------------------------------MKNNHALSPQVINTMEISNEPWGVKDSSSNFIYGNSATKKFIHNFKASFDYEGLYDHELPWDGAEFAREFILHDKSVMTKGERVCSLE--THVFGQEQTLSSYFCEKLPLYHDNGHCMGIMYHMWKAKEYSLTCLHQYYDKLPPSLLLQPPSDLFTQREWDIIFLFLQKQPKKQIGKILNIAYHEVEEHRLRIYRKIGIHSSQQLEEYCRANNFEHYIPERFLLS----------------
285	GC_00000003	core	PlauMH84	67	13	92	23	0	0.722476	0.741206	0.731721	T|K	Signal transduction mechanisms|Transcription			COG2197	DNA-binding response regulator, NarL/FixJ family, contains REC and HTH domains (CitB) (PDB:1A04)	-------------------------------------------------------------------------------------------------------------------------MTKKNSTTSLQIINTLAASNEPWGVKDKSSCFLYGNDALIK-LQNINANYDYEGKYDSDIPWRGNEFAKDFITHDLQVIKNRESILSLE--THLFGQDKVLSSYFQEKFPLDDDKGECIGILFHAWKVQDNSLTRL--FHSKLPPSIMFQSPTHLLTEQEWEVVFLFLQKYSRTQICQLLKISDKTIEEYIRKIYNKLKVNSNSQLEEYCRLNSFDLYAPKRFLLS----YL----------
286	GC_00000003	core	PtemMW274	834	13	92	23	0	0.722476	0.741206	0.731721	T|K	Signal transduction mechanisms|Transcription			COG2197	DNA-binding response regulator, NarL/FixJ family, contains REC and HTH domains (CitB) (PDB:1A04)	------------------------------------------------------------------------------------------------------------------------MKDTNQITISSQIVNTMGINNDPWGVKDKNSCFIYGNLALKS-LKNFSDSFDFEGLYDDELPWDGAEFAKEFVAHDKKVMEKNKRICSLE--THVFGKEKILSSYFQEKFPIYDDKNEYIGILIHVWKAQDFSLTRL--FHGKLPASIMFQAPTDLFTQREWDVIFLSLHKYTSKQIGKILNISYRTVEAHIFRIYKKIGVNSCYQLEEYCRLNDFDLYVPERFVHPESRMFI----------
287	GC_00000003	core	PtemMW274	2479	13	92	23	0	0.722476	0.741206	0.731721	T|K	Signal transduction mechanisms|Transcription			COG2197	DNA-binding response regulator, NarL/FixJ family, contains REC and HTH domains (CitB) (PDB:1A04)	------------------------------------------------------------------------------------------------------------------------MKKINNIDTSLQIINTMQQSNEPWGIKDKNSCFIYGNLALKH-LENLPDSFDYEGRYDYELPWDGAEFAKEFVLHDQSVMKSEKTVCSLETQTHMFGNDKFLSSYFCEKYPLYNDANECVGVIFHGREAQDFSLTRL--YYGKLPASIIFQPPTHLFTQREWDVIFLSLHKYTSKQIGRILNISYRTVENYTAQIYRKVGIRSARQLEEYCRLNDFDLYVPERFVRPESNMFI----------
288	GC_00000003	core	PtemMW274	2350	13	92	23	0	0.722476	0.741206	0.731721	T|K	Signal transduction mechanisms|Transcription			COG2197	DNA-binding response regulator, NarL/FixJ family, contains REC and HTH domains (CitB) (PDB:1A04)	--------------------------------------------------------------------------------------------------------------------------MSNKIIISPQVINTMEASNDPWGIKDENSCFIYANLAFKN-LQNLSNSFSYEGLFDDEIPWDGAAFAKEFITHDKTVMTKEDRICSLE--THAYGKKQILSSYFFEKLPLYHVNESCMGIIFHGWQAQDFSLTRL--YHGKLPASILFQPPTDLFTQREWDVIFLLLQKYTSKQMGKMLNISYRTVETHIARIYRKIGVNSSYQLEEYCRLNDYDLYVPERFVHPESRMFL----------
289	GC_00000003	core	PtemMW274	4311	13	92	23	0	0.722476	0.741206	0.731721	T|K	Signal transduction mechanisms|Transcription			COG2197	DNA-binding response regulator, NarL/FixJ family, contains REC and HTH domains (CitB) (PDB:1A04)	------------------------------------------------------------------------------------------------------------------------MNKTNKLIISPQVINTMQQSNDPWGIKDRNSCWIFGNSGVKT-LQNLPNVFDYEGLYDDELPWDGADFTQEYVIHDNIVMEKEKRICSLE--THIYGKDTFLSSYFSEKYPLYNDEGECVGILLHCWKAQDFSLTRL--FHGKLPASILFQPPTDLFTQREWDVIFLSLQKYTSKQIGKMLNISYRTVETHMARIYRKIGVNSCYQLEDYCRSNDYDLYVPERFVHPESRMFL----------
290	GC_00000003	core	PtemMW274	4455	13	92	23	0	0.722476	0.741206	0.731721	K	Transcription			COG2909	ATP-, maltotriose- and DNA-dependent transcriptional regulator MalT (MalT)	--------------------------------------------------------------------------------------------------------------------------MNYHTTLSPQIINTLAASNDPWGVKDKNSCFIYGNLALKS-LQNFSNSFEFEGFYENELPWDSAKFAEEFIKHDKKVMEKQQRICSVE--THIFGREQVLSSYFFEKFPFYHEDGNCIGVIYHGWKAPNYSLTHLYQYHDKLPASIMLQPPIDLFTQREWDIIFLFLQKNTRRQIGRILNIAYRTVESYMVRIYRKIGINSGQQLEEYCRTNNFNHYIPERFLLS----------------
291	GC_00000003	core	PtemMW274	2351	13	92	23	0	0.722476	0.741206	0.731721	K	Transcription			COG2771	DNA-binding transcriptional regulator, CsgD family (CsgD)	--------------------------------------------------------------------------------------------------------------------------MKKNYTISPQIINTMEMSNEPWGIKDSSSSFIYGNSATKKFVHNFKESFDYEGLYDHELPWDGAEFAKEFIIHDKNVMTKGQRVCSLE--THVFGQEQIQSSYFCEKLPLYHDNGNCMGIMYHMWKAKEYSLTQLCQYYEKLPSSIILQPPTDLFTQPEWDMIFLFLQKYSRKQIGKILNITYRTLETHMTRIYRKIGINSGQQLAEYCLANNFNHYIPEKFLLS----------------
292	GC_00000003	core	PtemMW274	4308	13	92	23	0	0.722476	0.741206	0.731721	K	Transcription			COG2909	ATP-, maltotriose- and DNA-dependent transcriptional regulator MalT (MalT)	---------------------------------------------------------------------------------------------------------------------------MKNYTISPQIINTMEISNEPWGVKDENSCFIYGNQAFKN-IQNLSDSFDYEGLFDDEIPWDGAEFAKEFITHDKNVMTKKGRICSLE--THVYGKEKILSSYFQEKLPLYNNENECIGILFHGWKAKEYSLAQLHQYHKNLPSSIILQPPTDLFTQQEWDIIFFFLQKYTRKQIGQRLNIAYRTVGTYISRIYSKIGINSSKQLEEYCLANNFHHYVPEKFLLT----------------
293	GC_00000003	core	PtemMW274	835	13	92	23	0	0.722476	0.741206	0.731721	K	Transcription			COG2771	DNA-binding transcriptional regulator, CsgD family (CsgD)	--------------------------------------------------------------------------------------------------------------------------MKKNYVISPQIINTMELSNEPWGIKDSSSCFIYGNLALNS-IKNFPGSFDFEGLYDDELPWDGAEFAKEFIEHDKKVMEKNKRICSLE--THVFGKEKILSSYFLEKFPIYDDKNECIWLLFHAWKAKDYSLSYLYKCYDKLPPSILFQPPTEFFTECEWDIIFLFLQKYTKKQIGTILDLNSSEIERHMIRIYHKININSRLQLEEYCRANNFDRYVPEKFLLY----------------
294	GC_00000003	core	PtemMW274	2489	13	92	23	0	0.722476	0.741206	0.731721	T|K	Signal transduction mechanisms|Transcription			COG2197	DNA-binding response regulator, NarL/FixJ family, contains REC and HTH domains (CitB) (PDB:1A04)	-------------------------------------------------------------------------------------------------------------------------MTRKNSTISSQIINTLEISNEPWGIKDKSSCFLYGNDALIK-LQNINNNYDYEGKYDSDIPWKGNEFSEDFIKHDLKVMENEESVLSLE--THVFGRDKVLLSYFQEKFPLYDDKNTCIGILFHAWKIQDNSLTRL--FHNKLPASIMFQSPTHLFTEREWEVVFLFLQKYSRKQISQLLNIADKTIGGYIRKIYNKLEVSSDSQLEEYCRLNGFDLYAPKRFLLS----YL----------
295	GC_00000003	core	PtemMW274	4310	13	92	23	0	0.722476	0.741206	0.731721	T|K	Signal transduction mechanisms|Transcription			COG2197	DNA-binding response regulator, NarL/FixJ family, contains REC and HTH domains (CitB) (PDB:1A04)	---------------------------------------------------------------------------------------------------------------------------MKSYEISAQIINTMELSNEPWGIKDSSSCFIYGNSVTKKFIHNFKESFDYEGRYDHELPWGGAEFAKEFINQDKKVIENGERICSLE--THIYGKEQILSSYFCEKMPFYHKDGNCIGIMYHGWEAKEYSLTHLYQYYNELPASIIFQPPSAIFTQREWDIIFFFLQKCTRKQIGQKLNITYNAVETYMTRIYNKIGINSSQQLEEYCLTNNFHHYVPERFLLS----------------
296	GC_00000003	core	PtemMW274	4309	13	92	23	0	0.722476	0.741206	0.731721	T|K	Signal transduction mechanisms|Transcription			COG2197	DNA-binding response regulator, NarL/FixJ family, contains REC and HTH domains (CitB) (PDB:1A04)	------------------------------------------------------------------------------------------------------------------------MSKTSKPIISSQVLNTMQQSNDLWGIKDQNSCWIYGNQTFKH-IQNLPNSFDYERSFDDEIPRDSVEFAKEFRNHDKSVMTEGQRVCLLE--THRYGKDKFLTSHFCEKYPIYNDRKECTGVIFHEWEVQDFSLTRL--YHSKFPASIMFQSPVDLFTQPGCDIIFLFLQKHTGKQMIKILNIAYRTVETHMARIYKKIGINSCYQLEEYCCLNNYHLYVPQKFSQEERRMFI----------
297	GC_00000003	core	PtemMW274	3818	13	92	23	0	0.722476	0.741206	0.731721	T|K	Signal transduction mechanisms|Transcription			COG2197	DNA-binding response regulator, NarL/FixJ family, contains REC and HTH domains (CitB) (PDB:1A04)	-------------------------------------------------------------------------------------------------------------------------MNYKKVTVSPQIINLMETSHEPWGIKDKSSRFVYENKAMAM-LQDI--------------------------------------------------------------------------------------------------------PP------------------------------------------------------------------------------------------
298	GC_00000003	core	PtemMW274	1884	13	92	23	0	0.722476	0.741206	0.731721	T|K	Signal transduction mechanisms|Transcription			COG2197	DNA-binding response regulator, NarL/FixJ family, contains REC and HTH domains (CitB) (PDB:1A04)	-------------------------------------------------------------------------------------------------------------------------------------------------------MMMYP-------------------------PWDGAEFAKEFAEHDKKVMEKNKRVCSLE--THPFGN------------------------------------------------------------RASFVVLFL----------------------------------------------------------------------------
299	GC_00000003	core	XehlMH92	1450	13	92	23	0	0.722476	0.741206	0.731721	T|K	Signal transduction mechanisms|Transcription			COG2197	DNA-binding response regulator, NarL/FixJ family, contains REC and HTH domains (CitB) (PDB:1A04)	--------------------------------------------------------------------------------------------------------------------------MSNKPIISPQIINTLAISHDPWGIKDKNSCFIYGNKALSS-IKGFSDSFDFEGLYDDELPWDGAEFAKAYVHHDQKVMQDEKSYISLE--THIWGNTKTLSSYFCEKSPLYHENGECIGIIYHLWKAQDYSLTRL--YYGKLPASIMFQPPTQLFTQREWDVIFLSLHKYTSKQIGRILNISYRTVENYTAQIYKKAGVSSAQQLEEYCRFNNFDIYVPERFLRPESRLFI----------
300	GC_00000003	core	XindKK162	3412	13	92	23	0	0.722476	0.741206	0.731721	T|K	Signal transduction mechanisms|Transcription			COG2197	DNA-binding response regulator, NarL/FixJ family, contains REC and HTH domains (CitB) (PDB:1A04)	-----------------------------------------------------------------------------------------------------------------------------------------------------------------------------------------------------------------------------------------------------------------------MTASIMFQPPTHLFTQREWDVIFLSLHKYTSKQIGRILNISYRTVENYTAQIYRKIGVSSAQQLEEYCRLNNFDLYVPERFLQPESRIFI----------
301	GC_00000003	core	XjapoMW123	1331	13	92	23	0	0.722476	0.741206	0.731721	K	Transcription			COG2771	DNA-binding transcriptional regulator, CsgD family (CsgD)	-------------------------------------------------------------------------------------------------------------------------MSNKKSIISPQIINTLAASNDPWGIKDKNSCFIYGNKALNT-IKGFSDSFDFEGFYDDELPWDGAEFAKEYIHHDQKVMQEEKSYVSLE--THIWGEDKNLSSYFCEKSPFYHENGDCIGIIYHLWKAQDYSLTRL--YHGKLPASIMFQPPTHLFTQREWDVIFLSLHKYTSKQIGRALNISYRTVENYTAQIYKKTGVSSAQQLEEYCRFNNFDLYVPERFLRPESRILI----------
302	GC_00000003	core	XmirMH161	2058	13	92	23	0	0.722476	0.741206	0.731721	T|K	Signal transduction mechanisms|Transcription			COG2197	DNA-binding response regulator, NarL/FixJ family, contains REC and HTH domains (CitB) (PDB:1A04)	--------------------------------------------------------------------------------------------------------------------------MSNKPIISPQIINTLAASNDPWGIKDKSSCFIYGNKALNA-IKGFSDSFNFEGLNDNELPWDGAEFAKEYILHDQKVMQEEKSYTSLE--THIWGETKALSSYFCEKSPIYHENGECIGIIYHLWKAQDYSLTRL--YHGKLPASIMFQPPTHLFTQREWDIIFLSLHKYTSKQMGRILNISYRTVENYTAQIYKKVGVNSAQQLEEYCRLNNFDLYVPERFLRPESRILV----------
303	GC_00000003	core	XstRT255	1729	13	92	23	0	0.722476	0.741206	0.731721	K	Transcription			COG2771	DNA-binding transcriptional regulator, CsgD family (CsgD)	--------------------------------------------------------------------------------------------------------------------------MSKKSIISPQIINTLAISNEPWGIKDKNSCFIYGNNALNK-IKGFSDSFDFEGLYDHELPWDGAEFAEAYIHHDQKVMKEEKSYVSLE--THVWGETQTLSSYFCEKSPIYHDNGDCIGIIYHLWKAQDFSLTRL--YHGKLPASIMFQPPTNLFTQREWDVIFLSLHKYTSKQIGKILNISYRTVENYTAQIYKKVGVSSAQQLEEYCRLNNFDLYVPEKFLQPGSRILI----------
304	GC_00000003	core	XstSBR314	17	13	92	23	0	0.722476	0.741206	0.731721	K	Transcription			COG2771	DNA-binding transcriptional regulator, CsgD family (CsgD)	--------------------------------------------------------------------------------------------------------------------------MSKKSIISPQIINTLAISNEPWGIKDKNSCFIYGNNALNK-IKGFSDSFDFEGLYDHELPWDGAEFAEAYIHHDQKVMTEEKSYVSLE--THVWGETQTLSSYFCEKSPIYHDNGDCIGIIYHLWKAQDFSLTRL--YHGKLPASIMFQPPTNLFTQREWDVIFLSLHKYTSKQIGKILNISYRTVENYTAQIYKKVGVSSAQQLEEYCRLNNFDLYVPEKFLQPGSRILI----------
305	GC_00000003	core	XstSBRx111	1727	13	92	23	0	0.722476	0.741206	0.731721	K	Transcription			COG2771	DNA-binding transcriptional regulator, CsgD family (CsgD)	--------------------------------------------------------------------------------------------------------------------------MSKKSIISPQIINTLAISNEPWGIKDKNSCFIYGNNALNK-IKGFSDSFDFEGLYDHELPWDGAEFAEAYIHHDQKVMKEEKSYVSLE--THVWGETQTLSSYFCEKSPIYHDNGDCIGIIYHLWKAQDFSLTRL--YHGKLPASIMFQPPTNLFTQREWDVIFLSLHKYTSKQIGKILNISYRTVENYTAQIYKKVGVSSAQQLEEYCRLNNFDLYVPEKFLQPGSRILI----------
306	GC_00000003	core	XvietNN1673	1184	13	92	23	0	0.722476	0.741206	0.731721	K	Transcription			COG2771	DNA-binding transcriptional regulator, CsgD family (CsgD)	-------------------------------------------------------------------------------------------------------------------------MSNKKSIISSQIINTLAVSNDPWGIKDKDSCFIYGNKALNS-IKGFSDSFDFEGFYDDELPWDGAEFAKEYIHHDQKVMQEEKSYVSLE--THIWGENKTLSSYFCEKSPIYHENGDCIGIIYHLWKAQDYSLTRL--YHGKLPASIMFQPPTHLFTQREWDVIFLSLHKYTSKQIGRILNISYRTVENYTAQIYKKTGVTSSQQLEEYCRFNNFDLYVPERFLRPESRIFV----------
307	GC_00000004	acc	PakNN1685	312	12	75	11	0	0.660201	0.708062	0.683294	U	Intracellular trafficking, secretion, and vesicular transport			COG3157	Type VI protein secretion system component Hcp (secreted cytotoxin) (Hcp) (PDB:1Y12)	MANTIYLTITGKKQGLISSGCSTYDSIGNKYQTGHENEIYVYSFDHDISREQNVNHAPISITKPIDKSSPLLGIAISENESINCRLDFYRTSNNGAQEKYYSIEIMHASIKSISTHYPNSLTHNDAQPYEIISIAYGNITWKHHIAGTSGYSI------------------------------------------------------------------------------------WDERVS-
308	GC_00000004	acc	PakNN1685	1514	12	75	11	0	0.660201	0.708062	0.683294	U	Intracellular trafficking, secretion, and vesicular transport			COG3157	Type VI protein secretion system component Hcp (secreted cytotoxin) (Hcp) (PDB:1Y12)	MANMIYVTIKGESQGLISQGCSTLDSIGNRYQNGHENQIMVLQFNHGLTVAQHVNYQPVNFIKLLDKSSPLLMIAAANREKLELTFDIYRTSQIGSQELFYSILLTGAKICDLNVNYPHVINDNNGQPEEVVSVQYVNITCRHHMAGTSGYCI------------------------------------------------------------------------------------WDEMVY-
309	GC_00000004	acc	PakNN1685	2017	12	75	11	0	0.660201	0.708062	0.683294	U	Intracellular trafficking, secretion, and vesicular transport			COG3157	Type VI protein secretion system component Hcp (secreted cytotoxin) (Hcp) (PDB:1Y12)	MSDLIYLTLKGRKQGLISAGCSSIDSIGNKGQLDRTDQIFIYNLNHSLTWDQYARHHPITFKKPVDKSSPLLGIAMSENEILDGIFDIYRASQFGIQELYYTIKVIEATIVDLAVYHPHSITHAGAQPQETISLRYKSITWTHHIAGTSAYSI------------------------------------------------------------------------------------WDDRVY-
310	GC_00000004	acc	PakNN1685	4386	12	75	11	0	0.660201	0.708062	0.683294	U	Intracellular trafficking, secretion, and vesicular transport			COG3157	Type VI protein secretion system component Hcp (secreted cytotoxin) (Hcp) (PDB:1Y12)	MADMIYMTIKGEKQGLISAGCSSVDSIGNKYQANHLDQILVYSLSHAITQTQNVDHQPIIIQKPIDKSSPLLGVAISENESLECSIDFYRTNSNGAQERYYNIKITGATITEISVLHPHSLNHNELPPQESISLKYTNITWNHLIAGTGGYSI------------------------------------------------------------------------------------WDDRIY-
311	GC_00000004	acc	PakNN1685	983	12	75	11	0	0.660201	0.708062	0.683294	U	Intracellular trafficking, secretion, and vesicular transport			COG3157	Type VI protein secretion system component Hcp (secreted cytotoxin) (Hcp) (PDB:1Y12)	MSHIIYLSLNGKNQGLISAGCSTLDSIGNRYQNGHEDQIQILSLKHSIARQQHVDHHPIQFLKPIDKSSPLLASAISSNELINAIFFFYRTNLAGQLELFYEVKLTEASITDIACVYPHSINDHEVMPYEKVFLKYRSISWSHITAGTSAYSI------------------------------------------------------------------------------------WDDRVY-
312	GC_00000004	acc	PakNN1685	3853	12	75	11	0	0.660201	0.708062	0.683294	U	Intracellular trafficking, secretion, and vesicular transport			COG3157	Type VI protein secretion system component Hcp (secreted cytotoxin) (Hcp) (PDB:1Y12)	MSNLIYATIKGKNQGLISAGCSTFDSIGNKYQENHRDQILVYSATHSLTRVQHVSHHPFNIIKPIDKSSPLLGLAISNNEELHILLDFYRTSSEGAQEKFYSIELTKAKINAFNTNYPHSLTHAGNQPEESISVIYQNITWSHHIAGTSAYSI------------------------------------------------------------------------------------RNDEVY-
313	GC_00000004	acc	PakNN1685	1848	12	75	11	0	0.660201	0.708062	0.683294	U	Intracellular trafficking, secretion, and vesicular transport			COG3157	Type VI protein secretion system component Hcp (secreted cytotoxin) (Hcp) (PDB:1Y12)	MSHIIYLSLNGKKQGLISAGCSTLDSIGNRYQKGHEDQIQVLSLSHTITREQHVNHHAVQFIKPVDKSSPLLGMSISSNELMTAIFLFYRINPAGFLEIFYEVKFTEASIVDITCTYPHSINNNNIMPYEKILLKYKSISWNHKTAGTSGYSI------------------------------------------------------------------------------------WDDSIYL
314	GC_00000004	acc	PakNN1685	934	12	75	11	0	0.660201	0.708062	0.683294	U	Intracellular trafficking, secretion, and vesicular transport			COG3157	Type VI protein secretion system component Hcp (secreted cytotoxin) (Hcp) (PDB:1Y12)	MANIIYLEIRGDKQGLISQGCSTVDSIGNTCQLGHEDHIFVYELTSNITRGQHVNHQPVEIRKPIDKSSPLLGLAITNKESLQCIFYFYRTSTKGGLELYYKIKLTGAYICALNGFYPNSSTHNECQPQESLSLMYKSITWEHIMSGTSAYSI------------------------------------------------------------------------------------WEDNVY-
315	GC_00000004	acc	PakNN1685	3365	12	75	11	0	0.660201	0.708062	0.683294	U	Intracellular trafficking, secretion, and vesicular transport			COG3157	Type VI protein secretion system component Hcp (secreted cytotoxin) (Hcp) (PDB:1Y12)	MADLIYLTIKGKNQGLISAGCSSIDSIGNKYQVNHQDEILVYGLSHSMLRKKNVKHQPVIIRKPVDKSTPLLGVAISNNEVMDCFINHYRTSLNGGLELYFNLKLIGAQILEYSVLHPNSLENNDQQPQETLSLIYKSITWNHIIAGTGGYSI------------------------------------------------------------------------------------WEDTVY-
316	GC_00000004	acc	PakNN1685	2240	12	75	11	0	0.660201	0.708062	0.683294	U	Intracellular trafficking, secretion, and vesicular transport			COG3157	Type VI protein secretion system component Hcp (secreted cytotoxin) (Hcp) (PDB:1Y12)	MANIIYLTLKGKKQGLISAGCGSLNSIGNNYQHGHENEIFIYSLQHLMTREQHVSHHPVMVIKPIDKSSPLLARSFDENEELECLFENYRTSLTGGLEKNYSIRLGYAFISSIKCNLPHSRDNNAGVPQEIICFTYKNITWNNLACSTSSYSF------------------------------------------------------------------------------------WDDRIY-
317	GC_00000004	acc	PausSBR154	309	12	75	11	0	0.660201	0.708062	0.683294	U	Intracellular trafficking, secretion, and vesicular transport			COG3157	Type VI protein secretion system component Hcp (secreted cytotoxin) (Hcp) (PDB:1Y12)	MANLIYLTLKGRKQGLISAGCSSIDSIGKKGQVNHTDQILVYSLSHSISREQNVSHHPIVIKKPIDKSSPLLGLAISDNEVLDAIFECYRTNQSGAQELYYTIKVVDATISDLTATHPHNITHTGSEPQETLSLRYKSITWTHHITGTSAYSI------------------------------------------------------------------------------------WDDRNY-
318	GC_00000004	acc	PausSBR154	2886	12	75	11	0	0.660201	0.708062	0.683294	U	Intracellular trafficking, secretion, and vesicular transport			COG3157	Type VI protein secretion system component Hcp (secreted cytotoxin) (Hcp) (PDB:1Y12)	MSYMIYLSLDGKKQGLISAGCSTLDSIGNRYQKGHEDQIQVLSLNHMITREQHVDHHPIQFMKPVDKSSPLLSMAISSNELLNAVFLFYRTNTAGQLELFYEVKLTEASIVDLSCTYPHSINDNEMMPYEKVFLKYKSISWNHVIAGTSAYSI------------------------------------------------------------------------------------WDDRIY-
319	GC_00000004	acc	PausSBR154	2858	12	75	11	0	0.660201	0.708062	0.683294	U	Intracellular trafficking, secretion, and vesicular transport			COG3157	Type VI protein secretion system component Hcp (secreted cytotoxin) (Hcp) (PDB:1Y12)	MSYMIYLSLNGKKQGLISAGCSTLDSIGNRYQNGHEDQIQVLSLNHTITRQQNVSHQPIQFIKPVDKSSPLLAMAIDSNESLNGNFIFYRTGQAGQLELFYEVKIIEATITDISCVYPHSINNFDAMPYERVFLNYKSISWNHITAGTSAYSI------------------------------------------------------------------------------------WEDRAY-
320	GC_00000004	acc	PausSBR154	4147	12	75	11	0	0.660201	0.708062	0.683294	U	Intracellular trafficking, secretion, and vesicular transport			COG3157	Type VI protein secretion system component Hcp (secreted cytotoxin) (Hcp) (PDB:1Y12)	MSYMIYLSLNGKKQGLISAGCSTLDSIGNRYQNGHENQIQVLSLNHTITRQQNVSHQPIQFIKPVDKSSPLLAMAIDSNESLNGTFVFYRTGQAGQLELFYEVKITEATITDVSCIYPHSINDFEAMPYERVTLNYKSISWNHITAGTSAYSI------------------------------------------------------------------------------------WEDRNY-
321	GC_00000004	acc	PausSBR154	2757	12	75	11	0	0.660201	0.708062	0.683294	U	Intracellular trafficking, secretion, and vesicular transport			COG3157	Type VI protein secretion system component Hcp (secreted cytotoxin) (Hcp) (PDB:1Y12)	MANSIYVTIKGKKQGLISARCSSYDSIGNKYQIGHEDQIFVLSFEHDITREQNVNHQPVRFVKLIDKSSPLLGIAISENEELELLFEFYRTSSIGAQEKYYSVMITKATIKSFSVLYPHSVTHADNQPEEMLSISYQNITWKHYIAGTSGYSI------------------------------------------------------------------------------------CEDRVY-
322	GC_00000004	acc	PausSBR154	1054	12	75	11	0	0.660201	0.708062	0.683294	U	Intracellular trafficking, secretion, and vesicular transport			COG3157	Type VI protein secretion system component Hcp (secreted cytotoxin) (Hcp) (PDB:1Y12)	MTGIIYLEIKGDKQGLISQGCSTVDSIGNTCQIGHEDHIFVYELTSNITRSQNVNHQPVEIRKPIDKSSPLLGAAITNKESLQCIFYFYRTSSKGGLELYYKIKLTGAYICGLNGFYPNSSTHNECQPQESLSLMYQSITWEHVMSGTSAYSI------------------------------------------------------------------------------------WEDNVY-
323	GC_00000004	acc	PausSBR154	277	12	75	11	0	0.660201	0.708062	0.683294	U	Intracellular trafficking, secretion, and vesicular transport			COG3157	Type VI protein secretion system component Hcp (secreted cytotoxin) (Hcp) (PDB:1Y12)	-------------------------------------------------------------MKIIDKSSPLLGIAISNNEILNAYFDFYRINSFGVMEKFYTVELRDASIVDICANYPHSIDSSNAIPFETISLAYKSITWKHHIAGTSGYSI------------------------------------------------------------------------------------WDDRVY-
324	GC_00000004	acc	PausSBR154	3528	12	75	11	0	0.660201	0.708062	0.683294	U	Intracellular trafficking, secretion, and vesicular transport			COG3157	Type VI protein secretion system component Hcp (secreted cytotoxin) (Hcp) (PDB:1Y12)	-----------------------------------------------------------------------MGVAISENEVLDAIFDGYRTNQAGILELYYTIKVIGATIVDLAIYHPHSITHAGSQPQETISLRYKSITWTHHIAGTSAYSI------------------------------------------------------------------------------------WDERIY-
325	GC_00000004	acc	PausSBR154	2760	12	75	11	0	0.660201	0.708062	0.683294	U	Intracellular trafficking, secretion, and vesicular transport			COG3157	Type VI protein secretion system component Hcp (secreted cytotoxin) (Hcp) (PDB:1Y12)	MANIIYLTLKGQKQGLISAGCGSLDSIGNNYQRGHENEIFIYSLQHLMTREQHVSHHPVTVIKPIDKSSPLLA---------------------------------------------------------------------------------------------------------------------------------------------------------------------------
326	GC_00000004	acc	PausSBR154	3529	12	75	11	0	0.660201	0.708062	0.683294	U	Intracellular trafficking, secretion, and vesicular transport			COG3157	Type VI protein secretion system component Hcp (secreted cytotoxin) (Hcp) (PDB:1Y12)	MSDLIYLTLKGHKQGLISAGCSSIDSIGNKGQLNL-----------------------------------------------------------------------------------------------------------------------------------------------------------------------------------------------------------------
327	GC_00000004	acc	PausSBR154	1758	12	75	11	0	0.660201	0.708062	0.683294	U	Intracellular trafficking, secretion, and vesicular transport			COG3157	Type VI protein secretion system component Hcp (secreted cytotoxin) (Hcp) (PDB:1Y12)	MSNLIYLTVKGQNQGLISAGCGRRDSIGIKAQNGHEDQIFVYSLQHLMTRKQNVSHQPVIITIP------------------NGFQDELRRQ------------------------------------------------------GSESPGV-------------------------------------------------------------------------------------------
328	GC_00000004	acc	PhaiNN1694	3463	12	75	11	0	0.660201	0.708062	0.683294	U	Intracellular trafficking, secretion, and vesicular transport			COG3157	Type VI protein secretion system component Hcp (secreted cytotoxin) (Hcp) (PDB:1Y12)	MANMIYVTIKGESQGLISQGCSALDSIGNRYQNGHENQIMVLQFNHGLTVAQHVNYQPVNFIKLLDKSSPLLMIAAANREKLELTFDIYRTSQIGSQELFYSILLTGAKICDLNVNYPHVINDNNGQPEEVVSVQYVNITCRHHMAGTSGYCI------------------------------------------------------------------------------------WDEMVY-
329	GC_00000004	acc	PhaiNN1694	2031	12	75	11	0	0.660201	0.708062	0.683294	U	Intracellular trafficking, secretion, and vesicular transport			COG3157	Type VI protein secretion system component Hcp (secreted cytotoxin) (Hcp) (PDB:1Y12)	MSDLIYLTLKGRKQGLISAGCSSIDSIGNKGQLDRTDQIFIYNLNHSLTWDQYARHHPITFKKPVDKSSPLLGIAMSENEILDGIFDIYRASQFGIQELYYTIKVIEATIVDLAVYHPHSITHAGAQPQETISLRYKSITWTHHIAGTSAYSI------------------------------------------------------------------------------------WDDRVY-
330	GC_00000004	acc	PhaiNN1694	3839	12	75	11	0	0.660201	0.708062	0.683294	U	Intracellular trafficking, secretion, and vesicular transport			COG3157	Type VI protein secretion system component Hcp (secreted cytotoxin) (Hcp) (PDB:1Y12)	MSYMIYLSLNGKKQGLISAGCSTLDSIGNRYQNGHENQIQVLSLNHTITRQQNVSHQPIQFIKPVDKSSPLLAMAIDSNESLNGAFVFYRTSQAGQLELFYEVKITEATISDISCIYPHSINDFDAMPYERVSLNYKSISWNHITAGTSAYSI------------------------------------------------------------------------------------WEDRNY-
331	GC_00000004	acc	PhaiNN1694	2721	12	75	11	0	0.660201	0.708062	0.683294	U	Intracellular trafficking, secretion, and vesicular transport			COG3157	Type VI protein secretion system component Hcp (secreted cytotoxin) (Hcp) (PDB:1Y12)	MSHIIYLSLNGKNQGLISAGCSTLDSIGNRYQNGHEDQIQILSLKHSIARQQHVDHHPIQFLKPIDKSSPLLASAISSNELINAIFFFYRTNLAGQLELFYEVKLTEASITDIACVYPHSINDHEVMPYEKVFLKYRSISWSHITAGTSAYSI------------------------------------------------------------------------------------WDDRIY-
332	GC_00000004	acc	PhaiNN1694	3641	12	75	11	0	0.660201	0.708062	0.683294	U	Intracellular trafficking, secretion, and vesicular transport			COG3157	Type VI protein secretion system component Hcp (secreted cytotoxin) (Hcp) (PDB:1Y12)	MANIIYLEIRGDKQGLISQGCSTVDSIGNTCQLGHEDHIFVYELTSNITRGQHVNHQPVEIRKPIDKSSPLLGLAITNKESLQCIFYFYRTSTKGGLELYYKIKLTGAYICALNGFYPNSSTHNECQPQESLSLMYKSITWEHIMSGTSAYSI------------------------------------------------------------------------------------WEDNVY-
333	GC_00000004	acc	PhaiNN1694	1948	12	75	11	0	0.660201	0.708062	0.683294	U	Intracellular trafficking, secretion, and vesicular transport			COG3157	Type VI protein secretion system component Hcp (secreted cytotoxin) (Hcp) (PDB:1Y12)	MSNLIYATIKGKNQGLISAGCSTFDSIGNKYQESHRDQILVYSVTHSLTRVQHVSHHPFNIIKPIDKSFPLLGLAISNNEELHILLDFYRI---------------------------------------------------------------------------------------------------------------------------------------------------------
334	GC_00000004	acc	PhaiNN1694	3825	12	75	11	0	0.660201	0.708062	0.683294	U	Intracellular trafficking, secretion, and vesicular transport			COG3157	Type VI protein secretion system component Hcp (secreted cytotoxin) (Hcp) (PDB:1Y12)	MADMIYMTIKGKKQGLISAGCSSVDSIGNKYQANHFDQILVYTLW-----------------------------------ISSCI----------------------------------------AAARE------------------------------------------------------------------------------------------------------------------
335	GC_00000004	acc	PhaiNN1694	4292	12	75	11	0	0.660201	0.708062	0.683294	U	Intracellular trafficking, secretion, and vesicular transport			COG3157	Type VI protein secretion system component Hcp (secreted cytotoxin) (Hcp) (PDB:1Y12)	MANIIYLTLKGKKQGLISAGCGSLNSIGNNYQHGHENEIFIYSLQHLMTREQHVSHHPVMVIKPIDKSSPLLARSFDENEELECLFENYRTSLTGGLEKNYSIRLGYAFISSIKCNLPHSRDNNAGVPQEIICFTYKNITWNNLACSTSSYSF------------------------------------------------------------------------------------WDDRIY-
336	GC_00000004	acc	PhaiNN1694	1468	12	75	11	0	0.660201	0.708062	0.683294	U	Intracellular trafficking, secretion, and vesicular transport			COG3157	Type VI protein secretion system component Hcp (secreted cytotoxin) (Hcp) (PDB:1Y12)	-----------------------------------------------MLRKKNIKHQPVIIRKPIDKSTPLLGVAISNNEVMDCFINHYRTSLNGGLELYFNLKLIGAQILEYSVLHPNSLENNDQQPQETLSLIYKSITWNHIIAGTGGYSI------------------------------------------------------------------------------------WEDTVY-
337	GC_00000004	acc	PlauMH84	1749	12	75	11	0	0.660201	0.708062	0.683294	U	Intracellular trafficking, secretion, and vesicular transport			COG3157	Type VI protein secretion system component Hcp (secreted cytotoxin) (Hcp) (PDB:1Y12)	MANTIYLTITGKKQGLISSGCSTYDSIGNKYQTGHENEIYVYSFDHDISREQNVNHSPISITKPIDKSSPLLGIAISENESINCRLDFYRTSNNGAQEKYYSIEIMHASIKSISTHYPNSLTHNDAQPYEIISIAYGNITWKHHIAGTSGYSI------------------------------------------------------------------------------------WDERIS-
338	GC_00000004	acc	PlauMH84	4189	12	75	11	0	0.660201	0.708062	0.683294	U	Intracellular trafficking, secretion, and vesicular transport			COG3157	Type VI protein secretion system component Hcp (secreted cytotoxin) (Hcp) (PDB:1Y12)	MANMIYVTIKGESQGLISQGCSALDSIGNRYQNGHENQIMVLQFNHGLTVAQHVNYQPVTFIKLLDKSSPLLMIAAANREKLELTFDIYRTSQIGSQELFYSILLTGAKICDLNVNYPHVINDNKGQPEEVVSVQYVNITCRHHMAGTSGYCI------------------------------------------------------------------------------------WDEMVY-
339	GC_00000004	acc	PlauMH84	3961	12	75	11	0	0.660201	0.708062	0.683294	U	Intracellular trafficking, secretion, and vesicular transport			COG3157	Type VI protein secretion system component Hcp (secreted cytotoxin) (Hcp) (PDB:1Y12)	MSDLIYLTLKGRKQGLISAGCSSIDSIGNKGQLDHTDQIFIYNLNHSLTWDQHAKHHPITFKKPVDKSSPLLGIAMSENEVLDGIFDIYRTNRFGIQELYYTIKVIEATIVDLAVYHPHSITHAGAQPQETISLRYKSITWTHHIAGTSAYSI------------------------------------------------------------------------------------WDDRVY-
340	GC_00000004	acc	PlauMH84	2141	12	75	11	0	0.660201	0.708062	0.683294	U	Intracellular trafficking, secretion, and vesicular transport			COG3157	Type VI protein secretion system component Hcp (secreted cytotoxin) (Hcp) (PDB:1Y12)	MSYMIYLSLNGKKQGLISAGCSTLDSIGNRYQNGHENQIQVLSLNHTITRQQNVSHQPIQFIKPVDKSSPLLAMAIDSNESLNGAFVFYRTSQAGQLELFYEVKITEATITDISCIYPHSINDFDAMPYERVSLNYKSISWNHITAGTSAYSI------------------------------------------------------------------------------------WEDRNY-
341	GC_00000004	acc	PlauMH84	2567	12	75	11	0	0.660201	0.708062	0.683294	U	Intracellular trafficking, secretion, and vesicular transport			COG3157	Type VI protein secretion system component Hcp (secreted cytotoxin) (Hcp) (PDB:1Y12)	MSHIIYLSLNGKKQGLISAGCSTPDSIGNRYQNGHEDQIQILSLKHSITRQQHVDHHPIQFLKPIDKSSPLLASAISSNELINAIFFFYRTNMAGQLELFYEVKLTEASITDIACVYPHSINDNEVMPYEKVFLKYRSISWNHITAGTSAYSI------------------------------------------------------------------------------------WDDRVY-
342	GC_00000004	acc	PlauMH84	1861	12	75	11	0	0.660201	0.708062	0.683294	U	Intracellular trafficking, secretion, and vesicular transport			COG3157	Type VI protein secretion system component Hcp (secreted cytotoxin) (Hcp) (PDB:1Y12)	MANIIYLTLKGKKQGLISAGCGSLNSIGNNYQHGHENEIFIYSLQHLMTREQHVSHHPVMVVKPIDKSSPLLARSFDDNEELECLFENYRTSLTGGLEKNYSIRLGHALISSIKSNYPHSRDSNASVPQEIICFTYKDITWNNLACSTGSYSF------------------------------------------------------------------------------------WDDRIY-
343	GC_00000004	acc	PlauMH84	867	12	75	11	0	0.660201	0.708062	0.683294	U	Intracellular trafficking, secretion, and vesicular transport			COG3157	Type VI protein secretion system component Hcp (secreted cytotoxin) (Hcp) (PDB:1Y12)	MADLIYLTIKGKNQGLISAGCSSIDSIGNKYQVNHQDEILVYGLSHSMLRKKNVKHQPVIIRKPIDKSTPLLGVAISNNEVMDCFINHYRTSLNGGLELYFK-----------------------ANRSSNIGI--------------------------------------------------------------------------------------------------------------
344	GC_00000004	acc	PlauMH84	539	12	75	11	0	0.660201	0.708062	0.683294	U	Intracellular trafficking, secretion, and vesicular transport			COG3157	Type VI protein secretion system component Hcp (secreted cytotoxin) (Hcp) (PDB:1Y12)	MSNLIYATIKGKNQGLISAGCSTFDSIGNKYQE-----------------------------------------------------------------------------------------------------------------------I-------------------------------------------------------------------------------------------
345	GC_00000004	acc	PtemMW274	1239	12	75	11	0	0.660201	0.708062	0.683294	U	Intracellular trafficking, secretion, and vesicular transport			COG3157	Type VI protein secretion system component Hcp (secreted cytotoxin) (Hcp) (PDB:1Y12)	MANTIYLTITGKKQGLISSGCSTYDSIGNKYQTGHENEIYVYSFDHDISREQNVNHSPISITKPIDKSSPLLGIAISENESINCRLDFYRTSNNGSQEKYYSIEIMHASITNISTHYPNSLTHNDAQPYEIISIAYGNITWKHHIAGTSGYSI------------------------------------------------------------------------------------WDERVS-
346	GC_00000004	acc	PtemMW274	4362	12	75	11	0	0.660201	0.708062	0.683294	U	Intracellular trafficking, secretion, and vesicular transport			COG3157	Type VI protein secretion system component Hcp (secreted cytotoxin) (Hcp) (PDB:1Y12)	MSDLIYLTLKGRKQGLISAGCSSVDSIGNKGQLDHIDKIFVYNLTHSLTRDQNVNHHPITFKKPVDKSSPLLGVAISDNEVLDAFFDICRTNQFGIQELYYTIKVIEATITDLAVYHPHSITHAGSQPQETISLRYKSITWTHHIAGTSAYSI------------------------------------------------------------------------------------WDDRIY-
347	GC_00000004	acc	PtemMW274	259	12	75	11	0	0.660201	0.708062	0.683294	U	Intracellular trafficking, secretion, and vesicular transport			COG3157	Type VI protein secretion system component Hcp (secreted cytotoxin) (Hcp) (PDB:1Y12)	MANMIYVTIKGETQGLISQGCSTLDSIGNRYQNGHENQIMVLQFNHGLTVAQNVNYQPVNFIKPLDKSSPLLMIAAANREKMELTFDVYRTSQIGSQELFYSILLTGAKICGLNVNYPHVVNDNKGQPEEVVSVQYVNITCRHYVAGTSGYCI------------------------------------------------------------------------------------WDEMVY-
348	GC_00000004	acc	PtemMW274	2887	12	75	11	0	0.660201	0.708062	0.683294	U	Intracellular trafficking, secretion, and vesicular transport			COG3157	Type VI protein secretion system component Hcp (secreted cytotoxin) (Hcp) (PDB:1Y12)	MSHIIYLSLNGKKQGLISAGCSTLDSIGNRYQKGYEDQIQVLSLSHMITREQNVDHHPLQFIKPIDKSSPLLSMAISSNELLHAVFLFYRTNTAGKLELFYEVKLTEASIVDISCTYPNSINNNEMMPYEKVLLKYRSISWNHVTAGTSAYSI------------------------------------------------------------------------------------WDDRIY-
349	GC_00000004	acc	PtemMW274	901	12	75	11	0	0.660201	0.708062	0.683294	U	Intracellular trafficking, secretion, and vesicular transport			COG3157	Type VI protein secretion system component Hcp (secreted cytotoxin) (Hcp) (PDB:1Y12)	MANIIYLEVKGDKQGLISQGCSTVDSIGNTCQLGHEDHIFVYELTSNITRGQHVNHQPVEIRKPIDKSSPLLGLAITNKESLQCIFYFYRTSTKGGLELYYKIKLTGAYLCGLNGFYPNSSTHNECQPQESLSLMYQSITWEHVMSGTSAYSI------------------------------------------------------------------------------------WEDNVY-
350	GC_00000004	acc	PtemMW274	2069	12	75	11	0	0.660201	0.708062	0.683294	U	Intracellular trafficking, secretion, and vesicular transport			COG3157	Type VI protein secretion system component Hcp (secreted cytotoxin) (Hcp) (PDB:1Y12)	MANMIYLTLKGKKQGLISAGCGSLNSIGNNYQHGHENEIFVYTLQHLMTREQHASHHPVMIIKPIDKSSPLLAQCFSENEELECLFELYRTSPTGGLEKYYSIRLGYAFISSIKSNYPHSKDNNSGTPQEVICFTYKNITWNNLACSTGSYSF------------------------------------------------------------------------------------WDDRIY-
351	GC_00000004	acc	PtemMW274	3975	12	75	11	0	0.660201	0.708062	0.683294	U	Intracellular trafficking, secretion, and vesicular transport			COG3157	Type VI protein secretion system component Hcp (secreted cytotoxin) (Hcp) (PDB:1Y12)	--------------------------------MNHTDQILVYSLSHLISREQNVSHHPIVIKKPIDKSSPLLGLAISDNEVLDAIFECYRTNQSGAQELYYTIKVVDATISDLTATHPHNITHTGSEPQETLSLRYKSITWTHHIAGTSAYSI------------------------------------------------------------------------------------WDDRNY-
352	GC_00000004	acc	XindKK162	3189	12	75	11	0	0.660201	0.708062	0.683294	U	Intracellular trafficking, secretion, and vesicular transport			COG3157	Type VI protein secretion system component Hcp (secreted cytotoxin) (Hcp) (PDB:1Y12)	MANMIYLTLQGDKQGLISQGCSSIESIGNKYQTGHEDEIFVLNLHHSIHREQNVNHSPIVFVKPQDKSSPLLMMAISNNENLNLKFDFYRTSQLGSQELYYSIECRDATIIELSPNYPHSINHAESQPEEIVSIKYKDIICRHHMAGTSGYSV------------------------------------------------------------------------------------WDERVY-
353	GC_00000004	acc	XindKK162	1202	12	75	11	0	0.660201	0.708062	0.683294	U	Intracellular trafficking, secretion, and vesicular transport			COG3157	Type VI protein secretion system component Hcp (secreted cytotoxin) (Hcp) (PDB:1Y12)	MANSIYVTIKGKIQGLVSQGCSTLDSIGNKFQLGHEDQVFVLQFNHGVSRTQNVAHQPVKFVKPLDKSSPLLLMAISNNEELDLMFDFYRTSQAGGQERYYSVNLRNAKLLNVNVQYPHSVNHNDRQPEEVVAVQYKDIVCQHHIAGTSGYCV------------------------------------------------------------------------------------WEETVY-
354	GC_00000004	acc	XindKK162	3012	12	75	11	0	0.660201	0.708062	0.683294	U	Intracellular trafficking, secretion, and vesicular transport			COG3157	Type VI protein secretion system component Hcp (secreted cytotoxin) (Hcp) (PDB:1Y12)	MANIIYLKMLGNKQGLISSGCSTVDSIGNKFQKGHEDEILVNELSSNLSMHQNVNFQPIDIRKPIDKSSPLLSQALTSNEILTCEFFFYRTSMSGGLELYYKVKLTEASLVNINFFCPNSITHNDAQPEESLSIKFKSITWEHVTAGTSSYSI------------------------------------------------------------------------------------WDERVY-
355	GC_00000004	acc	XindKK162	1016	12	75	11	0	0.660201	0.708062	0.683294	U	Intracellular trafficking, secretion, and vesicular transport			COG3157	Type VI protein secretion system component Hcp (secreted cytotoxin) (Hcp) (PDB:1Y12)	MANIIYMTLNGKKQGLISAGCSTYDSIGNKYQEENKDKILVYSIDHDISREQNVNHQPIIITKPIDKSSPLLGVSISNNEHLDCLLDIYRNSSAGGLEKFYSIKLTNATIKNISSHYPNSLSHNDMQPYESITISYDSITWTHHIAGTSGYSI------------------------------------------------------------------------------------REENVF-
356	GC_00000004	acc	XindKK162	922	12	75	11	0	0.660201	0.708062	0.683294	U	Intracellular trafficking, secretion, and vesicular transport			COG3157	Type VI protein secretion system component Hcp (secreted cytotoxin) (Hcp) (PDB:1Y12)	MSHVIYLSLKGKKQGLISAGCSTPESIENRYQTGQEDEIQVLSVSHSVNRDQNAHHHPVSFTKPIDKSSPLLAMAIDGNELLEAVFLCYRTSQMGQLEAFYEIKLTGATIVDFTCYYPHSINSNDQIPYETVQLDYKSISCRHLIAGTSGYSITQLSGREESRPLLPGFSNIKPLVEEAVAALFSHKFILKHQGSGCRDIAYGVETEKGLIEGICQTSGMIKQFDAKKEESLEVKYLFQTKIGI
357	GC_00000004	acc	XindKK162	1299	12	75	11	0	0.660201	0.708062	0.683294	U	Intracellular trafficking, secretion, and vesicular transport			COG3157	Type VI protein secretion system component Hcp (secreted cytotoxin) (Hcp) (PDB:1Y12)	-------------------------------------------------------------------------MAVANNEQLDLAFDFYRISQAGGQERYYSVTLRDAKLLNVNVQYPHSIDHADRQPEEVVAVQYKDIICQHHVAGTSGYCV------------------------------------------------------------------------------------WEETVY-
358	GC_00000004	acc	XindKK162	1300	12	75	11	0	0.660201	0.708062	0.683294	U	Intracellular trafficking, secretion, and vesicular transport			COG3157	Type VI protein secretion system component Hcp (secreted cytotoxin) (Hcp) (PDB:1Y12)	MANSIYVTIKGKFQGLISQGCSTLDSIGNKYQLGHEDQVFVLQFNHGVARAQNVAH--------------------------------------------------------------------------------------------------------------------------------------------------------------------------------------------
359	GC_00000004	acc	XindKK162	2888	12	75	11	0	0.660201	0.708062	0.683294	U	Intracellular trafficking, secretion, and vesicular transport			COG3157	Type VI protein secretion system component Hcp (secreted cytotoxin) (Hcp) (PDB:1Y12)	MANLIYATIKGKKQGLISAGCSTVDSIGNKYQKEHEDDI-----------------------KKV-----------------------------------------------------------------------------------------------------------------------------------------------------------------------------------
360	GC_00000004	acc	XjapoMW123	2594	12	75	11	0	0.660201	0.708062	0.683294	U	Intracellular trafficking, secretion, and vesicular transport			COG3157	Type VI protein secretion system component Hcp (secreted cytotoxin) (Hcp) (PDB:1Y12)	MANSIYVTIKGKLQGLISQGCSTLDSIGNKFQFGHEDQVFVLQFNHGVSRSQNVAHQPVKFIKPLDKSSPLLLMAISNNEELDLMFDFYRTSQAGGQERYYSVHLRNAKLINVNVQYPHSVNHNDRQPEEVVAVRYKDIVCQHHVAGTSGYCA------------------------------------------------------------------------------------WEETVY-
361	GC_00000004	acc	XjapoMW123	3004	12	75	11	0	0.660201	0.708062	0.683294	U	Intracellular trafficking, secretion, and vesicular transport			COG3157	Type VI protein secretion system component Hcp (secreted cytotoxin) (Hcp) (PDB:1Y12)	MSYMIYLTLNGKKQGLISTGCSTPDSIGNRYQNGHEDQIQVLSLNHTITREQNVSHQPIQFIKPIDKSSPLLAMAIDSNESLHGKFIFYRTSQAGQLELFYDVTITEATITDISCIYPHSINNFDAMPHERILLNYKSISWNHITAGTSAYSI------------------------------------------------------------------------------------WEDRTY-
362	GC_00000004	acc	XjapoMW123	1656	12	75	11	0	0.660201	0.708062	0.683294	U	Intracellular trafficking, secretion, and vesicular transport			COG3157	Type VI protein secretion system component Hcp (secreted cytotoxin) (Hcp) (PDB:1Y12)	MANIIYLTITGKNQGLISSGCSTENSIGNIYQCGREDQIYIYELNHSLSREQNVNHFPVTIKKPIDKSTPLLGVAISNNEELECIFDMYRTDSNGGLTRYFSIKVTNATISNIDIICPNSLTHNEAQPLECVSFKYKSITWQHYLAGTSGYSI------------------------------------------------------------------------------------WDDRVY-
363	GC_00000004	acc	XmirMH161	596	12	75	11	0	0.660201	0.708062	0.683294	U	Intracellular trafficking, secretion, and vesicular transport			COG3157	Type VI protein secretion system component Hcp (secreted cytotoxin) (Hcp) (PDB:1Y12)	MANLIYLTLKGDKQGLISAGCSSLDSIGNKCQIGNEDKIFVIEFNSSITRAQNVSHHPVDFIKPIDKSSPLILMAISNNEKLTLEFEFVRTSQNGAQEKYYRILIKGASIVDYSTRYPHNINHAGAQPEEYVSVTYNDITCRHHSAGTSGYSI------------------------------------------------------------------------------------REERIY-
364	GC_00000004	acc	XmirMH161	1671	12	75	11	0	0.660201	0.708062	0.683294	U	Intracellular trafficking, secretion, and vesicular transport			COG3157	Type VI protein secretion system component Hcp (secreted cytotoxin) (Hcp) (PDB:1Y12)	MANLIYAMIKGKKQGLISAGCSTFDSIGNKYQTGHEDEVLVLSFEHEITRMNNVNHRPVSFIKPIDKSSPLLGVAISENEELEIEFFFYRTSMNGGNELYYSVKLKKAFIERVNVSNPHSINHSNQQPEEMVSIQYASITWQHHIAGTSGYSF------------------------------------------------------------------------------------WEDRIY-
365	GC_00000004	acc	XmirMH161	3143	12	75	11	0	0.660201	0.708062	0.683294	U	Intracellular trafficking, secretion, and vesicular transport			COG3157	Type VI protein secretion system component Hcp (secreted cytotoxin) (Hcp) (PDB:1Y12)	MSYMIYLTLNGKKQGLISAGCSTLDSIGNRYQKGHEDQIQILSLNHSLSRQQNVSHSPIQFIKPIDKSSPLLAMAIDANESLDGKFIFYRTSQVGQLELFYEVKITEATISDISCVYPHSINDHDKMPYEKIMLNYKSISWNHVTAGTSAYSI------------------------------------------------------------------------------------WEDRVY-
366	GC_00000004	acc	XmirMH161	1557	12	75	11	0	0.660201	0.708062	0.683294	U	Intracellular trafficking, secretion, and vesicular transport			COG3157	Type VI protein secretion system component Hcp (secreted cytotoxin) (Hcp) (PDB:1Y12)	MANIIYLTIKGNKQGLISSGCSSEDSIGNIYQIGHENEIYIYELNSSLSREQNVNHFPINIKKPIDKSTPLLGVAISNNEELECIFNMYRTDNSGGLSLYFSIKVIGATICNIDILCPNSSTHNDAQPLESVSFKYKSITWQHHLAGTSGYSF------------------------------------------------------------------------------------WEDRVY-
367	GC_00000004	acc	XmirMH161	913	12	75	11	0	0.660201	0.708062	0.683294	U	Intracellular trafficking, secretion, and vesicular transport			COG3157	Type VI protein secretion system component Hcp (secreted cytotoxin) (Hcp) (PDB:1Y12)	MANIIYLKMMGNKQGLISSGCSTVDSIGNKFQKGHEDEILVNELSSNLSMHQNVNFQPIDIRKPIDKSSPLLSQALTSNEILTCEFFFYRTAMSGGLELYYKVKLTEASLVNINFFCPNSVTHNDAQPEESLSIKFKSITWEHVTAGTSSYSI------------------------------------------------------------------------------------WDERVY-
368	GC_00000004	acc	XmirMH161	1236	12	75	11	0	0.660201	0.708062	0.683294	U	Intracellular trafficking, secretion, and vesicular transport			COG3157	Type VI protein secretion system component Hcp (secreted cytotoxin) (Hcp) (PDB:1Y12)	MANIIYMTLNGKKQGLISAGCSTYDSIGNKYQEENKDKILVYSIDHDISREQNVNHQPIIITKPIDKSSPLLGVSISNNEHLDCLLDIYRNSSAGGLEKFYSIKLTNATIKNISSHYPNSLSHNDMQPYESITISYDSITWTHHIAGTSGYSI------------------------------------------------------------------------------------REENVF-
369	GC_00000004	acc	XmirMH161	2420	12	75	11	0	0.660201	0.708062	0.683294	U	Intracellular trafficking, secretion, and vesicular transport			COG3157	Type VI protein secretion system component Hcp (secreted cytotoxin) (Hcp) (PDB:1Y12)	MANIIYLTIKGKKQGLISAGCSTEDSI--------------------------------------DKATPLLGVTISDNEELECTFDIYRTDSNGGLSLYFTIKVTNATISNINVICPNSLTHNDAQPQEIISFKYKSITWQHHLAGTSGYSI------------------------------------------------------------------------------------WDERVY-
370	GC_00000004	acc	XmirMH161	2459	12	75	11	0	0.660201	0.708062	0.683294	U	Intracellular trafficking, secretion, and vesicular transport			COG3157	Type VI protein secretion system component Hcp (secreted cytotoxin) (Hcp) (PDB:1Y12)	MANSIYVTIKGKLQGLISQGCSTLDSIGNKFIK------YLY---------------------------------------YNLIIEFYLCAFFVIIILNFLLSF-------------------------SMILFYK-----------------------------------------------------------------------------------------------------------
371	GC_00000004	acc	XstRT255	3553	12	75	11	0	0.660201	0.708062	0.683294	U	Intracellular trafficking, secretion, and vesicular transport			COG3157	Type VI protein secretion system component Hcp (secreted cytotoxin) (Hcp) (PDB:1Y12)	MANMIYLTLQGNKQGLISQGCSSVESIGNKYQAGHEDEIFVLNLHHSIHREQNVNHSPIVFVKPQDKSSPLLMMAISDNESLNLKFDFYRTSQLGSQELYYSIECRDATIIELSPNYPHSINHAEAQPEEIVSVKYKDIISRHHMAGTSGYSV------------------------------------------------------------------------------------WDERVY-
372	GC_00000004	acc	XstRT255	3147	12	75	11	0	0.660201	0.708062	0.683294	U	Intracellular trafficking, secretion, and vesicular transport			COG3157	Type VI protein secretion system component Hcp (secreted cytotoxin) (Hcp) (PDB:1Y12)	MANSIYVTIKGKLQGLISQGCSTLDSIGNKYQLGHEDQIFVLQFNHGVARAQNVAHQPVKFVKPLDKSSPLLLMAVANNEELDLAFDFYRTSQAGGQERYYSVTLRNAKLLNVNVQYPHSVDHADRQPEEVVAVQYKDIVCQHHIAGTSGYCI------------------------------------------------------------------------------------WEETVY-
373	GC_00000004	acc	XstRT255	2021	12	75	11	0	0.660201	0.708062	0.683294	U	Intracellular trafficking, secretion, and vesicular transport			COG3157	Type VI protein secretion system component Hcp (secreted cytotoxin) (Hcp) (PDB:1Y12)	MANIIYMTLNGKNQGLISSGCSTYDSIGNKYQEDNKDKILIYSIDHDINREQNVNHHPIVITKPIDKSSPLLGVSISNNEHLDCLLEIYRNSSAGGLEKFYSIKLTNAAIKNISSHYPNSLSHNDMQPYESITISYDSITWTHHIAGTSGYSI------------------------------------------------------------------------------------REENVF-
374	GC_00000004	acc	XstSBR314	2790	12	75	11	0	0.660201	0.708062	0.683294	U	Intracellular trafficking, secretion, and vesicular transport			COG3157	Type VI protein secretion system component Hcp (secreted cytotoxin) (Hcp) (PDB:1Y12)	MANMIYLTLQGNKQGLISQGCSSVESIGNKYQAGHEDEIFVLNLHHSIHREQNVNHSPIVFVKPQDKSSPLLMMAISDNESLNLKFDFYRTSQLGSQELYYSIECRDATIIELSPNYPHSINHAEAQPEEIVSVKYKDIISRHHMAGTSGYSV------------------------------------------------------------------------------------WDERVY-
375	GC_00000004	acc	XstSBRx111	3550	12	75	11	0	0.660201	0.708062	0.683294	U	Intracellular trafficking, secretion, and vesicular transport			COG3157	Type VI protein secretion system component Hcp (secreted cytotoxin) (Hcp) (PDB:1Y12)	MANMIYLTLQGNKQGLISQGCSSVESIGNKYQAGHEDEIFVLNLHHSIHREQNVNHSPIVFVKPQDKSSPLLMMAISDNESLNLKFDFYRTSQLGSQELYYSIECRDATIIELSPNYPHSINHAEAQPEEIVSVKYKDIISRHHMAGTSGYSV------------------------------------------------------------------------------------WDERVY-
376	GC_00000004	acc	XstSBRx111	3144	12	75	11	0	0.660201	0.708062	0.683294	U	Intracellular trafficking, secretion, and vesicular transport			COG3157	Type VI protein secretion system component Hcp (secreted cytotoxin) (Hcp) (PDB:1Y12)	MANSIYVTIKGKLQGLISQGCSTLDSIGNKYQLGHEDQIFVLQFNHGVARAQNVAHQPVKFVKPLDKSSPLLLMAVANNEELDLAFDFYRTSQAGGQERYYSVTLRNAKLLNVNVQYPHSVDHADRQPEEVVAVQYKDIVCQHHIAGTSGYCI------------------------------------------------------------------------------------WEETVY-
377	GC_00000004	acc	XstSBRx111	2018	12	75	11	0	0.660201	0.708062	0.683294	U	Intracellular trafficking, secretion, and vesicular transport			COG3157	Type VI protein secretion system component Hcp (secreted cytotoxin) (Hcp) (PDB:1Y12)	MANIIYMTLNGKNQGLISSGCSTYDSIGNKYQEDNKDKILIYSIDHDINREQNVNHHPIVITKPIDKSSPLLGVSISNNEHLDCLLEIYRNSSAGGLEKFYSIKLTNAAIKNISSHYPNSLSHNDMQPYESITISYDSITWTHHIAGTSGYSI------------------------------------------------------------------------------------REENVF-
378	GC_00000004	acc	XvietNN1673	3620	12	75	11	0	0.660201	0.708062	0.683294	U	Intracellular trafficking, secretion, and vesicular transport			COG3157	Type VI protein secretion system component Hcp (secreted cytotoxin) (Hcp) (PDB:1Y12)	MANMIYLTLQGDKQGLISQGCSSVESIGNKYQAGHENEIFILKLHHSIHREQNVNHSPIVFIKPQDKSSPLLMMAISDNETLNLKFDFYRTAQSGAQELYYSIECREATIIELSPDYPHSVNHAEAQPEEIVSIKYKDIICRHHMAGTSGYSV------------------------------------------------------------------------------------WDDRVY-
379	GC_00000004	acc	XvietNN1673	470	12	75	11	0	0.660201	0.708062	0.683294	U	Intracellular trafficking, secretion, and vesicular transport			COG3157	Type VI protein secretion system component Hcp (secreted cytotoxin) (Hcp) (PDB:1Y12)	MANSIYVTIKGKLQGLISQGCSTLDSIGNKFQFGHEDQVFVLQFNHGISRSQNVAHQPVKFIKPLDKSSPLLLMAISNNEELDLMFDFYRTSQAGGQERYYSVNLRNAKLINVNVQYPHSVNHNDRQPEEVVAVRYKDIVCQHHVAGTSGYCA------------------------------------------------------------------------------------WEETVY-
380	GC_00000004	acc	XvietNN1673	2041	12	75	11	0	0.660201	0.708062	0.683294	U	Intracellular trafficking, secretion, and vesicular transport			COG3157	Type VI protein secretion system component Hcp (secreted cytotoxin) (Hcp) (PDB:1Y12)	MSHIIYLSLKGKKQGLISAGCSTPESIGNRYQTGREDEIQVLSVNHSVSRDQNAHHHPVSFTKPIDKSSPLLAMAIDGNELLEARFMHYRTSPMGQLELFYEIKLTGATIVDLAYNYPHSINDNGAIPHEVVMLDYKSISCNHIAAGTSGYSITQLAGREEGRPLLSGFSNVKPLIEEAVAALFSHKFILKHQGDSCQDIAYGVETDKGLIEGICQTSGMTKQFDAKKEENIEVKYLFQTKIGI
381	GC_00000004	acc	XvietNN1673	3837	12	75	11	0	0.660201	0.708062	0.683294	U	Intracellular trafficking, secretion, and vesicular transport			COG3157	Type VI protein secretion system component Hcp (secreted cytotoxin) (Hcp) (PDB:1Y12)	MSHIIYLSLKGKKQGLISAGCSTPESIGNRYQAGREDEIQVLSISHMVSRDQNAHHHPVSFTKPIDKSSPLLVMAIDGNEFIAL---------------------------------PN-----------------------------------------------------------------------------------------------------------------------------
382	GC_00000005	core	PakNN1685	2556	13	63	5	0	0.753985	0.863757	0.805147	K	Transcription			COG1278	Cold shock protein, CspA family (CspC) (PDB:1C9O)	MSDKMKGQVKWFNESKGFGFITPADGSKDVFVHFSAIQGNGFKTLAEGQNVEFTIENGAKGPAAANVTAI-----------
383	GC_00000005	core	PakNN1685	3428	13	63	5	0	0.753985	0.863757	0.805147	K	Transcription			COG1278	Cold shock protein, CspA family (CspC) (PDB:1C9O)	-MSKIKGNVKWFNESKGFGFITPEDGSKDVFVHFSAIQSNGFKTLAEGQKVEFEITDGAKGPSAVNVVAI-----------
384	GC_00000005	core	PakNN1685	3543	13	63	5	0	0.753985	0.863757	0.805147	K	Transcription			COG1278	Cold shock protein, CspA family (CspC) (PDB:1C9O)	-MAKITGTVKWFNESKGFGFITPADGSKDVFVHFSAIQSEGFKTLAEGQKVEFEIQDGQKGPSAANVTTA-----------
385	GC_00000005	core	PakNN1685	4064	13	63	5	0	0.753985	0.863757	0.805147	K	Transcription			COG1278	Cold shock protein, CspA family (CspC) (PDB:1C9O)	MSNAMTGSVKWFNNDKGFGFISPKDGSKDVFVHYSAIQSNNFKTLEEGQEVSFSIENGAKGPSAVNVIVLS----------
386	GC_00000005	core	PakNN1685	2035	13	63	5	0	0.753985	0.863757	0.805147	K	Transcription			COG1278	Cold shock protein, CspA family (CspC) (PDB:1C9O)	---METGTVKWFNNAKGFGFICPASGGEDIFAHYSTIQMDGYRTLKAGQKVNFSVHQGPKGNHASIIVPLENEPKG-----
387	GC_00000005	core	PausSBR154	589	13	63	5	0	0.753985	0.863757	0.805147	K	Transcription			COG1278	Cold shock protein, CspA family (CspC) (PDB:1C9O)	MSDKMKGQVKWFNESKGFGFITPADGSKDVFVHFSAIQGNGFKTLAEGQNVEFTIESGAKGPAAANVTAI-----------
388	GC_00000005	core	PausSBR154	3677	13	63	5	0	0.753985	0.863757	0.805147	K	Transcription			COG1278	Cold shock protein, CspA family (CspC) (PDB:1C9O)	-MSKIKGNVKWFNESKGFGFITPEDGSKDVFVHFSAIQSNGFKTLAEGQKVEFEITDGAKGPSAVNVVAI-----------
389	GC_00000005	core	PausSBR154	3753	13	63	5	0	0.753985	0.863757	0.805147	K	Transcription			COG1278	Cold shock protein, CspA family (CspC) (PDB:1C9O)	-MAKITGTVKWFNESKGFGFITPADGSKDVFVHFSAIQSDGFKTLAEGQKVEFEIQDGQKGPSAANVTTA-----------
390	GC_00000005	core	PausSBR154	2376	13	63	5	0	0.753985	0.863757	0.805147	K	Transcription			COG1278	Cold shock protein, CspA family (CspC) (PDB:1C9O)	MSNTMTGSVKWFNNDKGFGFIAPQNGSKDVFVHYSAIQSNNFKTLEEGQKVSFSIENGAKGPSAANVIVLS----------
391	GC_00000005	core	PausSBR154	3544	13	63	5	0	0.753985	0.863757	0.805147	K	Transcription			COG1278	Cold shock protein, CspA family (CspC) (PDB:1C9O)	---METGTVKWFNNAKGFGFICPASGGEDIFAHYSTIQMDGYRTLKAGQKVHFSVHQGPKGNHASIIVPLENDPKG-----
392	GC_00000005	core	PhaiNN1694	487	13	63	5	0	0.753985	0.863757	0.805147	K	Transcription			COG1278	Cold shock protein, CspA family (CspC) (PDB:1C9O)	MSDKMKGQVKWFNESKGFGFITPADGSKDVFVHFSAIQGNGFKTLAEGQNVEFTIENGAKGPAAANVTAI-----------
393	GC_00000005	core	PhaiNN1694	4246	13	63	5	0	0.753985	0.863757	0.805147	K	Transcription			COG1278	Cold shock protein, CspA family (CspC) (PDB:1C9O)	-MSKIKGNVKWFNESKGFGFITPEDGSKDVFVHFSAIQSNGFKTLAEGQKVEFEITDGAKGPSAVNVVAI-----------
394	GC_00000005	core	PhaiNN1694	1775	13	63	5	0	0.753985	0.863757	0.805147	K	Transcription			COG1278	Cold shock protein, CspA family (CspC) (PDB:1C9O)	-MAKITGTVKWFNESKGFGFITPADGSKDVFVHFSAIQSEGFKTLAEGQKVEFEIQDGQKGPSAANVTTA-----------
395	GC_00000005	core	PhaiNN1694	2478	13	63	5	0	0.753985	0.863757	0.805147	K	Transcription			COG1278	Cold shock protein, CspA family (CspC) (PDB:1C9O)	MSNAMTGSVKWFNNDKGFGFISPKDGSKDVFVHYSAIQSNNFKTLEEGQEVSFSIENGAKGPSAVNVVVLS----------
396	GC_00000005	core	PhaiNN1694	2013	13	63	5	0	0.753985	0.863757	0.805147	K	Transcription			COG1278	Cold shock protein, CspA family (CspC) (PDB:1C9O)	---METGTVKWFNNAKGFGFICPASGGEDIFAHYSTIQMDGYRTLKAGQKVNFSVHQGPKGNHASIIVPLENEPKG-----
397	GC_00000005	core	PlauMH84	189	13	63	5	0	0.753985	0.863757	0.805147	K	Transcription			COG1278	Cold shock protein, CspA family (CspC) (PDB:1C9O)	MSDKMKGQVKWFNESKGFGFITPADGSKDVFVHFSAIQGNGFKTLAEGQNVEFTIENGAKGPAAANVMAI-----------
398	GC_00000005	core	PlauMH84	4070	13	63	5	0	0.753985	0.863757	0.805147	K	Transcription			COG1278	Cold shock protein, CspA family (CspC) (PDB:1C9O)	-MAKITGTVKWFNESKGFGFITPADGSKDVFVHFSAIQSEGFKTLAEGQKVEFEIQDGQKGPSAANVTAA-----------
399	GC_00000005	core	PlauMH84	3828	13	63	5	0	0.753985	0.863757	0.805147	K	Transcription			COG1278	Cold shock protein, CspA family (CspC) (PDB:1C9O)	-MSKIKGNVKWFNESKGFGFITPEDGSKDVFVHFSAIQITGFKTLAEGQKVEFEITDGAKGPSAVNVVAI-----------
400	GC_00000005	core	PlauMH84	1481	13	63	5	0	0.753985	0.863757	0.805147	K	Transcription			COG1278	Cold shock protein, CspA family (CspC) (PDB:1C9O)	MSSAMTGSVKWFNNDKGFGFISPKDGSKDVFVHYSAIQSNNFKTLEEGQEVSFSIENGAKGPSAVNVIVLS----------
401	GC_00000005	core	PlauMH84	3944	13	63	5	0	0.753985	0.863757	0.805147	K	Transcription			COG1278	Cold shock protein, CspA family (CspC) (PDB:1C9O)	---METGTVKWFNNAKGFGFICPASGGEDIFAHYSTIQMDGYRTLKAGQKVNFSVHLGPKGNHASIIVPLENEPKG-----
402	GC_00000005	core	PtemMW274	2602	13	63	5	0	0.753985	0.863757	0.805147	K	Transcription			COG1278	Cold shock protein, CspA family (CspC) (PDB:1C9O)	MSDKMKGQVKWFNESKGFGFITPADGSKDVFVHFSAIQGNGFKTLAEGQNVEFTIENGAKGPAAANVTAI-----------
403	GC_00000005	core	PtemMW274	2955	13	63	5	0	0.753985	0.863757	0.805147	K	Transcription			COG1278	Cold shock protein, CspA family (CspC) (PDB:1C9O)	-MSKIKGNVKWFNESKGFGFITPEDGSKDVFVHFSAIQSNGFKTLAEGQKVEFEITDGAKGPSAVNVVAI-----------
404	GC_00000005	core	PtemMW274	24	13	63	5	0	0.753985	0.863757	0.805147	K	Transcription			COG1278	Cold shock protein, CspA family (CspC) (PDB:1C9O)	-MAKITGTVKWFNESKGFGFITPADGSKDVFVHFSAIQSEGFKTLAEGQKVEFEIQDGQKGPSAANVTAA-----------
405	GC_00000005	core	PtemMW274	2727	13	63	5	0	0.753985	0.863757	0.805147	K	Transcription			COG1278	Cold shock protein, CspA family (CspC) (PDB:1C9O)	MSNAMTGSVKWFNNDKGFGFISPKDGSKDVFVHYSAIQSNNFKTLEEGQEVSFSIENGAKGPSAVNVIVLS----------
406	GC_00000005	core	PtemMW274	1615	13	63	5	0	0.753985	0.863757	0.805147	K	Transcription			COG1278	Cold shock protein, CspA family (CspC) (PDB:1C9O)	---METGTVKWFNNAKGFGFICPASGGEDIFAHYSTIQMDGYRTLKAGQKVHFSTHQGPKGNHASIIVPLENESKGQIT--
407	GC_00000005	core	XehlMH92	797	13	63	5	0	0.753985	0.863757	0.805147	K	Transcription			COG1278	Cold shock protein, CspA family (CspC) (PDB:1C9O)	MSDKMKGQVKWFNESKGFGFITPADGSKDVFVHFSAIQGNGFKTLTEGQNVEFTIENGAKGPAAANVTAI-----------
408	GC_00000005	core	XehlMH92	1364	13	63	5	0	0.753985	0.863757	0.805147	K	Transcription			COG1278	Cold shock protein, CspA family (CspC) (PDB:1C9O)	-MSKIKGNVKWFNESKGFGFITPEDGSKDVFVHFSAIQSSGFKTLAEGQKVEFEITEGAKGPSAANVVAI-----------
409	GC_00000005	core	XehlMH92	2096	13	63	5	0	0.753985	0.863757	0.805147	K	Transcription			COG1278	Cold shock protein, CspA family (CspC) (PDB:1C9O)	MSNKMTGLVKWFNADKGFGFISPTDGSKDVFVHFSAIQSNDYRTLFEGQKVEFSIENGAKGPAAVNVVPTA----------
410	GC_00000005	core	XehlMH92	2337	13	63	5	0	0.753985	0.863757	0.805147	K	Transcription			COG1278	Cold shock protein, CspA family (CspC) (PDB:1C9O)	-MAKITGTVKWFNESKGFGFITPTDGSKDVFVHFSAIMKDGFKTLSEGQKVEFEIQDGPKGPAAANVTTL-----------
411	GC_00000005	core	XehlMH92	1184	13	63	5	0	0.753985	0.863757	0.805147	K	Transcription			COG1278	Cold shock protein, CspA family (CspC) (PDB:1C9O)	---METGTVKWFNNAKGFGFICPTSGGEDIFAHYSTIQMDGYRTLKAGQKVNFSVHQGPKGNHASLIVPLEDGSKSKK---
412	GC_00000005	core	XindKK162	1543	13	63	5	0	0.753985	0.863757	0.805147	K	Transcription			COG1278	Cold shock protein, CspA family (CspC) (PDB:1C9O)	--MKMTGQVKWFNESKGFGFITPTDGSKDVFVHFSAIQGNGFKTLAEGQNVEFTIEDGAKGPAAANVTAI-----------
413	GC_00000005	core	XindKK162	1903	13	63	5	0	0.753985	0.863757	0.805147	K	Transcription			COG1278	Cold shock protein, CspA family (CspC) (PDB:1C9O)	-MSKIKGNVKWFNESKGFGFITPEDGSKDVFVHFSAIQSNGFKTLAEGQKVEFEITEGAKGPSAANVVAI-----------
414	GC_00000005	core	XindKK162	3199	13	63	5	0	0.753985	0.863757	0.805147	K	Transcription			COG1278	Cold shock protein, CspA family (CspC) (PDB:1C9O)	-MAKITGTVKWFNESKGFGFITPADGSKDVFVHFSAIMKDGFKTLSEGQQVEFEIQDGPKGPAAANVTTL-----------
415	GC_00000005	core	XindKK162	1844	13	63	5	0	0.753985	0.863757	0.805147	K	Transcription			COG1278	Cold shock protein, CspA family (CspC) (PDB:1C9O)	---METGTVKWFNNAKGFGFICPADGGDDIFAHYSTIQMDGYRTLKAGQKVNFSVNQGPKGTHASLIVPLEDGLKSRKE--
416	GC_00000005	core	XjapoMW123	364	13	63	5	0	0.753985	0.863757	0.805147	K	Transcription			COG1278	Cold shock protein, CspA family (CspC) (PDB:1C9O)	MSDKMKGQVKWFNESKGFGFITPADGSKDVFVHFSAIQGNGFKTLAEGQDVEFTIESGAKGPAAANVTAI-----------
417	GC_00000005	core	XjapoMW123	2406	13	63	5	0	0.753985	0.863757	0.805147	K	Transcription			COG1278	Cold shock protein, CspA family (CspC) (PDB:1C9O)	-MSKVKGNVKWFNESKGFGFITPQDGSKDVFVHFSAIQSNGFKTLAEGQQVEFDIAEGEKGPSAANVVAI-----------
418	GC_00000005	core	XjapoMW123	2155	13	63	5	0	0.753985	0.863757	0.805147	K	Transcription			COG1278	Cold shock protein, CspA family (CspC) (PDB:1C9O)	-MAKITGTVKWFNESKGFGFITPADGSKDVFVHFSAIMKDGFKTLSEGQKVEFEIQDGPKGPAAANVSTL-----------
419	GC_00000005	core	XjapoMW123	37	13	63	5	0	0.753985	0.863757	0.805147	K	Transcription			COG1278	Cold shock protein, CspA family (CspC) (PDB:1C9O)	MSNTMTGLVKWFNNDKGFGFISPKDGSKDVFVHYSAIQSNDFKSLNEGQEVSFTIENGMKGPAAANVVAL-----------
420	GC_00000005	core	XjapoMW123	680	13	63	5	0	0.753985	0.863757	0.805147	K	Transcription			COG1278	Cold shock protein, CspA family (CspC) (PDB:1C9O)	---METGTVKWFNNAKGFGFICPASGGDDIFVHYSTIQMDGYRTLKAGQKVNFSVHQGPKGNHASLIVPLQDSSKSKQE--
421	GC_00000005	core	XmirMH161	2750	13	63	5	0	0.753985	0.863757	0.805147	K	Transcription			COG1278	Cold shock protein, CspA family (CspC) (PDB:1C9O)	MSDKMKGQVKWFNESKGFGFITPADGSKDVFVHFSAIQGNGFKTLAEGQNVEFTIENGAKGPAAANVSAI-----------
422	GC_00000005	core	XmirMH161	222	13	63	5	0	0.753985	0.863757	0.805147	K	Transcription			COG1278	Cold shock protein, CspA family (CspC) (PDB:1C9O)	-MSKIKGNVKWFNESKGFGFITPEDGSKDVFVHFSAIQSNGFKTLTEGQQVEFDITEGEKGPSAANVVAI-----------
423	GC_00000005	core	XmirMH161	1725	13	63	5	0	0.753985	0.863757	0.805147	K	Transcription			COG1278	Cold shock protein, CspA family (CspC) (PDB:1C9O)	-MAKITGTVKWFNESKGFGFITPADGSKDVFVHFSAIMKDGFKTLSEGQQVEFEIQDGPKGPAAANVSAL-----------
424	GC_00000005	core	XmirMH161	20	13	63	5	0	0.753985	0.863757	0.805147	K	Transcription			COG1278	Cold shock protein, CspA family (CspC) (PDB:1C9O)	---METGTVKWFNNAKGFGFICPTSGGDDIFAHYSTIQMDGYRTLKAGQKVNFSVHQGPKGNHASLIVPLEESSKSKKE--
425	GC_00000005	core	XstRT255	3717	13	63	5	0	0.753985	0.863757	0.805147	K	Transcription			COG1278	Cold shock protein, CspA family (CspC) (PDB:1C9O)	MSDKMKGQVKWFNESKGFGFITPADGSKDVFVHFSAIQGNGFKTLAEGQNVEFTIENGAKGPAAANVTAI-----------
426	GC_00000005	core	XstRT255	3243	13	63	5	0	0.753985	0.863757	0.805147	K	Transcription			COG1278	Cold shock protein, CspA family (CspC) (PDB:1C9O)	-MSKIKGNVKWFNESKGFGFITPEDGSKDVFVHFSAIQSNGFKTLAEGQKVEFEITEGAKGPSAANVVAI-----------
427	GC_00000005	core	XstRT255	3819	13	63	5	0	0.753985	0.863757	0.805147	K	Transcription			COG1278	Cold shock protein, CspA family (CspC) (PDB:1C9O)	-MAKITGTVKWFNESKGFGFITPADGSKDVFVHFSAIMKDGFKTLSEGQQVEFEIQDGPKGPAAANVTTL-----------
428	GC_00000005	core	XstRT255	1790	13	63	5	0	0.753985	0.863757	0.805147	K	Transcription			COG1278	Cold shock protein, CspA family (CspC) (PDB:1C9O)	MSNTMTGTVKWFNNDKGFGFISPKDGSKDVFVHYSAIQSNSFKSLDEGQEVSFTIENGMKGPAAANVVIL-----------
429	GC_00000005	core	XstRT255	2325	13	63	5	0	0.753985	0.863757	0.805147	K	Transcription			COG1278	Cold shock protein, CspA family (CspC) (PDB:1C9O)	#NAME?
430	GC_00000005	core	XstSBR314	1064	13	63	5	0	0.753985	0.863757	0.805147	K	Transcription			COG1278	Cold shock protein, CspA family (CspC) (PDB:1C9O)	MSDKMKGQVKWFNESKGFGFITPADGSKDVFVHFSAIQGNGFKTLAEGQNVEFTIENGAKGPAAANVTAI-----------
431	GC_00000005	core	XstSBR314	2565	13	63	5	0	0.753985	0.863757	0.805147	K	Transcription			COG1278	Cold shock protein, CspA family (CspC) (PDB:1C9O)	-MSKIKGNVKWFNESKGFGFITPEDGSKDVFVHFSAIQSNGFKTLAEGQKVEFEITEGAKGPSAANVVAI-----------
432	GC_00000005	core	XstSBR314	2778	13	63	5	0	0.753985	0.863757	0.805147	K	Transcription			COG1278	Cold shock protein, CspA family (CspC) (PDB:1C9O)	-MAKITGTVKWFNESKGFGFITPADGSKDVFVHFSAIMKDGFKTLSEGQQVEFEIQDGPKGPAAANVTTL-----------
433	GC_00000005	core	XstSBR314	3604	13	63	5	0	0.753985	0.863757	0.805147	K	Transcription			COG1278	Cold shock protein, CspA family (CspC) (PDB:1C9O)	MSNTMTGTVKWFNNDKGFGFISPKDGSKDVFVHYSAIQSNSFKSLDEGQEVSFTIENGMKGPAAANVVIL-----------
434	GC_00000005	core	XstSBR314	1970	13	63	5	0	0.753985	0.863757	0.805147	K	Transcription			COG1278	Cold shock protein, CspA family (CspC) (PDB:1C9O)	#NAME?
435	GC_00000005	core	XstSBRx111	3714	13	63	5	0	0.753985	0.863757	0.805147	K	Transcription			COG1278	Cold shock protein, CspA family (CspC) (PDB:1C9O)	MSDKMKGQVKWFNESKGFGFITPADGSKDVFVHFSAIQGNGFKTLAEGQNVEFTIENGAKGPAAANVTAI-----------
436	GC_00000005	core	XstSBRx111	3240	13	63	5	0	0.753985	0.863757	0.805147	K	Transcription			COG1278	Cold shock protein, CspA family (CspC) (PDB:1C9O)	-MSKIKGNVKWFNESKGFGFITPEDGSKDVFVHFSAIQSNGFKTLAEGQKVEFEITEGAKGPSAANVVAI-----------
437	GC_00000005	core	XstSBRx111	3816	13	63	5	0	0.753985	0.863757	0.805147	K	Transcription			COG1278	Cold shock protein, CspA family (CspC) (PDB:1C9O)	-MAKITGTVKWFNESKGFGFITPADGSKDVFVHFSAIMKDGFKTLSEGQQVEFEIQDGPKGPAAANVTTL-----------
438	GC_00000005	core	XstSBRx111	1788	13	63	5	0	0.753985	0.863757	0.805147	K	Transcription			COG1278	Cold shock protein, CspA family (CspC) (PDB:1C9O)	MSNTMTGTVKWFNNDKGFGFISPKDGSKDVFVHYSAIQSNSFKSLDEGQEVSFTIENGMKGPAAANVVIL-----------
439	GC_00000005	core	XstSBRx111	2322	13	63	5	0	0.753985	0.863757	0.805147	K	Transcription			COG1278	Cold shock protein, CspA family (CspC) (PDB:1C9O)	#NAME?
440	GC_00000005	core	XvietNN1673	787	13	63	5	0	0.753985	0.863757	0.805147	K	Transcription			COG1278	Cold shock protein, CspA family (CspC) (PDB:1C9O)	MSDKMKGQVKWFNESKGFGFITPADGSKDVFVHFSAIQGNGFKTLAEGQDVEFTIESGAKGPAAANVTAI-----------
441	GC_00000005	core	XvietNN1673	3695	13	63	5	0	0.753985	0.863757	0.805147	K	Transcription			COG1278	Cold shock protein, CspA family (CspC) (PDB:1C9O)	-MSKVKGNVKWFNESKGFGFITPQDGSKDVFVHFSAIKSNGFKTLAEGQQVEFDIAEGEKGPSAANVVAI-----------
442	GC_00000005	core	XvietNN1673	2175	13	63	5	0	0.753985	0.863757	0.805147	K	Transcription			COG1278	Cold shock protein, CspA family (CspC) (PDB:1C9O)	-MAKITGTVKWFNESKGFGFITPADGSKDVFVHFSAIMKDGFKTLSEGQQVEFEIQDGPKGPAAANVSAL-----------
443	GC_00000005	core	XvietNN1673	2352	13	63	5	0	0.753985	0.863757	0.805147	K	Transcription			COG1278	Cold shock protein, CspA family (CspC) (PDB:1C9O)	MSNKMTGLVKWFNNDKGFGFISPKDGSKDVFVHYSAIQGTDFKSLNEGQEVSFTIENGMKGPAAANVVAL-----------
444	GC_00000005	core	XvietNN1673	54	13	63	5	0	0.753985	0.863757	0.805147	K	Transcription			COG1278	Cold shock protein, CspA family (CspC) (PDB:1C9O)	---METGTVKWFNNAKGFGFICPASGGEDIFAHYSTIQMDGYRTLKAGQKVNFSIHQGPKGNHASLIVPLDDGSKSKQE--
445	GC_00000006	acc	PakNN1685	2271	12	53	8	0	0.480684	0.708823	0.572876	X	Mobilome: prophages, transposons			COG5525	Phage terminase, large subunit GpA (gpA1)	--------------------------------------------------MRYIYSPKSNSFYPV-----ELKQRYMASD-----------SW----PEDGIEVSEK-IYLE------------------FASSSPPVGKRRIAGSDGLPAWSDIPPPSQ------KELQRS---------AERKKQHLMLQAANTIAPLQDAVDLEIATDKEQTSLTEWRKYRVWLSRVDCSIAPD-IVWPEQPK--
446	GC_00000006	acc	PakNN1685	912	12	53	8	0	0.480684	0.708823	0.572876	X	Mobilome: prophages, transposons			COG5525	Phage terminase, large subunit GpA (gpA1)	---------------------------------------------------MYFYSAKTNSFYPI-----ELEQNYIASG-----------SL----PDDIIEVSLD-IYQE------------------YAANNAPEGKYRIAGQNGLPEWADIPPPTK------EELQQY---------VESKKQQFILEASQKIAPLQDAVDLGIANKEEEAALLVWKKYRVMLNRIDISQAPG-IEWPEQPK--
447	GC_00000006	acc	PakNN1685	1691	12	53	8	0	0.480684	0.708823	0.572876	X	Mobilome: prophages, transposons			COG5525	Phage terminase, large subunit GpA (gpA1)	--MTEQKYSLELETAILGKDGLAEKVGWLTIYHAAPHSREFIGATPEYLMKGVGIPASSYTDAPT----LPKSDSLAVRRT------ADGNRW----EMVPDYRGKT-AYNT------QTRLPQ----EITDLGELPETLTFEQPATHFDRWDGSKWVTD------KAAIKDSEIEQ----AEQLRGTLCTQANETITLLQYAVDTELASEEEQALLLEWKKYLVLLNRVDTSLAPD-IKWPEMPE--
448	GC_00000006	acc	PakNN1685	3147	12	53	8	0	0.480684	0.708823	0.572876	X	Mobilome: prophages, transposons			COG5525	Phage terminase, large subunit GpA (gpA1)	---MTQENILDTETAVLGEDGLAIQAGWIKVYHVNPYSREFSGSDFEYVAEGVGVSAHSYLDAPD----LPDSDDMAVRRS------EDGSYW----EIVPDHRGKI-AYNT------QAGAQE----EVTALGELPEILTFEQPSTNFDQWDGEKWVTD------FEAQKVSQIEQ----AEQQRAIFRRQADEAITVLQYAVETEMASEAENALLLDWKKYLVLLRRVDASSAPD-IDWPEQPQE-
449	GC_00000006	acc	PakNN1685	3265	12	53	8	0	0.480684	0.708823	0.572876	X	Mobilome: prophages, transposons			COG5525	Phage terminase, large subunit GpA (gpA1)	-----------------------------------------------MNDKNYVFSALNRAFYPL-----LLQQNYIEAG-----------SW----PNDPLPVTDN-IFNE-------------------FSGIPPIGKILSSGEDGLPCWEDIPPPTK------EELIFI---------AESQKTQFISLANEKITPLSDAVELDIATDEEMLLLKEWKKYRVMLNRVDTSNAPE-IDWPIKPLS-
450	GC_00000006	acc	PakNN1685	3730	12	53	8	0	0.480684	0.708823	0.572876							MTTQKQKYSLEPETAILGNNGLATKAGWLIIYHEEPYSREFIGARPEYLMEGVGLPANSYPDAPE----LPDSDDMAICRS------EDKSCW----QIVPDYRGKI-VYNT------QTLAQY----EITSLGELPESLTFKQPVTDFDKWDGKQWVTD------KYAIKDSQIKQ----AEQQRVALLRQANETITLLQHAVDIKLASEKEKLLLLDWKKYLVLLSHVDISSAPDNINWPKKPE--
451	GC_00000006	acc	PausSBR154	1468	12	53	8	0	0.480684	0.708823	0.572876	X	Mobilome: prophages, transposons			COG5525	Phage terminase, large subunit GpA (gpA1)	---------------------------------------------MNLVNLG---PFEQYIPDSE----DPV-QFVLYLQD------KQGNDWYTSQNRFSTETLKI-MYDANGLIRAITTDVS----KFAPLGFSVAEINKNDVPKEFDENTNEKWVFDGKKIFPYVATKEELIKK----AEYDRIQFLVKANNIIVPLQDTIDLNIATEEEKKILLEWKKYRIMLNRIDISTAPE-IVWPIQPLS-
452	GC_00000006	acc	PausSBR154	2312	12	53	8	0	0.480684	0.708823	0.572876	X	Mobilome: prophages, transposons			COG5525	Phage terminase, large subunit GpA (gpA1)	----MTKYSADIQIAQFDEDGLAIVSGWVAVYRCHPETREYIGADMDLVPRGFSVAANAYLDAPE----LPDTHDVAICRR------VDEKSW----RHVPDYRGKT-AYAT------DTGQPI----NITAIGALPDNLTLQSPQTPFDKWENKQWVTD------KSALKSHQIEQ----AEQQKIALQQQADAAIKPLQDAIDLDIATDAEKLALVEWKKYRVRVNRVDLSTAPD-INWPEQPV--
453	GC_00000006	acc	PausSBR154	4118	12	53	8	0	0.480684	0.708823	0.572876	X	Mobilome: prophages, transposons			COG5525	Phage terminase, large subunit GpA (gpA1)	--MAEQKYSLEHETAILGKDRLATQAGWIKVYHSNQMTREFTNADMEYLMLGVSVSAGAYPDAPE----LPQSHDMAVRRS------EDKRRW----EIVPDYRGKM-AYNT------QTRQKC----EIIELGELPETLTFKQPATDFDTWDGEKWVTD------TKAQKASQIEQ----AEQQRSALSQNANETVALLQDTVDLDMATEAEKAALQAWKKYRVMLSRVDISQAPN-IKWPDQPK--
454	GC_00000006	acc	PausSBR154	3082	12	53	8	0	0.480684	0.708823	0.572876	X	Mobilome: prophages, transposons			COG5525	Phage terminase, large subunit GpA (gpA1)	-----------MNKAVLDKDNIAISTGSIIVFNYDAITLEYLNSTNEHLIVGIGLPANSCIDAPP-----DIKEGYVACRS------PDLTSW----LIVPDYRGKT-AYNK------QTRLLQ----EITEIGELPEILTFKKPGTDYDKWDGKEWVID------KDILKASQIEE----VKQQQVILLRQANETLSLLQDAVDLEMATDGEKAALLEWKKYRVMLSRVDVNQAPS-IEWPEVPK--
455	GC_00000006	acc	PausSBR154	3092	12	53	8	0	0.480684	0.708823	0.572876	X	Mobilome: prophages, transposons			COG5525	Phage terminase, large subunit GpA (gpA1)	-----------------------------MINYYFDNTKPHRPFIGAVDANSGSEPPVNALRIEP-----KFQEGFWPCEK------SG--QW----VLVENKKGIM-IYDI------ESGQSQ----ENKEV-IIPDGFTEQPCPSRYHKWDGKWVISG------DAAEKLNEEIKQC--VESKKQKLMAEAGTKIAPLQDAVDLDIATETEKATLLVWKEYRVMLNRIDTSQITN-IEWPEQPK--
456	GC_00000006	acc	PausSBR154	2737	12	53	8	0	0.480684	0.708823	0.572876	X	Mobilome: prophages, transposons			COG5525	Phage terminase, large subunit GpA (gpA1)	-----------------------------------------------MNNKNYVFSASNKAFYPL-----SLQQDYIETG-----------SW----PNDPVPVTDD-IFNE-------------------FSGIPPTGKIRSSGKDGLPCWEDIPPPTK------EELISI---------AEIQRKQFISLANKEITPLADAVELDIATDEEMLSLKEWKKYRVMLNRVDTSKAPD-IDWPIAPLS-
457	GC_00000006	acc	PausSBR154	1456	12	53	8	0	0.480684	0.708823	0.572876	X	Mobilome: prophages, transposons			COG5525	Phage terminase, large subunit GpA (gpA1)	-----------MNKAVLDKNNIAISTGSIVVFNYDAITLEYLNSTDEHLSVGIGLPANSCTDAPP-----DTQEGYVVCRS------SDLTNW----LIVPDYRGKI-AYNT------QTGKQQ----EIIELGELPEILTFKQPATDFDKWDDEKWVTD------IEAQKNSQIEQ----VELQRVTLRQHANEAMTLLQYAVETEMASDAEKALLLAWKKYVVLLSRVDTSITPD-IDWPQVPE--
458	GC_00000006	acc	PhaiNN1694	1298	12	53	8	0	0.480684	0.708823	0.572876	X	Mobilome: prophages, transposons			COG5525	Phage terminase, large subunit GpA (gpA1)	--------------------------------------------------MRYIYSPKSNSFYPV-----ELKQRYMASD-----------SW----PEDGIEVSEK-IYLE------------------FASNSPPVGKRRIAGSDGLPAWGDIPPPSQ------KELQRS---------AERKKQHLMLQAANTIAPLQDAVDLDIATDKEQTTLTEWRKYRVLLSRVDCSIAPD-IVWPEQPK--
459	GC_00000006	acc	PhaiNN1694	3618	12	53	8	0	0.480684	0.708823	0.572876	X	Mobilome: prophages, transposons			COG5525	Phage terminase, large subunit GpA (gpA1)	---------------------------------------------------MYFYSAKTNSFYPI-----ELEQNYIASG-----------SL----PDDIIEVSLD-IYQE------------------YAANNAPEGKYRIAGQNGLPEWADIPPPTK------EELQQY---------VESKKQQFILEASQKIAPLQDAVDLGIANKEEEAALLVWKKYRVMLNRIDISQAPS-IEWPEQPK--
460	GC_00000006	acc	PhaiNN1694	42	12	53	8	0	0.480684	0.708823	0.572876	X	Mobilome: prophages, transposons			COG5525	Phage terminase, large subunit GpA (gpA1)	----MTKYSADIQIAQFDEDGLAIVSGWVAVYRCHPETREYIGADMDLVPRGFSVAANAYLDAPE----LPDTHDVAICRR------VDEKSW----RHVPDYRGKT-AYAT------DTGQPI----NITAIGVLPDNLTLQSPKTPFDKWENKQWVTD------KSALKSHQIEQ----AEQQKIALQQQADAAIKPLQDTIDLDIATDAEKSALVEWKKYRVRVNRVDLSTAPD-INWPEQPA--
461	GC_00000006	acc	PhaiNN1694	2206	12	53	8	0	0.480684	0.708823	0.572876	X	Mobilome: prophages, transposons			COG5525	Phage terminase, large subunit GpA (gpA1)	---MTQENILDTETAVLGEDGLAIQAGWIKVYHVNPYSREFSGSDFEYVAEGVGVSAHSYLDAPD----LPDSDDMAVRRG------EDGSYW----EIVPDHRGKI-AYNT------QAGAQE----EVTALGELPETLTLEQPSTDFDQWDGEKWVTD------FEAQKVSQIEQ----AEQQRAIFRRQAEDAITVLQYAVETEMASEAEKALLLDWKKYLVLLRRVDASSAPD-IDWPEQPQE-
462	GC_00000006	acc	PhaiNN1694	1326	12	53	8	0	0.480684	0.708823	0.572876	X	Mobilome: prophages, transposons			COG5525	Phage terminase, large subunit GpA (gpA1)	-----------------------------------------------MNDKNYVFSALNKAFYPL-----LLQQNYIEAGS-----------W----PNDPLPVTDD-IFNE-------------------FAGVPPIGKILSSGEDSLPCWEDIPPPTK------EELIAI---------AESQKAQFISLTNEKITPLSDAVELDIATDEEMLLLKEWKKYRIMLNRVDTSNAPE-IDWPTPPLS-
463	GC_00000006	acc	PhaiNN1694	3813	12	53	8	0	0.480684	0.708823	0.572876	X	Mobilome: prophages, transposons			COG5525	Phage terminase, large subunit GpA (gpA1)	--MTEQKYSLEHETAVLGKDGLAIQAGWIKVYHTNQITREFTNSNIEYVMLGISLSAGAYPDAPQ----LPDSHDKAVCRS------EDGKCW----EIVPDYRGKI-AYDT------QTRQKC----EITEPGELPETQTFKQPVTDYDKWNGKEWVTD------KDALKANQIKQ----AEQKRTTLIQQANEVVGLLQHAVDTELASEEETFLLLNWKKYLVLLSRVDISSVPE-IHWPEKPVE-
464	GC_00000006	acc	PhaiNN1694	1331	12	53	8	0	0.480684	0.708823	0.572876	X	Mobilome: prophages, transposons			COG5525	Phage terminase, large subunit GpA (gpA1)	-----------MNKAVLDKNNIAISAGSIVVFNYDAITLEYLNSSDEYLPVGIGLPANSCTDAPP-----ETQEGYIACRS------SDLTGW----QIVPDYRGKI-AYDT------QTREQK----EIIKPDELPETLTFKQPSTDFDKWNGEKWITD------IKAQKDSQIKQ----AEQQRVVLRQQADEAITLLQYAIETEMASDAEKALLLAWKKYVVLLSRIDISMISD-IEWPQIPE--
465	GC_00000006	acc	PlauMH84	12	12	53	8	0	0.480684	0.708823	0.572876	X	Mobilome: prophages, transposons			COG5525	Phage terminase, large subunit GpA (gpA1)	---MTQENILDTETAVLGEDGLAIQAGWIKVYHANSYTREFSGSDFEYVAEGVGLSAHSYLDAPN----LSDSDDMAVRRS------EDGSYW----EIVPDHRGKI-AYNT------QAGVQE----EVTVLGELPEILTFEQPSTDFDQWDGEKWVTD------FEAQKVSQIEQ----AEQQRAIFRRQAEDAITVLQYAVETEMASEAEKALLLDWKKYLVLLRRVDVSSAPD-INWPEQPQE-
466	GC_00000006	acc	PlauMH84	2256	12	53	8	0	0.480684	0.708823	0.572876	X	Mobilome: prophages, transposons			COG5525	Phage terminase, large subunit GpA (gpA1)	--MTEQKYSLEPEKAILGKDGLAEKAGWLTIYHAAPHSREFIGATPEYLMVGIGIPASSYTDAPT----LPESDSLAVRRT------ADGNHW----EIVPDFRGKT-AYNT------QTHLPQ----EITDLGELPEILTFKQPTTHFDRWDGSKWVTD------KAAIKDSEIEQ----AEQLRDTLCTQTNETIKLLQYAVDTELASEEEQTLLLEWKKYLVLLNRVDTSLVPD-IKWPEMPE--
467	GC_00000006	acc	PlauMH84	2112	12	53	8	0	0.480684	0.708823	0.572876	X	Mobilome: prophages, transposons			COG5525	Phage terminase, large subunit GpA (gpA1)	--MTEQKYSLELETAILGKDGLAEKAGWLTIYHAAPHSREFIDATLEYLMKGVGIPASSYTDAPT----LPESDSLAVRRT------ADGEHW----EIVPDYRGKT-AYNT------QTRLPQ----EITDLGELPKTLTFEQPATHFDKWDGSKWVTD------KAAIKDSEIEQ----AEQLRGTLCTQANETITLLQYAVDTELASEKEQALLLEWKKYLVLLNRIDTSLAPD-IEWPEIPK--
468	GC_00000006	acc	PlauMH84	1212	12	53	8	0	0.480684	0.708823	0.572876	X	Mobilome: prophages, transposons			COG5525	Phage terminase, large subunit GpA (gpA1)	MTTQKQKYSLEPETAILGNNGLATKAGWLIIYHAEPYSREFIGARPEYLMEGVGLPANSYPDAPQ----LPDSDDMAVCRS------EDKSCW----QIVPDYRGKI-VYNT------QTLAQY----EITELGELPESLTFKQPVTDFDKWDGKQWVTD------QYAIKDSQIKQ----AEQQRVVLLRRANEKVTLLQHAVDIKLASEKEKLLLLDWKKYLVLLSRIDISLVPD-INWPEKPE--
469	GC_00000006	acc	PlauMH84	3056	12	53	8	0	0.480684	0.708823	0.572876	X	Mobilome: prophages, transposons			COG5525	Phage terminase, large subunit GpA (gpA1)	-----------------------------------------------MNDKNYVFSALNKAFYPL-----LLQQEYIEAS-----------SW----PNDPLPVTDD-IFNE-------------------FSGIPPTGKILSSDEEGLPCWEDIPPPTK------EQLISI---------AESQKAQFISLANEKITPLADAVELDIATDEEILSLKEWKKYRVMLNRVDTSTAPE-IDWSIPPLS-
470	GC_00000006	acc	PtemMW274	2505	12	53	8	0	0.480684	0.708823	0.572876	X	Mobilome: prophages, transposons			COG5525	Phage terminase, large subunit GpA (gpA1)	---------------------------------------------------------------------------------------------------------------------------------------------------------------------------------------------MEKANERITPLQDAVDLSMATEVESLALQAWKKYRVMLNRVDTSKVPE-IN--------
471	GC_00000006	acc	PtemMW274	2332	12	53	8	0	0.480684	0.708823	0.572876	X	Mobilome: prophages, transposons			COG5525	Phage terminase, large subunit GpA (gpA1)	-----------------------------AVYRCHPETREYIGADMDLVPRGFSVAANAYLDAPE----LPDTHDAAICRR------VDEKSW----RHVPDYRGKT-AYAT------DTGQPI----NITAIGALPDNLTLQSPQTPFDKWENKQWVTD------KSALKSHQIEQ----AEQQKIALQQQADAAIKPLQDAIDLDIATDAEKSALVEWKKYRVRVNRVDLSTAPD-INWPEQPA--
472	GC_00000006	acc	PtemMW274	3362	12	53	8	0	0.480684	0.708823	0.572876	X	Mobilome: prophages, transposons			COG5525	Phage terminase, large subunit GpA (gpA1)	----MTKYSADIQIAQFDEDGLAIVSGWVAVYRCHPETREYIGADMDLVPRGFSVAANAYLDAPE----LPDTHDVAICRR------VDEKSW----RHVPDYRGKT-AYAT------DTGQPI----NITAIGVLPDNLTLQSPQTPFDKWENKQWVTD------KSALKSHQIEQ----AEQQKIALQQQADAAIKPLQDAIDLDIATDAEKSALVEWKKYRVRVNRVDLSTAPD-INWPEQPA--
473	GC_00000006	acc	PtemMW274	3356	12	53	8	0	0.480684	0.708823	0.572876	X	Mobilome: prophages, transposons			COG5525	Phage terminase, large subunit GpA (gpA1)	--------------------------------------------------MNLINVGPFEQYIPD----SENAIQFALYLQ-----DKQGNDWYRSQSQFSIDTLKI-MYDETGLIRAITTDVS----KLAPLGFSVAEINKNDAPIGFDEKTKEKWIFDGHKILLYVATKEELIQK----AEYDKFQLLNKVNNIVTPLQDAVDLDIATEAEKEALLAWKKYRVMLNRVDISLVPD-VKWPEQPK--
474	GC_00000006	acc	PtemMW274	4448	12	53	8	0	0.480684	0.708823	0.572876	X	Mobilome: prophages, transposons			COG5525	Phage terminase, large subunit GpA (gpA1)	-----------MNKAVLDKNNIAISTGSIIVFNYDAITLEYLNSTDEYLPIGVGLPANACTDAPP-----DIKEGYVACRS------SDLTYW----LIVPDYRGKT-AYNK------QTRLPQ----EVIEIGELPETLTFKEPVTDYDKWDGQEWVAD------KDLLKSHQIEE----AKQQKTTLLRQANEILSLLQDSVDLEISTESEEAALLAWKKYRVLLNRVDTSQAPD-IEWPEVPE--
475	GC_00000006	acc	PtemMW274	928	12	53	8	0	0.480684	0.708823	0.572876	X	Mobilome: prophages, transposons			COG5525	Phage terminase, large subunit GpA (gpA1)	---------------------------------------------------MYYYSATTNAFYPV-----EWKQDYINAG-----------SF----PNDVVEVDEA-VFIE------------------FAGNVPPEGKYRIAGKNGLPEWADIPPPTK------EELQQQ---------AKFQKQQLIAEATNQIIPLQDAIDLNMANDKEKAQLVAWKKYRISLSRIDVTSAPD-INWPKKP---
476	GC_00000006	acc	PtemMW274	1392	12	53	8	0	0.480684	0.708823	0.572876	X	Mobilome: prophages, transposons			COG5525	Phage terminase, large subunit GpA (gpA1)	-----------------------------------------------MNEKNYIFSALNKAFYPL-----SLQQDYIEAG-----------SW----PNDPISVTDD-IFNE-------------------FSGMPPIGKILSYGEDGLPCWEDIPPPTK------EQLIAI---------AEIQRVQFLSLANEKITPLSDAVELDMATNEEAQLLKEWKKYRIMLNRVDTSKTPE-IDWPISPLP-
477	GC_00000006	acc	PtemMW274	3799	12	53	8	0	0.480684	0.708823	0.572876	X	Mobilome: prophages, transposons			COG5525	Phage terminase, large subunit GpA (gpA1)	---MTQNYISDSETAILGEDGLATQAGWIKVYHANTYSREFTGTDFEYVAEGVGLSAHSYLDAPD----LPNGDNMAVRRS------EDGSYW----EIVPDHRGKI-AYNT------QTGAQQ----EVIELDELPEILTFKQPATEFDKWDGEKWVTD------VEAQKASQINQ----AEQQRTALRRQADEVMTVLQYAVETEMASEAEKALLLGWKKYLVLLSRIDISSAPD-INWPVKPQE-
478	GC_00000006	acc	XehlMH92	230	12	53	8	0	0.480684	0.708823	0.572876	X	Mobilome: prophages, transposons			COG5525	Phage terminase, large subunit GpA (gpA1)	--MTEQKYSLGHETAVLGKDGLAIQAGWIKVYHSNQITREFIASDIEYVMLGVSLSAGAYPDAPE----LPKSDDKAVCRS------KDGKCW----EILPDYRGKV-AYDT------LTRAAI----EITEIGELPDTLTFKKPPTDFDKWDGKEWVVD------KDLLKSDQINE----AKQQQAARLQHANETITLLQDSVDLEVATDADKAALTEWRKYRVLLNRVDCSTAPD-IPWPELPK--
479	GC_00000006	acc	XehlMH92	245	12	53	8	0	0.480684	0.708823	0.572876	X	Mobilome: prophages, transposons			COG5525	Phage terminase, large subunit GpA (gpA1)	--------------------------------------------------MKIFWSATTNGFYPSDIQYDPLPDDLVEISV---------ENW----QLLLSGQGSG--------------------------------KIINSGNNGYPVLTEQPPPSG------TEFIAM---------VEQQKNYLKSTTNSEINWRQDTVDLGISTDIEKSALTEWRKYRVLFNRVDYATAPD-IQWPEQPK--
480	GC_00000006	acc	XehlMH92	3348	12	53	8	0	0.480684	0.708823	0.572876	X	Mobilome: prophages, transposons			COG5525	Phage terminase, large subunit GpA (gpA1)	---------------------------------------------------MYIYSAKNNAFHPI-----ELKQRYIDAG-----------SW----PDDGVEISDE-DYYR---------------------FINAVNKRWVAGDNGYPKLVDIPPPSP------AKLQQQ---------AKQQKLSLRQRADIAIAPLQYAVDLDMATDVELSMLTEWKKYMVLLNRVDCSAAPN-IDWPKAPE--
481	GC_00000006	acc	XehlMH92	243	12	53	8	0	0.480684	0.708823	0.572876	X	Mobilome: prophages, transposons			COG5525	Phage terminase, large subunit GpA (gpA1)	MTGDVDIDFRDIFDTAIDLGGQNLN---------------------DLNIAGLYYQSASSPDLVHLNYPVGHARSLAVIKTGRHSVKQTYTEWLGSNTYIRVYNGSSGQWSVWSELYTTTSKPTAADLRLYSRAEIDDITSQISSLGVKQQWVDV--TAN------ENLISVTKTQQ----AKSQKKYLMIQATDAIAPLQYAVDLQMATNTEQSKLTEWKRYYLLLNRVDCSTAPN-ID--------
482	GC_00000006	acc	XindKK162	964	12	53	8	0	0.480684	0.708823	0.572876	X	Mobilome: prophages, transposons			COG5525	Phage terminase, large subunit GpA (gpA1)	---------------------------------------------------MYTYSAKTNAFYLN-----GLKQRYIECE-----------TW----PDDGIDVSEA-VFNK------------------FAGNMPPMGKMRIAGADGLPAWGDIPPPTP------EARQRW---------AEQDKQRLMAQASKAIAPLQDAVDLDMASKEEKAALLAWKKYRVLLNRVDCSIAPD-IPWPEHPK--
483	GC_00000006	acc	XindKK162	1444	12	53	8	0	0.480684	0.708823	0.572876	X	Mobilome: prophages, transposons			COG5525	Phage terminase, large subunit GpA (gpA1)	------MTQPTEPPIQFDKNGFALSYGWVQVYCTNAVNREYIGTKLERTFIGVTLSAGSYLDEPK----LPKAPNKVICRT------VDGKSW----EYVSDYRGKK-AYHI------KTREHI----EIMEIGDLPTELTLLEPKTPFDKWNGTQWVTD------IEVQHQHEVQQ----AKSQKQQLLIEVFHRIAPLQDAVDLGIATDAEKSALTAWRKYRVLLSRVDCSIAPD-IVWPEQPK--
484	GC_00000006	acc	XindKK162	186	12	53	8	0	0.480684	0.708823	0.572876	X	Mobilome: prophages, transposons			COG5525	Phage terminase, large subunit GpA (gpA1)	----------------------------------------------------MIQIGKFKRYQPE-----DELPNIVYLIS------EDSQDWYESQKLFANDTLKI-AYDDERIIRSFSYDIS----TLCPIDLSVAEIEPDRVPADFNLNSDWVFIDN------KITRRIQTDVELQHQAKHQRQYLMSQATEKIALLQDAVDLGMATDAEINSLTEWRKYRVSLNRIDCMVVPD-IEWPEQPK--
485	GC_00000006	acc	XjapoMW123	1242	12	53	8	0	0.480684	0.708823	0.572876	X	Mobilome: prophages, transposons			COG5525	Phage terminase, large subunit GpA (gpA1)	-----------------------MVADNITVFNYNGESREYLSSSVEFLPVGVGISAHSCVDKPG-----ENKEGYAICRS------KDLLSW----EYVTDHRGET-VYDI------ETGETW----VITALSDYPLGTTPNAPATQFDKWDGKRWVTD------NQALKAAHIRR----AEQQKSSLRQQANIAIAPPQDAVDLDMATDEEKAALLAWKKYRVLLNRVNCSTAPD-IQWPEQPK--
486	GC_00000006	acc	XstRT255	936	12	53	8	0	0.480684	0.708823	0.572876	X	Mobilome: prophages, transposons			COG5525	Phage terminase, large subunit GpA (gpA1)	---------------------------------------------------MYNL-TNFKSYQPE----NPKFGDCSYIQS------DEGVDWYDARKLLSPDTLKV-VYDTNGVIIDYNTDAS----MLYPNGFSVIEMDKKHAPAGLNYHGDWQYDGK------AIIQRVYTPEELQKMAVHRKQQGLLLAMHKIAPLQDAIDLDMATKEEKAALLKWKKYRVLLNRVDCSTAPD-IVWPEQLE--
487	GC_00000006	acc	XstRT255	470	12	53	8	0	0.480684	0.708823	0.572876	X	Mobilome: prophages, transposons			COG5525	Phage terminase, large subunit GpA (gpA1)	----------------------------------------------------MRNLKNFQSYQPD----NPKFGDCSYIQS------ADGVDWYEAQKLFAPETLKV-VYDANGVVINYSTDAS----MLFPNGFSVVELDKGHAPDGLNVHGDWQYDGE------KIVERVYTPAELQQVAEEQKRTLMARASNTLSPLQDAVDLGMATSTEKAALTAWRKYRVLLNRIDCTFAPD-IDWPEQPL--
488	GC_00000006	acc	XstRT255	1050	12	53	8	0	0.480684	0.708823	0.572876	X	Mobilome: prophages, transposons			COG5525	Phage terminase, large subunit GpA (gpA1)	-------------------------------------------------------------------------------------------------------------------------------------------------------------------------------------------------------LQDAIDLDMATKEEKAELLKWKKYRVLLNRVDCSTAPD-IVWPEQPE--
489	GC_00000006	acc	XstSBR314	957	12	53	8	0	0.480684	0.708823	0.572876	X	Mobilome: prophages, transposons			COG5525	Phage terminase, large subunit GpA (gpA1)	-----------------------------------------------------MITVYVSRKIPS--------------------------DW----LIHPMPENLE-DYLV---------------------VEVDEGVDLTDKRYDIAT---KQFVMN------TALLALR--------AEREKQHRISLIANIIAPLQDAVDLEMATKEEKAALLKWKKYRVLLNRVDCSTAPD-IVWPEQPE--
490	GC_00000006	acc	XstSBR314	2055	12	53	8	0	0.480684	0.708823	0.572876	X	Mobilome: prophages, transposons			COG5525	Phage terminase, large subunit GpA (gpA1)	-----------------------------MKNYYFDETKSHRPFTFITEAHPGSYPPDNAVRTEP-----PSREGYWPCLI--------DGQW----QLLPDHRGKI-VYST------ITRES-----RRCNEVVMPEDYTDLVPQTPFDNWDGKQWVTD------IAAQQVYRVEQ----AEYEKRQRLRAARDKIDPLQDAVDLDMATKEEKAALLKWKKYRVLLNRVDCSTAPD-IVWPEQPE--
491	GC_00000006	acc	XstSBR314	1086	12	53	8	0	0.480684	0.708823	0.572876	X	Mobilome: prophages, transposons			COG5525	Phage terminase, large subunit GpA (gpA1)	-----------------------------------------------------MYRYSDNLFYPY-----ALKQDYINSN-----------LW----PNNGIDVDES-VFKK-------------------YSGTPPIGKTRITGNDGLPTWGELPPLSQ------LTADELKKH------AGFQKQELLKVANEKINICQDAVDLNLATDEEKAALIEWRKYRVLLSRIDCSTAPD-IVWPEQPKE-
492	GC_00000006	acc	XstSBR314	3710	12	53	8	0	0.480684	0.708823	0.572876	X	Mobilome: prophages, transposons			COG5525	Phage terminase, large subunit GpA (gpA1)	#NAME?
493	GC_00000006	acc	XstSBRx111	935	12	53	8	0	0.480684	0.708823	0.572876	X	Mobilome: prophages, transposons			COG5525	Phage terminase, large subunit GpA (gpA1)	---------------------------------------------------MYNL-TNFKSYQPE----NPKFGDCSYIQS------DEGVDWYDARKLLSPDTLKV-VYDTNGVIIDYNTDAS----MLYPNGFSVIEMDKKHAPAGLNYHGDWQYDGK------AIIQRVYTPEELQKMAVHRKQQGLLLAMHKIAPLQDAIDLDMATKEEKAALLKWKKYRVLLNRVDCSTAPD-IVWPEQLE--
494	GC_00000006	acc	XstSBRx111	469	12	53	8	0	0.480684	0.708823	0.572876	X	Mobilome: prophages, transposons			COG5525	Phage terminase, large subunit GpA (gpA1)	----------------------------------------------------MRNLKNFQSYQPD----NPKFGDCSYIQS------ADGVDWYEAQKLFAPETLKV-VYDANGVVINYSTDAS----MLFPNGFSVVELDKGHAPDGLNVHGDWQYDGE------KIVERVYTPAELQQVAEEQKRTLMARASNTLSPLQDAVDLGMATSTEKAALTAWRKYRVLLNRIDCTFAPD-IDWPEQPL--
495	GC_00000006	acc	XstSBRx111	1048	12	53	8	0	0.480684	0.708823	0.572876	X	Mobilome: prophages, transposons			COG5525	Phage terminase, large subunit GpA (gpA1)	-------------------------------------------------------------------------------------------------------------------------------------------------------------------------------------------------------LQDAIDLDMATKEEKAELLKWKKYRVLLNRVDCSTAPD-IVWPEQPE--
496	GC_00000006	acc	XvietNN1673	354	12	53	8	0	0.480684	0.708823	0.572876	X	Mobilome: prophages, transposons			COG5525	Phage terminase, large subunit GpA (gpA1)	-----------------------------MKNYYFDKTRYYQPFTFTTEATPGSFPPDNAVRTKP-----PTREGYWPCMI------DA--QW----QLRPDNRGKT-IYGI-------TTRQS----VVCQEVVIPEGYTELVPKTPFEQWDGKQWVTD------SIAQQAHEIQQ----AEYEKWQLLRTATEKIAIYQDAIDLDISADGEELLLAKWRRYRVLLNRIDCSSAPD-IHWPEQPE--
497	GC_00000006	acc	XvietNN1673	3042	12	53	8	0	0.480684	0.708823	0.572876	X	Mobilome: prophages, transposons			COG5525	Phage terminase, large subunit GpA (gpA1)	---------------------------------------------------MYFYSAKENQFYPY-----ELKQNYINAG-----------SW----PDDGIDVDNS-VYSE------------------FVGNMPPEGKIRIAGDDGLPAWGDIPPPTQ------EELCRH---------AEVRKRKLMEYAKDIISPLQDSVDLGINTNAEKFSLIEWRKYRVVLNRIDCNIAPN-IEWPIQPK--
498	GC_00000007	acc	PakNN1685	697	12	47	15	0	-1	-1	-1	Q|Q	Secondary metabolites biosynthesis, transport and catabolism|Secondary metabolites biosynthesis, transport and catabolism			COG1020|COG3319	EntF, seryl-AMP synthase component of non-ribosomal peptide synthetase (EntF) (PDB:5ES5)|Thioesterase domain of type I polyketide synthase or non-ribosomal peptide synthetase (EntF2) (PDB:5JA1)	MKDSMAKKEIIFDAGLERVPSEKVGDDLSVQKLNLLSEAERTLLLKTLNATETVYPGQLGIHQLFERQVEKTPTATALMAGDKTLSYAELNARANRLTHQLIKQGVDPNDHVAILLERSIELVVAQLAILKAGAVYVPIDPGAPNERKNWLISDCLAKLLLTSAEVDIPANLDVPLIRLSDETDVSKEEESFNPDLLCASTAPAYIMYTSGSTGTPKGVIVPHRAVVRLVINNSYVEIEPNDRVAFAANPAFDASTFEVWAPLLNGGALVVIDHTTLLTPQEFVQALDRYQINILWLSVGLFNRLAAELSPVLPQMKILIVGGDVLDPHVIAQVLRNNPPQQLLNAYGPTEGTTFTTTYQIEALATGTTNIPIGRPIANTRVYLLDEQGQPVPLGRVGE…
499	GC_00000007	acc	PakNN1685	1035	12	47	15	0	-1	-1	-1	J|Q|Q	Translation, ribosomal structure and biogenesis|Secondary metabolites biosynthesis, transport and catabolism|Secondary metabolites biosynthesis, transport and catabolism			COG0223|COG1020|COG3319	Methionyl-tRNA formyltransferase (Fmt) (PDB:1FMT)|EntF, seryl-AMP synthase component of non-ribosomal peptide synthetase (EntF) (PDB:5ES5)|Thioesterase domain of type I polyketide synthase or non-ribosomal peptide synthetase (EntF2) (PDB:5JA1)	MKGNIATAGNVLKDQALSQISCENITHNTYDTSIPSRICVVVGGTTLAVFCAEQILAAGHTIQAVLSTDTVLQTWAAQQGIVCVNSVDALQEQITSQPVDWLFSIVNPIILPVALIEQIRGGAFNYHNSPLPRYAGSHATSWALLARETHYAISWHCIEGGVDTGDIAVQWPVSIEEQDNAFSLNLKCYQAAQEGFVELLKNLGRDALVTYPQDLSQRSFYAQSRRPDWGGYLCWEQSGEVLSALVRALDFGENYLNPLGCPKLLLRQGPVQISWLERLNTSSDGLPGTLISVEEDAWQVTTGSEDVRIGGFATLEGHPLSARELADISELRPGKQLPLLSSQQARNVKDTLQTLAPSEPFWYERLASLQPLQLPFEMIGKQAEPRWGISPWQPSLPKN…
500	GC_00000007	acc	PakNN1685	1033	12	47	15	0	-1	-1	-1	Q|Q	Secondary metabolites biosynthesis, transport and catabolism|Secondary metabolites biosynthesis, transport and catabolism			COG1020|COG3319	EntF, seryl-AMP synthase component of non-ribosomal peptide synthetase (EntF) (PDB:5ES5)|Thioesterase domain of type I polyketide synthase or non-ribosomal peptide synthetase (EntF2) (PDB:5JA1)	MKDSIAQAGSTLKAELLSQTSENITKVNDTLPPTQNVKNIPQTFTSSELFWCERLAALQPLQLPFETAGEPAEPSWVISDWQPPLPKNGEEEPLQTLLQAFVIYLARLTQQTTFQIGWCVDGVDDKSADLAPVVPMVVEMEFDKPWHVAANGLDNELARLSRYHTFSRDLLSRSPSLWAIPALTTHCPWRIAVSVIAEDRPCDQAPQGELLTLQINAQGGFRWLYDENRLSTEVVLRMGEHLQMLAASQRQGEEAPVWQLNLLSEAERTLLLETWNATETPYPDPLCIHQLFERQAEQAPHATALEYQEQTLSYAELNTRANRLAHQLIALGVTPDRRVAICVERSPMMVVALLAVLKAGGAYVPLDSTYPRERLAYILSDSAPSVALVDEAGRAALGE…
501	GC_00000007	acc	PakNN1685	3349	12	47	15	0	-1	-1	-1	Q|Q	Secondary metabolites biosynthesis, transport and catabolism|Secondary metabolites biosynthesis, transport and catabolism			COG1020|COG3319	EntF, seryl-AMP synthase component of non-ribosomal peptide synthetase (EntF) (PDB:5ES5)|Thioesterase domain of type I polyketide synthase or non-ribosomal peptide synthetase (EntF2) (PDB:5JA1)	MKNNIAKVGSAFKTQTSENMTDANDVSQQTRNTKNILERLTPSELFWYERLAALQPLQLPFETAGEQTEPRWTMSAWQSPLPKNGEEEPLRTLLQTFVIYLARLTQQTSFQIGWRVDEVKDESANLATVVPMAVEVALDKPWREVAGWVDDELSRLEQYGTFSCDLFSCSPSLQAIPALATSRPWRIAVSLIKDDKPRDQKISGELLTFQINEQGGFRWIYDENRLSTEVVLRMSEHLQVLAASNRMGDEIPVGQLNLLPEAERTLLLETWNTTEIPYPDPLCIHQLFEQQVEQTPEATALEYQGQKLSYAELNAGANRLAHQLIALGVLPDQRVAICVARSPAMVVALLAVLKAGGAYVPLDSTYPAERLAYILNDTAPSVVLADAAGREALGEAALT…
502	GC_00000007	acc	PakNN1685	2377	12	47	15	0	-1	-1	-1	Q|Q	Secondary metabolites biosynthesis, transport and catabolism|Secondary metabolites biosynthesis, transport and catabolism			COG1020|COG3319	EntF, seryl-AMP synthase component of non-ribosomal peptide synthetase (EntF) (PDB:5ES5)|Thioesterase domain of type I polyketide synthase or non-ribosomal peptide synthetase (EntF2) (PDB:5JA1)	MPDTSLELIAIPGSYFSLLENNENKTVLAQVLNIAPAISSEGEVT
503	GC_00000007	acc	PausSBR154	2036	12	47	15	0	-1	-1	-1	Q|Q	Secondary metabolites biosynthesis, transport and catabolism|Secondary metabolites biosynthesis, transport and catabolism			COG1020|COG3319	EntF, seryl-AMP synthase component of non-ribosomal peptide synthetase (EntF) (PDB:5ES5)|Thioesterase domain of type I polyketide synthase or non-ribosomal peptide synthetase (EntF2) (PDB:5JA1)	MKESIARKGSSVEAEHTLLLETWNATETLYPNQLCLHQLFEQQAAKTPAATALIAGEQILSYAELNASANRLAHQLIVQGIHPDDPVAILLERSIELVVAQLAILKVGAVYVPIDPSVPDERKNWLISDCSATLLLTDMQFDIPADLTVPLFRLSDETTTGREGDYLNPDLPCSSSQAAYIMYTSGSTGMPKGVVVPHRAVVRVVINNGYAEIGQDDRIAFAANPAFDASTFEVWAPLLNGATLVVIDHLTLLTPPDFVQVLQQHHITILWLSVGLFNRLAAELSPVLPQLRILLVGGDVLDPHVIAQVLRHNPPQQLLNAYGPTEGTTFTTTYRIESLPEGTTNIPIGQPIANTRVYLLDTDGQPVPLGEIGEIYVGGDGVACGYLNRPELTAERFLT…
504	GC_00000007	acc	PausSBR154	767	12	47	15	0	-1	-1	-1	Q|Q	Secondary metabolites biosynthesis, transport and catabolism|Secondary metabolites biosynthesis, transport and catabolism			COG1020|COG3319	EntF, seryl-AMP synthase component of non-ribosomal peptide synthetase (EntF) (PDB:5ES5)|Thioesterase domain of type I polyketide synthase or non-ribosomal peptide synthetase (EntF2) (PDB:5JA1)	MKDNIAEVGNILQAPTSENIISVNNTSQQIQNVKNIHQEFTSSELFWCERLASLQPFQLPFEITGKQTEPRWVMSPWQPPLPKNGEEDSLQILLQAFVIYLARLTRQTEFQIGWCVEVNDNPADLAPVVPMAIEVAFDAPWSVIADQVDDELARLIQHHTFSRDLFSRSPLLRAIPALTSSYPWRIAVSVMQDDRQHDQEVPGVLLTLQINAQGGFRWIYDKNRLSGEVVQRMSEHLQVLVLSKRDGDEIPVGQLNLLPESERTLLLETWNPTETPYPDPLCIHQLFEQQVEQAPEATALVYQEQALSYAELNIRANRLAHQLIALGVAPDHRVAICVARSPAMVVALLAVLKAGGAYVPLDSTYPGERLAYILSDVAPSVVLADATGKMALGEQALAG…
505	GC_00000007	acc	PausSBR154	1991	12	47	15	0	-1	-1	-1	J|Q|Q	Translation, ribosomal structure and biogenesis|Secondary metabolites biosynthesis, transport and catabolism|Secondary metabolites biosynthesis, transport and catabolism			COG0223|COG1020|COG3319	Methionyl-tRNA formyltransferase (Fmt) (PDB:1FMT)|EntF, seryl-AMP synthase component of non-ribosomal peptide synthetase (EntF) (PDB:5ES5)|Thioesterase domain of type I polyketide synthase or non-ribosomal peptide synthetase (EntF2) (PDB:5JA1)	MKDSIANAENILKAEPLSQTSKNIINNVNNIPASSRTCVVVGGTTLAVFCAEQIQSAGHTIQAVLTDDDVLQTWAIRQGIVCVSSVEALQQQIMLHPVNWLFSIASPIILPMSLIEQIRGGAFNYHDSPLPRYAGCHATSWALLAQETHYAISWHCIEADVDTCDIAVQWPVSIEEHDSAFSLNLKCYQAAQEGFIQLLQDLAQGTLVTHPQDLSQRSFYAQSCRSDGGGYLCWEQPGEVLSALVRALDFGENYLNPLGCPKVLLKQGTVRISWLERLNCCSQAAPGTLIDVEENAWQVTTGSGDVRIGGFTTLEGKVLSAGELAAISELRPGKSLPLLSPQQAQNVKNTLQSLAPSESFWCERLASWQPCQLPFEIAGEQVEPRWAMSVWQPPLPKNS…
506	GC_00000007	acc	PausSBR154	1718	12	47	15	0	-1	-1	-1	Q|Q	Secondary metabolites biosynthesis, transport and catabolism|Secondary metabolites biosynthesis, transport and catabolism			COG1020|COG3319	EntF, seryl-AMP synthase component of non-ribosomal peptide synthetase (EntF) (PDB:5ES5)|Thioesterase domain of type I polyketide synthase or non-ribosomal peptide synthetase (EntF2) (PDB:5JA1)	MKYSVAKAESVLEAEHLSQTLENITSENNASQQIQNIRNISQVLTSNELFWCERLASLQPLELPFDITEKQTEPRWVMSPWQPALPKNDEEDPLQALLQVFVIYIARLTHQTAFQIGWCVDEVTDKSTDLAPVVPMAVEVAFDKPWNVVADWVDDELTRLAQHYTFSRDLLSRSPSLRAIPALRTSQPWSIAVSVMNSDRLCDQNVPGELLTLQSNAQGDFRWIYDENRLSAEVIRRMSEHLQVLASSKRVSDEIPVWQLNLLPQAERTLLLETWNATETVYPDPLCIHQLFEQQTEQAPQAIALEYQEQTFSYAELNARANCLAHQLIALGVAPDRRVVICVARSPAMVVALLAVLKAGGAYVPLDSTYPEERLVYILNDTAPSVVLVDKAGRAALGD…
507	GC_00000007	acc	PhaiNN1694	1379	12	47	15	0	-1	-1	-1	Q|Q	Secondary metabolites biosynthesis, transport and catabolism|Secondary metabolites biosynthesis, transport and catabolism			COG1020|COG3319	EntF, seryl-AMP synthase component of non-ribosomal peptide synthetase (EntF) (PDB:5ES5)|Thioesterase domain of type I polyketide synthase or non-ribosomal peptide synthetase (EntF2) (PDB:5JA1)	MKDSMAKKEIIFDAGLEQVPSEKVGDDISVQKLNLLSEAERTLLLKTWNATEIVYPGQLGIHQLFERQVEKTPTATALIARDKALSYAELNIRANRLTHQLIKQGVGPNDHVAILLERSIELVVAQLAILKAGAVYVPIDPGAPNERKNWLINDCLAKLLLTSAEVDIPADLDVPLIHLSDETDVSKEVGFNPDLLCASTAPAYIMYTSGSTGAPKGVIVPHHAVVRLVINNSYVEIEPNDRVAFAANPAFDASTFEVWAPLLNGGALVVIDHTTLLTPQEFVQALDRYRINILWLSVGLFNRLAAELSPVSPQLKSLIVGGDILDPHVIAQVLRNNPPQQLLNAYGPTEGTTFTTTYRIEALATGTTNIPIGRPIANTRVYLLDEQGQPVPLGRVGEI…
508	GC_00000007	acc	PhaiNN1694	1511	12	47	15	0	-1	-1	-1	Q|Q	Secondary metabolites biosynthesis, transport and catabolism|Secondary metabolites biosynthesis, transport and catabolism			COG1020|COG3319	EntF, seryl-AMP synthase component of non-ribosomal peptide synthetase (EntF) (PDB:5ES5)|Thioesterase domain of type I polyketide synthase or non-ribosomal peptide synthetase (EntF2) (PDB:5JA1)	MKDSIAQAGSTLKAELLSQTSENITKVNDTLPPTQNVKNIPQTFTSSESFWCERLAALQPLQLPFETAGEPAEPSWVISDWQTPSPKNGEEEPLQTLLQAFVIYLARLTQQTTFQIGWCVDGVNDKSTDLSPVAPMVVEVEFDKPWHVAANWLDGELARLTRYHTFSRNLLSRAPSLWAIPALTTHCPWRIAVAVIAEDRPCDQVPQGELLTLQINAQGGFRWIYDENRLSTEVVLRMGEHLQMLAASQRQGEEIPIWQLNLLSEAEHTLLLETWNATETPYPDPLCIHRLFERQVEQAPHATALEYQEQTLSYAELNTRANRLAHQLIALGVTPDRRVAICVERSPMMVVSLLAVLKAGGAYVPLDSTYPRERLAYILSDSAPSVALVDEAGRAALGE…
509	GC_00000007	acc	PhaiNN1694	1512	12	47	15	0	-1	-1	-1	J|Q|Q	Translation, ribosomal structure and biogenesis|Secondary metabolites biosynthesis, transport and catabolism|Secondary metabolites biosynthesis, transport and catabolism			COG0223|COG1020|COG3319	Methionyl-tRNA formyltransferase (Fmt) (PDB:1FMT)|EntF, seryl-AMP synthase component of non-ribosomal peptide synthetase (EntF) (PDB:5ES5)|Thioesterase domain of type I polyketide synthase or non-ribosomal peptide synthetase (EntF2) (PDB:5JA1)	MKGNIATAGNVLKDQALSQISCENITHNTYDTSIPSRICVVVGGTTLAVFCAEQILAAGHTIQAVLSTDSVLQTWAAQQGIVCVNSVEALQEQITSQPVDWLFSIVNPIILPVSLIEQIRGGAFNYHNSPLPRYAGSHATSWALLARETHYAISWHCIEGGVDTGDIAVQWPVSIEEQDNAFSLNLKCYQAAQKGFVELLKNLGCDAVVTYPQDLSQRSFYARSRRPDGGGYLCWEQSGEVLSALVRALDFGENYLNPLGCPKLLLRQGPVQISWLERLNTCSDGLPGTLISVEEDGWQVTTGSEDVRIGGFATLEGQLLSARELADVSELRPGKQLPLLSSQQAQNVKETLQTLAPSESFWYERLAALQPLQLPFEMIGKPTEPRWGISPWQPPLLKN…
510	GC_00000007	acc	PhaiNN1694	1486	12	47	15	0	-1	-1	-1	Q|Q	Secondary metabolites biosynthesis, transport and catabolism|Secondary metabolites biosynthesis, transport and catabolism			COG1020|COG3319	EntF, seryl-AMP synthase component of non-ribosomal peptide synthetase (EntF) (PDB:5ES5)|Thioesterase domain of type I polyketide synthase or non-ribosomal peptide synthetase (EntF2) (PDB:5JA1)	MKNNIAKVGSAFKTQTSENMTDANDVSQQIQNTKNILQRLTPSELFWYERLTALQPLQLPFETAGEQTEPRWTMSAWQSPLPKNGEEEPLRMLLQTFVIYLARLTQQTSFQIGWRVDVDEVKDESANLATVVPMAVEVALDKPWREVTGWVDDELSRLARHGTFSCDLFSCSPSLHAIPALATSRPWRVAVSLIKDDRPRDQKVSGELLTFQINEQGGFRWIYDENLLSTEVVLRMSEHLQELAASNRMGDEIPVGQLNLLPEAERTLLLETWNATETPYPDPLCIHQLFERQVEQTPEATALEYQGQSLSYAELNACANRLAHQLIELGVIPDQRVAICVARSPAMVVALLAVLKAGGAYVPLDSTYPAERLAYILSDTAPPVVLVDAAGRAALGDAA…
511	GC_00000007	acc	PlauMH84	2686	12	47	15	0	-1	-1	-1	Q|Q	Secondary metabolites biosynthesis, transport and catabolism|Secondary metabolites biosynthesis, transport and catabolism			COG1020|COG3319	EntF, seryl-AMP synthase component of non-ribosomal peptide synthetase (EntF) (PDB:5ES5)|Thioesterase domain of type I polyketide synthase or non-ribosomal peptide synthetase (EntF2) (PDB:5JA1)	MKDSMAKKEIIFDAGLVQVLSNKVGDDISVQKLNLLSEAERTLLLEAWNATETVYPDQLGIHQLFERQVEKTPTATALIAGDKTLSYAELNDCANRLTHQLIKQGIGPNDHVAILLERSIELVVAQLAILKAGAVYVPIDTSVPDERKKWLINDGFAKLLLTGAQANIPANLDIPLIRLSDETDANKAEESFNPDLLYSGTAPAYIMYTSGSTGTPKGVIVSHRAVARLVINNGYVEIEPDDRVAFAANPAFDASTFEVWAPLLNGGALVVIDHTTLLTPQEFVQALDRYQINILWLSVGLFNRLAAELSPVLPQLKNLIVGGDILDPYVISQVLRNNPPQQLLNAYGPTEGTTFTTTYRIEALAAGTTNIPIGRPIANTRVYLLDEQGQPVPLGRMGE…
512	GC_00000007	acc	PlauMH84	2776	12	47	15	0	-1	-1	-1	Q|Q	Secondary metabolites biosynthesis, transport and catabolism|Secondary metabolites biosynthesis, transport and catabolism			COG1020|COG3319	EntF, seryl-AMP synthase component of non-ribosomal peptide synthetase (EntF) (PDB:5ES5)|Thioesterase domain of type I polyketide synthase or non-ribosomal peptide synthetase (EntF2) (PDB:5JA1)	MKNNIAKVGSAFKTQTSENITDANDVSQQTRNTKNTLQRLTSSELFWYERLAALQPLQLPFETAGDQTEPIWAMSAWQPPLPKNGEEEPLRTLLQTFVIYLARLTQQTVFQIGWSVDKVKDESANLAPVVPMAVEVAFDKPWREVAGWVDDELSRLAQYGTFSCDLFSCSPSLHAIPALAASRPWRIAVSLIKGDRPRDQKVSGELLTFQINAQGGFRWIYDENRLSTEVVLRMSEHLQVLAASKRMGDEIPIGQLNLLPEAERTLLLETWNATETPYPDPLCIHQLFEQQVEQTPEATALEYQGRHLSYAELNADANRLAHQLIALGVVPDQRVAICVARSPAMVVALLAVLKAGGAYVPLDSTYPAERLAYILNDTVPSVVLADATGRAALGDVALA…
513	GC_00000007	acc	PlauMH84	3422	12	47	15	0	-1	-1	-1	J|Q|Q	Translation, ribosomal structure and biogenesis|Secondary metabolites biosynthesis, transport and catabolism|Secondary metabolites biosynthesis, transport and catabolism			COG0223|COG1020|COG3319	Methionyl-tRNA formyltransferase (Fmt) (PDB:1FMT)|EntF, seryl-AMP synthase component of non-ribosomal peptide synthetase (EntF) (PDB:5ES5)|Thioesterase domain of type I polyketide synthase or non-ribosomal peptide synthetase (EntF2) (PDB:5JA1)	METVLVVIWCELLAIEQVSRYDNFFALGGHSLLAMRMINLAANHGLICTLNDLFQFPVLSELAAKMTSDELSQPRNSAISVRSDGTGLPLFFVPSGMGDYSYVFGLSQQLHLGYPIYALPWPSISEELMSTMEEQATRMINFMKAVQPEGPYRICGYSSGGILAYAIAQQLLYSSEVVNFLGLIDTPAPHYYRQRITPPKLQFFIELARQAEDGYIEEMAALYRRIDELNLVQFIETAQKLALYPANLRADLIAKRWEQIANYAQIVRDYEPQVSAITLHQFYAMESSPSVPAVIDTKIMDIEPQPLNMGSSLGWAQVLPDSSLRLIPISGNHFSLLENNEDKVALIRALNMALAVGWNEEVQ
514	GC_00000007	acc	PtemMW274	3247	12	47	15	0	-1	-1	-1	Q|Q	Secondary metabolites biosynthesis, transport and catabolism|Secondary metabolites biosynthesis, transport and catabolism			COG1020|COG3319	EntF, seryl-AMP synthase component of non-ribosomal peptide synthetase (EntF) (PDB:5ES5)|Thioesterase domain of type I polyketide synthase or non-ribosomal peptide synthetase (EntF2) (PDB:5JA1)	MKDSITRKENTLEAGLLLETWNATETPYPDHLCIHQLFEQQAEKTSAAAALIAGDKTLSYAELNARANRLACQLIEQGVYPDDHVAILLERSVELVVAQLAILKAGAIYVPVDPNVPNERKSWLINDCAAKLLLTDMQTEIPVDLVVPRLRLTPETEPIREEEHRNLDLLGAGAGPAYIMYTSGSTGTPKGVIVPHRAVVRLVINNGYAEIEPNDRIAFAANPAFDASTFEVWAPLLNGAALVVIDHTTLLTPRDFVQALQAHCITVLWMSVGLFNRLATELSPVLPQLKMLLVGGDVLDPHVIAQVLRKSPPQQLLNAYGPSEGTTFTTTYRIDALTSGTTSIPIGRPIANTRIYLLDTDGQPVPLGMTGEIYVGGDGVACGYLNRPELTAERFLTDP…
515	GC_00000007	acc	PtemMW274	1258	12	47	15	0	-1	-1	-1	J|Q|Q	Translation, ribosomal structure and biogenesis|Secondary metabolites biosynthesis, transport and catabolism|Secondary metabolites biosynthesis, transport and catabolism			COG0223|COG1020|COG3319	Methionyl-tRNA formyltransferase (Fmt) (PDB:1FMT)|EntF, seryl-AMP synthase component of non-ribosomal peptide synthetase (EntF) (PDB:5ES5)|Thioesterase domain of type I polyketide synthase or non-ribosomal peptide synthetase (EntF2) (PDB:5JA1)	MKDNIVRLGNVLKTELISQTSENITNVSDSSPQNQNVKKILQALMPSELFWYERLAALQPLQLPFETTGEQTEPSWAISAWQSPLPGNSEEDPLRRLLQTFVIYLARLTHQTEFQIGWCVDEEKETPNMLTGLAPVVPMAVEIAFDKPWSMVADWIDDELARLAQHRTFSLDFLFRTPSLRAIPALATSRPWRIAISVIQDDRPCDQEMSGELLTLQINAQGGFRWIYDANGLSAEEILRMSEHLQVLALSKRVNDEVPVRQLNLLPEAERTLLLETWNATQTPYPDQLCVHQLFEQQAEKTPEAIALIEGDKTLNYAELNIRANRLARQLIEQGISPDEHVAMLLERSIELVVAQLAILKAGAVYVPVDPSVPDERKIWLMNDCSAKLLITNAQSDVP…
516	GC_00000007	acc	PtemMW274	695	12	47	15	0	-1	-1	-1	J|Q|Q	Translation, ribosomal structure and biogenesis|Secondary metabolites biosynthesis, transport and catabolism|Secondary metabolites biosynthesis, transport and catabolism			COG0223|COG1020|COG3319	Methionyl-tRNA formyltransferase (Fmt) (PDB:1FMT)|EntF, seryl-AMP synthase component of non-ribosomal peptide synthetase (EntF) (PDB:5ES5)|Thioesterase domain of type I polyketide synthase or non-ribosomal peptide synthetase (EntF2) (PDB:5JA1)	MKDSIAETGSALSAEFLSQTSEYITNTNDTSPQTQNTHHIPQALIPSESFWYERLAALQPLQLPFETAAEQAEPKWAMSLWQSPLPKNGEEEPLRTLLQVFAIYLARLTQQTEFQIGWGVKANDNLADLAPVVPMTIEVAFDKPWRAVADWIDNELVQLMRHRTFSRDLFIRFPSLQAIPALATRRPWQIAVSVRQDDTPCDQKVSGELLTLQVNAQGGFRWIYDTNRLSAEVVQRMSEHLQMLALSKRNGDGIPVGQLNLLSEAERRLLLETRNATGTPYPDPLCIHQLFEQQAAQSPGAIALVYQEQMLSYAELNASANRLAHQLMALGVTPDQPVAICVARSPAMVVALLAVLKAGGAYVPLDSTYPQERLAYILNDTAPSVVLADVAGRAVLGEE…
517	GC_00000007	acc	PtemMW274	4291	12	47	15	0	-1	-1	-1	J|Q|Q	Translation, ribosomal structure and biogenesis|Secondary metabolites biosynthesis, transport and catabolism|Secondary metabolites biosynthesis, transport and catabolism			COG0223|COG1020|COG3319	Methionyl-tRNA formyltransferase (Fmt) (PDB:1FMT)|EntF, seryl-AMP synthase component of non-ribosomal peptide synthetase (EntF) (PDB:5ES5)|Thioesterase domain of type I polyketide synthase or non-ribosomal peptide synthetase (EntF2) (PDB:5JA1)	AQEHQDLPFEQVVEIVQPPRRLAHTPLFQVMFAWQNNESMEWRLPGLAVSPVGQTVEVVKFDLELNLSEVEGRIVGYLNYAAALFDHATIERHMAYLHTVLREMAANPQQPVGQIDILAPAERRLLLETWNAIETPDPEQGCIHPLFEQQAEKTPDAIALVYEEHILSYAELNARANRLAHQLIALGVVPDQRVAICVSRSPAMVVGLLAVLKAGGAYVPLDPVYTGERLAHILTDAAPAILLADSAGRDALGEGALAGLTVLDPNSLPDQPDSNPLVPALTSRHLAYVIYTSGSTGTPKGVMVEHCNILRLFEATEFGYHFNRQDIWCLFHSIAFDFSVWELWGALRYGAKLVLVPHAVARSPQELHQFVCRHGITVLNQTPSAFKAFIASYIANPLP…
518	GC_00000007	acc	PtemMW274	692	12	47	15	0	-1	-1	-1	Q|Q	Secondary metabolites biosynthesis, transport and catabolism|Secondary metabolites biosynthesis, transport and catabolism			COG1020|COG3319	EntF, seryl-AMP synthase component of non-ribosomal peptide synthetase (EntF) (PDB:5ES5)|Thioesterase domain of type I polyketide synthase or non-ribosomal peptide synthetase (EntF2) (PDB:5JA1)	PQGDMEIALAAIWREILGIEQISRHDNFFALGGHSLLAVRMIERLRHLGLTLAVRNLFQSPVLSDLAQTLGQHRAVVVPPNVITSATTTLTPEMLPLIDLTQADIDRIVRQVPGGVANLQDIYALSPLQDGILFHHLLANEGDPYLVISQMAFADRLLLDRYLAAVQQMVDRHDILRTAVIWQGLSVPAQVVWRQALLSVTELTLDPADGPIGDQLVQRFDPRHYRIDLGQAPLLRFVVVQETDGCWLLLQLLHHLIGDHTTLDVMNREVQACLNGQQDSLLVPVPFRNLVAQARLGISQEEHTHFFTNMLAAVDEPTLPFGLADVHHDGSQETTSYRMLTIGLNDRLRYQARHLGVSLAALCHLAWAQVLSHTSGQEKVVFGTVLFGRMAAGEGADNG…
519	GC_00000007	acc	PtemMW274	3232	12	47	15	0	-1	-1	-1	J|Q|Q	Translation, ribosomal structure and biogenesis|Secondary metabolites biosynthesis, transport and catabolism|Secondary metabolites biosynthesis, transport and catabolism			COG0223|COG1020|COG3319	Methionyl-tRNA formyltransferase (Fmt) (PDB:1FMT)|EntF, seryl-AMP synthase component of non-ribosomal peptide synthetase (EntF) (PDB:5ES5)|Thioesterase domain of type I polyketide synthase or non-ribosomal peptide synthetase (EntF2) (PDB:5JA1)	MKDNVAKMKNILKAKLFSPTSEDITNVNDASQQLHNVKNFVTSSELFWHERLASLEAFQLPFEMTGQQAEPRWTISAWQPPLPGNSEEDPLRLLLQAFVIYLARLTHQAEFQVGWRVDEAEDKLDNLSPVVPMVVEVEFDKPWCAVADWIDDEFERLTQHHTFSCDLLSHSPILRTIPELTTSRPWRIAISVIQDDRLCNQEVSGELLTLQVNSRGGFRWIYDRNCLSPEVVLRMSEHLQVLVASKRREEETPIWQLNLLSAAERILLLETWNTTENPYPNPLCIHQLFERQVEIVPETLALECQGQILSYAELNVRANRLAHQLIALGVTPDQRVVICVARSPAMVVALLAVLKAGGAYVPLDLTYPGERLAHMLNDAAPLVILADEAGQVALGEKAL…
520	GC_00000007	acc	PtemMW274	1007	12	47	15	0	-1	-1	-1	J|Q|Q	Translation, ribosomal structure and biogenesis|Secondary metabolites biosynthesis, transport and catabolism|Secondary metabolites biosynthesis, transport and catabolism			COG0223|COG1020|COG3319	Methionyl-tRNA formyltransferase (Fmt) (PDB:1FMT)|EntF, seryl-AMP synthase component of non-ribosomal peptide synthetase (EntF) (PDB:5ES5)|Thioesterase domain of type I polyketide synthase or non-ribosomal peptide synthetase (EntF2) (PDB:5JA1)	MKDNIIKAESVLKTELLSQTSENITNNVKKIPVLSRRCVVIGGTTLAVFCAEQIQAAGHMIQAMLTTDTVLQTWAARQGIVCVSSVEELHAQIAQHPVDWLFSIVNPIILPMSLIEQIRGGAFNYHNSPLPRYAGSHATSWALLAREAYYAISWHCIEAGVDTGDIAVQWPVAIEEHDNAFSLNLKCYQAAQEGFIKLLRDLDQGKLVTYPQDLTQRSFYAQSRRPDNGGYLCWQQPGEVLSALVRALDFGENYLNPLGCPKLLLEQGTVRISWLQRLDCCSAGAPGILIAVEEDAWQVTTGSEDVRIGGFTTLEGKLLSARELADISELRPGKQLPLLSPQQAQNVKDTLQALAPSEPFWRERLASLLPLQLPFETAGESAEPKWVLSAWQSPLLKGG…
521	GC_00000007	acc	PtemMW274	965	12	47	15	0	-1	-1	-1	J|Q	Translation, ribosomal structure and biogenesis|Secondary metabolites biosynthesis, transport and catabolism			COG0223|COG1020	Methionyl-tRNA formyltransferase (Fmt) (PDB:1FMT)|EntF, seryl-AMP synthase component of non-ribosomal peptide synthetase (EntF) (PDB:5ES5)	MKGNIATAGNILKAETLTQVPCENIVNHENDVSMPSRRCVVVGGTTLAVFCAGQIQAAGHIIQAVLATDIVLKTWAAQQGIVCVDSVDALQQQITLHPIDWLFSIVNPIILPESLIEQMRGGAFNYHDSPLPRYAGSHATSWALLAGETDYAISWHCIEEGVDTGDIAVQWPVSIEEHDNAFSLNLKCYQAAQRGFIELLKCLGHGTLVTYPQDLSQRRFYALSHRPDFGGYLCWKQSGEALSALVRALDFGENYSNPLGCPKLLLMQGTVQISWLERLNRCSEGTPGTLIAVEEDVWQVTTGSEDVRIGGFATLEGKLLSARELADISELSPGKQLPLLSPQQAHNVRNTLEVLASSESFWYERLTSLQPIQLPFETTGQQTEPRWVMSAWLPPLPKS…
522	GC_00000007	acc	PtemMW274	971	12	47	15	0	-1	-1	-1	Q|Q	Secondary metabolites biosynthesis, transport and catabolism|Secondary metabolites biosynthesis, transport and catabolism			COG1020|COG3319	EntF, seryl-AMP synthase component of non-ribosomal peptide synthetase (EntF) (PDB:5ES5)|Thioesterase domain of type I polyketide synthase or non-ribosomal peptide synthetase (EntF2) (PDB:5JA1)	MKDNIAKVGNVLKSEFLSQMSENIIDSNYASLQTQNTKNILQTLTPSELFWYERLTVLQPFQLPFETAAEQAEPRWAMSLWQSPLPKNGEEDSLRTLLQAFVIYLARLTQQTEFQIGWCVDEVKGKSANLAPVVPMIIEVAFDKPWGAIADWVDDELTLLARHRTFSRDLLARAPSLQAIPALATRRPWQIAVSVIQDDREGDQEVPGELLTLQVNAQGGFRWIYDANRLSGEVVQRMSEHLQVLVSSKRGDDELPVWQLNLLPEAERTLLLETWNATENPYPDPLCIHQLFEQQAEQTPQATALVYQEHPLSYAELNTHANRLAHQLIMLGVTPDQRVAICVARSPAMVVGLLAVLKAGGAYVPLDPTYPGERLAYILNDTAPAVVLADVTGRAALGE…
523	GC_00000007	acc	PtemMW274	2424	12	47	15	0	-1	-1	-1	J|Q|Q	Translation, ribosomal structure and biogenesis|Secondary metabolites biosynthesis, transport and catabolism|Secondary metabolites biosynthesis, transport and catabolism			COG0223|COG1020|COG3319	Methionyl-tRNA formyltransferase (Fmt) (PDB:1FMT)|EntF, seryl-AMP synthase component of non-ribosomal peptide synthetase (EntF) (PDB:5ES5)|Thioesterase domain of type I polyketide synthase or non-ribosomal peptide synthetase (EntF2) (PDB:5JA1)	ADPFSGEPGARMYRSGDLARYLPDGNLEFLGRNDQQVKIRGFRIEPGEIEARLMEYPGVSEAVVLALGDGQDKQLVAYVVAEADEELVNCLRTHLSDILPDYMVPAAFVRLDAFPLTPSGKLNRRVLPVPGEEAFARQIYAAPQGEMETTLAAIWRELLGIEKISHYDNFFALGGHSLLAVRMMNRIAALGIELPLSTLFKFPSLTAFAKAINARLDEQSGGLPAIIPLSRQDKLPLSFAQQRLWFLAQFDGMSDTYHISVALRLRGQLDIAAWQQAFNTLFARHEALRSVFVAVDGQPQVELLPAELGLPMKKYDLREGLEVDEQLKSLCAQEAEIPFDLACGPLIRSALVQLANDEHVFLLTQHHIVFDGWSVSVLMRELSTLYSAFRVGRPDPLPP…
524	GC_00000007	acc	PtemMW274	1247	12	47	15	0	-1	-1	-1	J|Q|Q	Translation, ribosomal structure and biogenesis|Secondary metabolites biosynthesis, transport and catabolism|Secondary metabolites biosynthesis, transport and catabolism			COG0223|COG1020|COG3319	Methionyl-tRNA formyltransferase (Fmt) (PDB:1FMT)|EntF, seryl-AMP synthase component of non-ribosomal peptide synthetase (EntF) (PDB:5ES5)|Thioesterase domain of type I polyketide synthase or non-ribosomal peptide synthetase (EntF2) (PDB:5JA1)	GITVLNQTPSAFKAFIASYIANPLPDCLRYIIFGGEALDPGILKPWYARRAETSPQLVNMYGITETTVHVTYRALSYHDAEQITSPIGTRIPDLTLYLLDKYGQPVPLGAVGELYIGGAGVARGYLNRPELTAARFLTDPFSREPDARMYRTGDLARYLPDGNLAFLGRNDQQVKIRGFRIEPGEIEARLMEHPAVSEALVLALGDGQDKRLAAYVVAEADDRLVNSLRAHLSAILPDYMVPAAFVRLDVFPLTPNGKLDRRALPAPGEAALARQVYEAPQGETEIRLAAVWSELLGIEQVSRHDSFFALGGHSLLAVRMVERLRHAGLTLAVRDVFQSPVLCEFAQTAGQFRAVVVPVNVITPATTALTPEMLPLSDLTQPEIDHIVEQVPGGMANIQ…
525	GC_00000007	acc	PtemMW274	966	12	47	15	0	-1	-1	-1	J|Q|Q	Translation, ribosomal structure and biogenesis|Secondary metabolites biosynthesis, transport and catabolism|Secondary metabolites biosynthesis, transport and catabolism			COG0223|COG1020|COG3319	Methionyl-tRNA formyltransferase (Fmt) (PDB:1FMT)|EntF, seryl-AMP synthase component of non-ribosomal peptide synthetase (EntF) (PDB:5ES5)|Thioesterase domain of type I polyketide synthase or non-ribosomal peptide synthetase (EntF2) (PDB:5JA1)	MVPAAFVCLDAFPLTPHGKLDRRVLPAPDQNAFVRQVYEAPQGEVETALAAIWSELLGVEQISRHDSFFALGGHSLLAVRMVERLRNLGLMLAVRDLFQSPVLSELVQTLGQHQAVVVPPNVITPTITVLTPAMLPLIDLTQPEIEHIIGQVPGGIANIQDIYALSPLQDGILFHHLLVNERDPYLLTGQMAFADRSLLDRYLAAVQQVVDRHDILRTAFIWQGLSVPAQVVWCQAPISVIELTLGPVDGPICDQLAQRFDPRQYRLDLGQAPLVRFVIAQEVGGRWIVLQLMHHLIGDHTTLEVMNREVQAYLTGQEGSLPAPALFRNLVAQVRLGVSQEEHIRFFTDMLDGVDEPTLPFGLTEVRHDGSLVTESHRMLTTELNDRLRTQARHLEVSL…
526	GC_00000007	acc	PtemMW274	967	12	47	15	0	-1	-1	-1	Q|Q	Secondary metabolites biosynthesis, transport and catabolism|Secondary metabolites biosynthesis, transport and catabolism			COG1020|COG3319	EntF, seryl-AMP synthase component of non-ribosomal peptide synthetase (EntF) (PDB:5ES5)|Thioesterase domain of type I polyketide synthase or non-ribosomal peptide synthetase (EntF2) (PDB:5JA1)	MYPIVALPQGATRIPIGQPIANTRVYLLDADGQPVPIGVIGEIYVGGDGVARGYLNRPELTAERFLIDPFSDNSAARMYRTGDLARYLPDGNLEFLGRNDQQVKIRGFRIEPGEIEARLAEHPAVRESVVLALGEGPDKRLVAYVVAPADEGLAVSLRAYLSAILPDYMVPSAFVHLDAFPLTLGGKLDRRALPAPDNEAYVRQVYQAPQGETETVLAAIWRELLGVEQISRHDNFFTLGGHSLLAMRMTDLAAGRGLVCALNALFQFPVLAELAAKIASDLLSQPQSGAILVRSAGTELPLFFVPSGMGDYSYVFGLAQQIQPGYPIYALPWSSVNEEPMSTMEEQAARMISLIKAVQPTGPYRICGYSSGGVLAYAVTQRLLHTGETVNFLGLIDTP…
527	GC_00000007	acc	PtemMW274	694	12	47	15	0	-1	-1	-1	Q|Q	Secondary metabolites biosynthesis, transport and catabolism|Secondary metabolites biosynthesis, transport and catabolism			COG1020|COG3319	EntF, seryl-AMP synthase component of non-ribosomal peptide synthetase (EntF) (PDB:5ES5)|Thioesterase domain of type I polyketide synthase or non-ribosomal peptide synthetase (EntF2) (PDB:5JA1)	MKDSIAQAGSALNAEFLSQTLENIISANDASSQTKNTKNILKALTPGELFWYERLAALQPLQLPFETVGEQAEPRWAISFWQPPLPKNGEEDPLRTLLQAFVIYLARLTQQTEFQIGWGVKTNDNLADLAPVVPMTIEVAFDKPWRAVADWIDNELAQLARHQAFSHDLLIRFPSLQTIPALTTRWPWQIAISVRQDDTLCDQKVSGELLTLQVNAQGGFRWIYDENRLSEEVVLRMSEHLQVLAASKRQGEDIPVGQLNVLSEAERRLLLETWNATENPYPDPLCIHQLFEQQAELAPQATALEYQEQILSYAELNSRANRLAHQLIAQGVTPDQRVAICVERSPAMVVALLAVLKAGGAYVPLDLTYPGERLAYILNDTAPAVVLVDAAGRAALGEA…
528	GC_00000007	acc	PtemMW274	3318	12	47	15	0	-1	-1	-1	J|Q|Q	Translation, ribosomal structure and biogenesis|Secondary metabolites biosynthesis, transport and catabolism|Secondary metabolites biosynthesis, transport and catabolism			COG0223|COG1020|COG3319	Methionyl-tRNA formyltransferase (Fmt) (PDB:1FMT)|EntF, seryl-AMP synthase component of non-ribosomal peptide synthetase (EntF) (PDB:5ES5)|Thioesterase domain of type I polyketide synthase or non-ribosomal peptide synthetase (EntF2) (PDB:5JA1)	MKDNIATVGNVLKAEALSQMSCENITHNTNDTSILSQTCVVIGGTTLAVFCAEQIQAAGHTIQAVLPTDTVLQTWAAQQGIACVNSVDALQEQITLHPVDWLFSVVNPMILPVSLIKQIRGGAFNYHDSPLPRYAGRHATSWALLAQETHYAISWHCIEGGVDTGDIAVQWPVSIEEHDNAFSLNLKCYQAAQKGFIELLKNLGHGALVTYPQDLSQRSFYALSHRPDFGGYLCWEQSGEALSALVRALDFGENYPNPLGCPKLLLRQGPVQISWLQRLKQRSEGVPGTLIRVEEDAWQVTTGSEDVRIGGFATLEGHLLSARELADISELRSGKPLPLLSSQQAQNVKNTLQALAPSEPFWCERLASLQPLQLPFEMRAKQAEPRWVMGPWQPPLPKN…
529	GC_00000007	acc	XehlMH92	1616	12	47	15	0	-1	-1	-1	Q|Q	Secondary metabolites biosynthesis, transport and catabolism|Secondary metabolites biosynthesis, transport and catabolism			COG1020|COG3319	EntF, seryl-AMP synthase component of non-ribosomal peptide synthetase (EntF) (PDB:5ES5)|Thioesterase domain of type I polyketide synthase or non-ribosomal peptide synthetase (EntF2) (PDB:5JA1)	MKDSITSTENTLKAGLLETWNATETPYPDHVCIHQLFEQQAEKTPIATALIAGDQTLSYADLNARANRLACQLIEQGVCLGDHVAILLERSIELVVAQLAILKAGAVYVPVDPNVPDERKNWLINDCAAKLLLTDMQTAIPAELLVPRLRLTGEIEPIQAEDHCNLDLSGTSAEPAYIMYTSGSTGTPKGVIVPHRAVVRLVINNGYADIEPNDRIAFAANPAFDASTFEVWAPLLNGAALVVIDHTTLLTPRDFVQALQAHRITVLWMSVGLFNRLAEELSPVWPQLKILLVGGDVLDPHIIAQVLRKNPPQKLLNAYGPSEGTTFTTTYPIHGLTSGTTSIPIGRPIANTRIYLLDTDGQPVPLGMTGEIYIGGDGVACGYLNRPELTAERFLPDPF…
530	GC_00000007	acc	XindKK162	3089	12	47	15	0	-1	-1	-1	Q|Q	Secondary metabolites biosynthesis, transport and catabolism|Secondary metabolites biosynthesis, transport and catabolism			COG1020|COG3319	EntF, seryl-AMP synthase component of non-ribosomal peptide synthetase (EntF) (PDB:5ES5)|Thioesterase domain of type I polyketide synthase or non-ribosomal peptide synthetase (EntF2) (PDB:5JA1)	MKDSITNMGNTLEAGLVNMSSGKVSDDIFAGKLNGLSEAERTLLLETWNATETPYPDHVCIHQLFEQQVEKTPAAIALIAGNQTLSYAELNVRANWLACQLIEQGICLGDHVAILLERSIELVVAQLAILKAGAVYVPVDPNVPDERKNWLINDCAAKLLLTDMQAEIPAELVVPRLRLTSETEPIREEEHHNLDVLGASTGPAYIMYTSGSTGIPKGVIVPHRAVVRLVINNGYADIEPNDRIAFAANPAFDASTFEVWAPLLNGAALVVIDHTTLLTPRDFVQALQAYRITVLWMSVGLFNRLVEELSPVLPQLKIMLVGGDVLDPHVIAQVLRKNPPKKLLNAYGPSEGTTFTATYCIHALTSSTTSIPIGRPIANTRIYLLDTDGQPVPLGMSGE…
531	GC_00000007	acc	XindKK162	386	12	47	15	0	-1	-1	-1	J|Q|Q	Translation, ribosomal structure and biogenesis|Secondary metabolites biosynthesis, transport and catabolism|Secondary metabolites biosynthesis, transport and catabolism			COG0223|COG1020|COG3319	Methionyl-tRNA formyltransferase (Fmt) (PDB:1FMT)|EntF, seryl-AMP synthase component of non-ribosomal peptide synthetase (EntF) (PDB:5ES5)|Thioesterase domain of type I polyketide synthase or non-ribosomal peptide synthetase (EntF2) (PDB:5JA1)	MKNDKVMTSASRRDNKYLSTSKKHMRPDHHTPVNHRVSVYYKLSGILNIELFHQALNVLLIRYDSLLSTLVEHDHESVINTLSNNIECLFLISDIRTSDDKENKVAQIIDNTLNTSFNLAQGPLLRGVLVLLKDDEYIFLLNIHPIIVDNLSVKILINELYIIYNDLLNHRTLSLPLIAQHEANEISWTEERISIQREYWQQQLADTPPLLTLPTISPRLNQLSSKGDTCSFTLDKEFTNQLKQISQEHGITLLETIMTAWAIVLHRLSGQDSIIIGTSFTNRNITGTEKTVRPLANILPIRIDIDDNATVAELFAQVNHTVIDAQNNQDIPFKHLIEIINPGSHVADSSIFQAIMTWPDFYDGEFELEGIKTSPMGYRSNCIKSDIELFIFHRDDELA…
532	GC_00000007	acc	XindKK162	3174	12	47	15	0	-1	-1	-1	Q|Q	Secondary metabolites biosynthesis, transport and catabolism|Secondary metabolites biosynthesis, transport and catabolism			COG1020|COG3319	EntF, seryl-AMP synthase component of non-ribosomal peptide synthetase (EntF) (PDB:5ES5)|Thioesterase domain of type I polyketide synthase or non-ribosomal peptide synthetase (EntF2) (PDB:5JA1)	MKDNMATTGNGLNGEALSGINTLQLLTPSELFWYQRLIAFHPLQLPFDIPHKIVEPRWAISRWQSPSPQKSQEAPWRIVLQAFVIYLARLSQQSACQIGWSAALNDNRTNLASVVPMNIEVAWDKPWLGVADAVDDELARLVQHQTFSRDHLSHLLSLHAIPELSTHYPWPVAVSVIQDDRPCDQQASGELLTFQINEQGGFRWIYDENRLSGEVIARMDDHLQMLLLSKGRSDDIPLGQLNLLPEAERTLLLKTWNATETTYPDQSCIHQVFEQQAEKTPQATALIVGDKHLSYKALNTRANQLAHQLIKQGVCPGDHVVLLFERSIMLVVAQLAVLKAGAVYVPLDPTVPDKRKNWLINDCAAKLLLTDTQTAIPADLVVPLLRLSDESNTSSEQQS…
533	GC_00000007	acc	XindKK162	1590	12	47	15	0	-1	-1	-1	Q|Q	Secondary metabolites biosynthesis, transport and catabolism|Secondary metabolites biosynthesis, transport and catabolism			COG1020|COG3319	EntF, seryl-AMP synthase component of non-ribosomal peptide synthetase (EntF) (PDB:5ES5)|Thioesterase domain of type I polyketide synthase or non-ribosomal peptide synthetase (EntF2) (PDB:5JA1)	MKDNIATMGNSLNGEALSGINTLQSLTPSELFWYQRLAALQPLQLPFDIPHKIAEPRWAISRWQSPSSQSGQEEPWRIVLQAFVIYLARLTQQSAYQIGWGVALNENQEKLASVVPMDIAVALDQPWCGVAVAVDDELARLAQYQTFSRDRLSHLPSLHAIRELSTHYPWLIAVSVLQDDKQCAQKASGELLTLQINEQGGFRWIYDENRLSAEVIARMDDHLQALLISKGKSDDIPIGQLNLLPEAERTLLLETWNPTEPLYPEALCIHQWFEQQVQKKPQATALEYQGQTLSYAELNARANRLAHQLIEQGIEPEQRVAICVARSPAMVVSLLAVLKAGGAYVPLDITYPAERLAYILNDSAPSVILADGTGQSILGDKVLAELTVLDPTMQPDQPD…
534	GC_00000007	acc	XindKK162	3049	12	47	15	0	-1	-1	-1	J|Q|Q	Translation, ribosomal structure and biogenesis|Secondary metabolites biosynthesis, transport and catabolism|Secondary metabolites biosynthesis, transport and catabolism			COG0223|COG1020|COG3319	Methionyl-tRNA formyltransferase (Fmt) (PDB:1FMT)|EntF, seryl-AMP synthase component of non-ribosomal peptide synthetase (EntF) (PDB:5ES5)|Thioesterase domain of type I polyketide synthase or non-ribosomal peptide synthetase (EntF2) (PDB:5JA1)	QQQIGKIEILSPAERRLLLETWNATETPYPDTLCIHQLFEQQAEKTPQATALIAGDKTLSYSELNTWANQLAHQLIERDIGPGDPIVLLFERSIMLVVAQLAVLKAGAVYVPLDPSVPDERKNWLINDCTAKLLLTDTQTVMPANLIVPLLRLSDGDKTVSAQNSINLDIPRASTALAYIMYTSGSTGTPKGVLVPHRAVVRLVINNGYAAIEQDDRVAFTANPAFDASTFEVWAPLLNGGALVVLDHATLLTPMELVRALQTHRITVLWLTIGLFNRLAVELSPALPQIKTVIFGGDIPDLSVIAQVLKHRPPQQLLQAYGPTEGTTFTTMYPIEVLEEGMIRLPIGRPIANTRVYLLDSEGQPVPLGAVGEIYVGGDGVACGYLNRPELTAERFLLD…
535	GC_00000007	acc	XindKK162	388	12	47	15	0	-1	-1	-1	Q|Q	Secondary metabolites biosynthesis, transport and catabolism|Secondary metabolites biosynthesis, transport and catabolism			COG1020|COG3319	EntF, seryl-AMP synthase component of non-ribosomal peptide synthetase (EntF) (PDB:5ES5)|Thioesterase domain of type I polyketide synthase or non-ribosomal peptide synthetase (EntF2) (PDB:5JA1)	VYLLDSEGQPVPLGAVGEIYVGGDGVACGYLNRPELTAERFLIDPFNDTPDARMYRTGDLARYRPDGNLEFLGRNDQQVKIRGFRIEPGEIETRLAEYPAVREAAVLALGDGAEKWLVAYVVAQEEKELANSLRTHLCAVLPDYMVPAAFVRLEAFPLTSNGKLDRRALPAPDGGAFVRQAYEAPQGETEMTLAAIWCELLGMQQVSRHDSFFALGGHSLLAVRMIERLRQQGLALTARELFRSPVLSELAQTVGQHQAIEIPPNVITPETQQLTPAMLPLAELTQADIDHIVGQVPGGVANIQDIYALSPLQDGILFHHLLAHEGDPYLLSSQMAFADRALLDRYLAAMQRVVDRHDILRTAFIWQNLSAPVQVVWRHAALSVTELTLDPAEGSVSGQ…
536	GC_00000007	acc	XmirMH161	1788	12	47	15	0	-1	-1	-1	Q|Q	Secondary metabolites biosynthesis, transport and catabolism|Secondary metabolites biosynthesis, transport and catabolism			COG1020|COG3319	EntF, seryl-AMP synthase component of non-ribosomal peptide synthetase (EntF) (PDB:5ES5)|Thioesterase domain of type I polyketide synthase or non-ribosomal peptide synthetase (EntF2) (PDB:5JA1)	MKDSITSKENTFRVGVLESWNATETPYPEQLCIHQLFEQQVEKTPAAIALIAGDQTLSYAELNTRANWLACQLIEQGICLGDHVAILLERSIELVVAQLAILKAGAVYVPVDPNVPDERKNWLINDCAAKLLLTDMQTEISAELVIPRLRLTCETEPIREKEHHNLDLLGVSAGPAYIMYTSGSTGIPKGVIVPHRAVVRLVINNGYADIEPNDRIAFAANPAFDASTFEVWAPLLNGAALVVIDHTTLLTPRDFVQTLQVHRITVLWMSVGLFNRLAAELSPVLPQLKILLVGGDVLDPHVIAQVLCKNPPQKLLNAYGPSEGTTFTTTYHIHTLTSGTTSIPIGRPIANTRIYLLDADGQPVPSGMTGEIYIGGDGVACGYLNRPELTAERFLTDPF…
537	GC_00000007	acc	XmirMH161	1526	12	47	15	0	-1	-1	-1	J|Q|Q	Translation, ribosomal structure and biogenesis|Secondary metabolites biosynthesis, transport and catabolism|Secondary metabolites biosynthesis, transport and catabolism			COG0223|COG1020|COG3319	Methionyl-tRNA formyltransferase (Fmt) (PDB:1FMT)|EntF, seryl-AMP synthase component of non-ribosomal peptide synthetase (EntF) (PDB:5ES5)|Thioesterase domain of type I polyketide synthase or non-ribosomal peptide synthetase (EntF2) (PDB:5JA1)	MKNDKVMTLSTKCEQASLSTSQEQKESFHHIKGHSENHHISASYRLVGNLNIDLFKQALNALSVRHNILCSTWIKNNFPPVVDSLNEDISFSLVISDLRTVDEQEKRGAQVIDEIINTPFDFTQGSLLKAALILLNNDEYIFLLNQHPVISDYYSVSVLIHELCVIYNDLLNHRAISLPPPTHHAIPATYPRFNNLFPKGDICAFTLDKDLTSQLKQISQKHGVTLLMTVMTAWAIVLNRLSGQDSVVIGTPFANKNITEIKNITELLTNILPIRIDIDDDTTIEELLAQVSHTMINAQDNQDMPFEHFVEAISPENRVAYPSVFQSVINWLNYFESEYEFEGIKTSPIDYYSNIAKIDLELFMYHRDGEIIGGINYATALFDKQVIERQLNYFVIALR…
538	GC_00000007	acc	XmirMH161	3316	12	47	15	0	-1	-1	-1	J|Q|Q	Translation, ribosomal structure and biogenesis|Secondary metabolites biosynthesis, transport and catabolism|Secondary metabolites biosynthesis, transport and catabolism			COG0223|COG1020|COG3319	Methionyl-tRNA formyltransferase (Fmt) (PDB:1FMT)|EntF, seryl-AMP synthase component of non-ribosomal peptide synthetase (EntF) (PDB:5ES5)|Thioesterase domain of type I polyketide synthase or non-ribosomal peptide synthetase (EntF2) (PDB:5JA1)	MKDNIATAGNILNGEALSGINTLQSLTPSELFWYQRLAALQPIQLPFDIPHKIAEPRWAISRWQSPSPQNGQEEPWRILLQAFVIYLARLTQQSTFQIGWCVALNDKRANLASVVPMDIEVALDKPWHGVAGAVDDELVRLAQHQTFSYDLLSHSPSLHAIPELSTRHPWPIAVSVIQDGRQCDQKASGELLTLQINEQGGFRWIYDENRLGAEVIARMDEHLQMLLLSKGSGDDIPIGQLNLLPEAERTLLLETWNPTETLYPEVLCIHQLFEQQVQKTPQAIALEYQGQTLSYTELNARANRLAHQLIEQGIEPEQRIAICVTRSPAMVVSLLAVLKAGGAYVPLDITYPAERLAYILNDSAPSVILADDTGQSILGDKILSGLTVLDPTMQPDQPD…
539	GC_00000007	acc	XstRT255	3124	12	47	15	0	-1	-1	-1	Q|Q	Secondary metabolites biosynthesis, transport and catabolism|Secondary metabolites biosynthesis, transport and catabolism			COG1020|COG3319	EntF, seryl-AMP synthase component of non-ribosomal peptide synthetase (EntF) (PDB:5ES5)|Thioesterase domain of type I polyketide synthase or non-ribosomal peptide synthetase (EntF2) (PDB:5JA1)	MKDSITSKNNILDAGVVDMSLEKMSDDIFTEKFNGLSETEYSLLPEICNSTETPYPDHLCIHQLFEQQAERTPTAIALIAGNQILNYAELNTQANRLANQLIEQSICPGDHVAILLERSIELVVAQLAILKSGAVYVPIDPNVPDERKNWLISDCSAKLLLTDMQMATPAELVVPRLSLTLATEPIGKEEYRNPDLRDTSTGPAYIMYTSGSTGLPKGVIVPHRAVVRLVINNGYADIKSDDRIAFAANPAFDASTFEVWAPLLNGAALVVIDHTTLLTPPDFVQALQTHSITILWMSVGLFNRLADELSPVLPQLKLLLVGGDVLDPHIIAQVLRKNPPKKLLNAYGPSEGTTFTTTYHIHELTSGITAIPIGRPIANTRVYLLDSDGQPTAPGMTGE…
540	GC_00000007	acc	XstSBR314	3362	12	47	15	0	-1	-1	-1	Q|Q	Secondary metabolites biosynthesis, transport and catabolism|Secondary metabolites biosynthesis, transport and catabolism			COG1020|COG3319	EntF, seryl-AMP synthase component of non-ribosomal peptide synthetase (EntF) (PDB:5ES5)|Thioesterase domain of type I polyketide synthase or non-ribosomal peptide synthetase (EntF2) (PDB:5JA1)	MKDSITSKNNILEAGVVDMSSEKMSDDIFTEKFNGLSETEYSLLPEICNSTETPYPDHLCIHQLFEQQAERTPTATALIAGNQILNYAELNAQANRLAAQLIEQGICPDDHVAILLERSIELVVAQLAILKSGAVYVPIDPNVPDERKNWLISDCSAKLLLTDIQMATPAELVVPRLSLTLATEPIGKEEYRNPDLRDTSTGPAYIMYTSGSTGLPKGVIVPHRAVVRLVINNGYADIKSDDRIAFAANPAFDASTFEVWAPLLNGAALVVIDHTTLLTPPDFVQALQTHSITILWMSVGLFNRLADELSPVLPQLKLLLVGGDVLDPHIIAQVLCKNPPQKLLNAYGPSEGTTFTTTYHIHELAAGITSIPIGRPIANTRVYLLDSDGQPTAPGMTGE…
541	GC_00000007	acc	XstSBRx111	3121	12	47	15	0	-1	-1	-1	Q|Q	Secondary metabolites biosynthesis, transport and catabolism|Secondary metabolites biosynthesis, transport and catabolism			COG1020|COG3319	EntF, seryl-AMP synthase component of non-ribosomal peptide synthetase (EntF) (PDB:5ES5)|Thioesterase domain of type I polyketide synthase or non-ribosomal peptide synthetase (EntF2) (PDB:5JA1)	MKDSITSKNNILDAGVVDMSLEKMSDDIFTEKFNGLSETEYSLLPEICNSTETPYPDHLCIHQLFEQQAERTPTAIALIAGNQILNYAELNTQANRLANQLIEQSICPGDHVAILLERSIELVVAQLAILKSGAVYVPIDPNVPDERKNWLISDCSAKLLLTDMQMATPAELVVPRLSLTLATEPIGKEEYRNPDLRDTSTGPAYIMYTSGSTGLPKGVIVPHRAVVRLVINNGYADIKSDDRIAFAANPAFDASTFEVWAPLLNGAALVVIDHTTLLTPPDFVQALQTHSITILWMSVGLFNRLADELSPVLPQLKLLLVGGDVLDPHIIAQVLRKNPPKKLLNAYGPSEGTTFTTTYHIHELTSGITAIPIGRPIANTRVYLLDSDGQPTAPGMTGE…
542	GC_00000007	acc	XvietNN1673	902	12	47	15	0	-1	-1	-1	J|Q|Q	Translation, ribosomal structure and biogenesis|Secondary metabolites biosynthesis, transport and catabolism|Secondary metabolites biosynthesis, transport and catabolism			COG0223|COG1020|COG3319	Methionyl-tRNA formyltransferase (Fmt) (PDB:1FMT)|EntF, seryl-AMP synthase component of non-ribosomal peptide synthetase (EntF) (PDB:5ES5)|Thioesterase domain of type I polyketide synthase or non-ribosomal peptide synthetase (EntF2) (PDB:5JA1)	MKGNIATAGNILKAEPLTQVPCENIINYENDVSMPSRRCVVVGGTTLAVFCAEQIQAAGHIIQAVLATDIVLKTWAAQQGIVCVDSVDALQQQITLHPVDWLFSIVNPIILPGSLIEQMRGGAFNYHDSPLPRYAGSHATSWALLAGETDYAISWHCIEEGVDTGDIAVQWPVSIEEHDNAFSLNLKCYQAAQKGFIELLKDLGHGTLVTYPQDLSQRRFYALSHRPDFGGYLCWAQSGEALSALVRALDFGENYSNPLGCPKLLLMQSTVQISWLERLNRCSEGTPGTLIAVEEDVWQVTTGSEDVRIGGFATLEGKLLSARELADISELSPGKQLPLLSPQQAHNVRNTLEVLASSESFWYERLTSLQPIQLPFETTGQQTEPRWVMSAWLPALPKS…
543	GC_00000007	acc	XvietNN1673	3141	12	47	15	0	-1	-1	-1	Q|Q	Secondary metabolites biosynthesis, transport and catabolism|Secondary metabolites biosynthesis, transport and catabolism			COG1020|COG3319	EntF, seryl-AMP synthase component of non-ribosomal peptide synthetase (EntF) (PDB:5ES5)|Thioesterase domain of type I polyketide synthase or non-ribosomal peptide synthetase (EntF2) (PDB:5JA1)	REHLSAALPEYMVPAAFVRLDAFPLTPNGKLDRRALPAPGSESLARQRYEAPQGENETVLAAIWGELLGLEQVSRHDNFFMLGGHSLLAVRMIERLRQLGRTLAVRDLFQTPVLFRLAQRLGQHRVVDVPANVITSDTTELTPEMLPLIDLTQADIDRIVGQVPGGMSNIQDIYALSPLQDGILFHHLLANEGDPYLLTIQKEFTDRALLERYLSAMQQVINRHDILRTAFIWQGLSVPAQVVWRQAPLSITELTLDPADGPVSEQLSQRFDPRHYRLNLNEAPLLQFVIARNAAGCWVVLQILHHLIGDHTTLEVLYREIRAYLTGQAATLPAPVPFRNLVAQARLGISQAAHTRFFTDMLADVTEPTLPFGLAEVHRDGSQVTEFHRMLPAELNRRL…
544	GC_00000007	acc	XvietNN1673	1059	12	47	15	0	-1	-1	-1	J|Q|Q	Translation, ribosomal structure and biogenesis|Secondary metabolites biosynthesis, transport and catabolism|Secondary metabolites biosynthesis, transport and catabolism			COG0223|COG1020|COG3319	Methionyl-tRNA formyltransferase (Fmt) (PDB:1FMT)|EntF, seryl-AMP synthase component of non-ribosomal peptide synthetase (EntF) (PDB:5ES5)|Thioesterase domain of type I polyketide synthase or non-ribosomal peptide synthetase (EntF2) (PDB:5JA1)	MKGNIATKGNMFKGEVLSQKLDENTPHRTDETSIPSRKCVVVGGTSLAVSCAEQIQSAGHIIQAVLSTDSVLQTWAEQQEIDWVNSVEELQEHIQLQPVDWLFSIVNPLILPASLIKQIRGGAFHYHDSPLPRYAGSYATSWALLARETSYAISWHCIEGAVNTGSIAMQWPVSIEEQDTAYLLNLKCHQAAQQGLNELLKALSHGTLITYPQDLSQRRFYALSHRPEAGGYLCWEQPEEVLSALVRALDFGKNETNLLGCTKLLLKQDTVQISWLQQLDICSGAKLGTLIRVDEEGWQVATGSKDVRIGGFSTLEGQLLSANSLADISELQLGEQLPLLSPKQAQNIKNTLEKLAPDEPFWCKRFTDWQPAHLPFDIPHKTAESRWVISPWQSAFPQK…
545	GC_00000008	acc	PakNN1685	2715	11	45	10	0	0.68013	0.731924	0.705077	X	Mobilome: prophages, transposons			COG3497	Phage tail sheath protein FI (PDB:3J9Q) (PUBMED:18586829)	--------MPITPTY--PGVYIEEDASPSLSVRSGATGVPVFAVA-------DDNSLISNDSYIRISSWLEYLTLKN--KPFDPTDKLDI------------------------------------------------------------------------------------------------ALRAYFVNGGGYGYLV------------KTTNLEGQVPKLDDVTLLVAAGED-------IKTAVGTLCQSG---KGLFAI--FDGPTEKLDPQG---------------------SSNSNYDSNPFAAVY----------------------YPWLTADWATD---------------------------IDIPPSAAIAGVYCSVDRSRGVW…
546	GC_00000008	acc	PakNN1685	2736	11	45	10	0	0.68013	0.731924	0.705077	X	Mobilome: prophages, transposons			COG3497	Phage tail sheath protein FI (PDB:3J9Q) (PUBMED:18586829)	--------MPITPTY--PGVYIEEDASPSLSVRSGATAVPVFAVA-------NNNSLISSKPYIRVSSWLEYLTLKG--GQFNPSDKLDI------------------------------------------------------------------------------------------------ALRAYFINGGGYGYLV------------KTQDLEKQVPVLDDVTLLVAAGEE-------ITTAVGTLCQLG---KGLFAI--FDGPKTQITSTQ------------------TPDDVLKPYSATQYAAVY----------------------YPWLTAKWGE-----NKAS-------------------IDIPPSAVMAGIYASVDNSRGVW…
547	GC_00000008	acc	PakNN1685	2687	11	45	10	0	0.68013	0.731924	0.705077	X	Mobilome: prophages, transposons			COG3497	Phage tail sheath protein FI (PDB:3J9Q) (PUBMED:18586829)	--------MTTKTTY--PGVYIEEDASLSLSVSSSATAVPVFAVA-------NDNTLIPNNSYVRISSWLEYLALKGENGKFDPTDKLDI------------------------------------------------------------------------------------------------ALRAYFINGGGYGYLV------------KTEELKQQVPKLDDVTLLVAAGED-------IKDAVSTLCLPG---KSLFAI--FDGPTTQITSDQ------------------QPDDVLKSYPATQYGAIY----------------------YPWLNAEWGE-----NKAL-------------------VDIPPSAVIAGIYASIDSTRGVW…
548	GC_00000008	acc	PakNN1685	1479	11	45	10	0	0.68013	0.731924	0.705077	X	Mobilome: prophages, transposons			COG3497	Phage tail sheath protein FI (PDB:3J9Q) (PUBMED:18586829)	---------MTTYSY--PGVYIEEDASLALSVRSSATAVPVFAVK-------DESLFKSGDAYHRVNSWLEYLALRN--RQFNSNDKLDI------------------------------------------------------------------------------------------------SLRAYFINGGGYCYLV------------KTEELVNQVSKLDDVTLLVAAGED-------ITTAVSTLCQPG---KGLFAIFDFDGPDTQITLDQ------------------KPDEVLKTYTATAYGAVY----------------------YPWLTAEWGEKDKEGKRAS-------------------VNIPPSAVMAGIYASVDNSRGVW…
549	GC_00000008	acc	PakNN1685	1367	11	45	10	0	0.68013	0.731924	0.705077	X	Mobilome: prophages, transposons			COG3497	Phage tail sheath protein FI (PDB:3J9Q) (PUBMED:18586829)	--------MPTLTTY--PGVYIEEDASLSLSVNTSPTAIPVFIGKFF----KKNGSQPAKGSCIRITSWLDFT------SQFSLSPAISVMATSNSENSP-------------------------------------------------------------------KTYTYAATVTATTIPLSAFAVQHYFNNGGGVCYLLPVEEGE------ELATLPDLIEKQQEITLLVCPETNTTL----KQNVYNAVNSLLKDKVGYFLI--ADSEDGTNKPDT------------------QKDKTAVYYPNLETSFTYSSPADADIALSGHES-------LTKLAELKSKSTAEYDKAK---KAVDDIL-----KATKITLPPSAAVAGAYAATDASRGVW…
550	GC_00000008	acc	PakNN1685	2716	11	45	10	0	0.68013	0.731924	0.705077	X	Mobilome: prophages, transposons			COG3497	Phage tail sheath protein FI (PDB:3J9Q) (PUBMED:18586829)	--------MASA-TYNTPGVYIEEDASLSLSINTNPTAIPVFIGKFF----KQDGTLPSETSCIKITSWLDFI------SQFSPSPAVSIQAEKAA---------------------------------------------------------------NIADNEGDAKDSYTYTATVTATSYGAFAVQHYFNNGGGICYVLPLIATDQSTATAELATLPDLIEQQQEITLLVCPEKNETLAHYTKQDVYNAVNSLLQDKVDYFLI--ADSTDGTDKPAT------------------QADKTAVYYPDLATSFTYNQPADIDIKISGYDN-------VVTLADLKTADLAEYTKAK---QAVDDAWKTASVPTTPITLPPSAAVAGAYAATDASRGVW…
551	GC_00000008	acc	PakNN1685	2737	11	45	10	0	0.68013	0.731924	0.705077	X	Mobilome: prophages, transposons			COG3497	Phage tail sheath protein FI (PDB:3J9Q) (PUBMED:18586829)	--------MPTTPTY--PGVYIEEDASLSLSVSHGNTAIPVFIGRFQ----PKK--TSSPLKAIRVSSWLDFTNL----FNVGCITSIAITSTKPTPTPPPPTPPSE---KVAGDAAVVAT---------------------TD----------------IALNANDTGSGYTYTVTVGTYTTSSDAVKLYFQNGGGPCYILPVANPQDTA---TSALIPELIEQALEITLIVCPEQDSSY----QSAIYNSLTPALLN-AGYFLI--ADSQTKTSIPGVN-----------------VQSQTATYYPAVKVSQLM-QAEDSAIAVSGYEDAETKPDAITNLSQLKQKNLAVYQQAT---QTIQNKI-----AANGNVIPASAVMAGVYCATDASRGVW…
552	GC_00000008	acc	PakNN1685	2688	11	45	10	0	0.68013	0.731924	0.705077	X	Mobilome: prophages, transposons			COG3497	Phage tail sheath protein FI (PDB:3J9Q) (PUBMED:18586829)	--------MPTIPAY--PGVYIEEDASLNLSVNQGNTAIPVFIGLFS----PKN--INLKSQVTRVNSWLDFTNL----FNAGYIAPIAIKSTTDTTVAATPGISVD---------------------------------------------------------ADNKAPTYTYKVTV-NHTTSSDALKLYFQNGGGPCYILPQPDKLTDG---FLDSIPELIKQALEITLIVCPEWDSDY----QSKIYNSLTSSLLN-AGYFLI--ADNQNKDTALITK-----------------VASQTATYYPAVKVSQLI-QAEDSQIAVSGYKDAETEPDAITNLAQLKQKNPTVYQQAVQKIQTIQDEI-----AANGNIIPVSAVMAGIYCATDASRGVW…
553	GC_00000008	acc	PakNN1685	1478	11	45	10	0	0.68013	0.731924	0.705077	X	Mobilome: prophages, transposons			COG3497	Phage tail sheath protein FI (PDB:3J9Q) (PUBMED:18586829)	--------MATQTST--PGVYIEEDASPALSVSQGSTAIPVFIGRFS----PKKPSTTTTPQVTRVSSWLDFTNQ----FHVGCVTSIVIKSTPPP---PPASKKSRKVEKVEGDISAE-N---------------------E--EVNSDPEEE-------------KKTDYTYEVTV-NYTTSSDALKLYFQNGGGPCYILPIAKSEDTK---TLALIPELIKQALEITLIVCPEQDSNY----QSRIYNSLTPSLLD-EGYFLI--ADNQNKTSTISTN-----------------VSSQTATYYPAIKVSQLM-QTEESLIAVSGYQDAKAA--NVTNLTELKEKNPDVYRKAI---DAIQHI---------SKMIPVSAVMAGVYCATDANRGVW…
554	GC_00000008	acc	PakNN1685	2707	11	45	10	0	0.68013	0.731924	0.705077	X	Mobilome: prophages, transposons			COG3497	Phage tail sheath protein FI (PDB:3J9Q) (PUBMED:18586829)	--------MPTTPTY--PGVYIEEDTSLALSVSQENTAIPVFIGRFS----PKK--ISATPQVTRVSSWLDFTNQ----FHVGCITSVAVKLTEPT--PPPAPSHPE---KNEGNAKAKDN---------------------------VKNFAA----QNITLDTDDKNNSDSYDVTTVTYTTSSDALKLYFQNGGGPCYILPIPDSEDSH---TLALIPELIKQALEITLIVCPEQDSNY----QNKIYNSLTSSLLN-EGYFLI--TDNQDKETALNVS-----------------LQSQTATYYPAVKVSQLI-QVEENSIAISGYQDAK-----ITHLAELKKQNPELYKQVI---EAIKRKI-----ADNKKFIPASAIMAGVYCATDARRGVW…
555	GC_00000008	acc	PausSBR154	3303	11	45	10	0	0.68013	0.731924	0.705077	X	Mobilome: prophages, transposons			COG3497	Phage tail sheath protein FI (PDB:3J9Q) (PUBMED:18586829)	--------MTTVTSY--PGVYIEELNSLALSVSNSATAVPVFAV--------GSSKSIIGDNANRINSWMDYLNLI---GDFDNEDKLDV------------------------------------------------------------------------------------------------SVRAYFANGGGYCYLV------------KTEKLEKIIPTLDDVTLLVAAGED-------IKTIADVLCQPG---KGLFAV--FDGPEAELTIN----------------------SEEVAYTATPFAAVY----------------------YPWLKADWAK----------------------------TDIPPSAVMAGVYASVDLSRGVW…
556	GC_00000008	acc	PausSBR154	492	11	45	10	0	0.68013	0.731924	0.705077	X	Mobilome: prophages, transposons			COG3497	Phage tail sheath protein FI (PDB:3J9Q) (PUBMED:18586829)	--------MPTTTTY--PGVYIEEDASLSLSVRSSATAVPVFTVA-------DDNQLHTP---IRVNSWLEYLTRKAD-KKFDPTDKLDI------------------------------------------------------------------------------------------------TLRTYFINGGGYGYLV------------KTKDLEKQVPKFDDVTLLVAAGEN-------IKTAVGTLCQPG---KGLFAI--LDGPTEELKSDG---------------------TSRNNYDQNSFSAVY----------------------YPWLTSDWAD-----------------------------NIPPSAAIAGIYCSVDRTRGVW…
557	GC_00000008	acc	PausSBR154	2837	11	45	10	0	0.68013	0.731924	0.705077	X	Mobilome: prophages, transposons			COG3497	Phage tail sheath protein FI (PDB:3J9Q) (PUBMED:18586829)	#NAME?
558	GC_00000008	acc	PausSBR154	3474	11	45	10	0	0.68013	0.731924	0.705077	X	Mobilome: prophages, transposons			COG3497	Phage tail sheath protein FI (PDB:3J9Q) (PUBMED:18586829)	--------MPTVPTY--PGVYIEEDASPALSVRSGATAVPVFAVA-------NNSSLISDKHYIRVSSWMNYLTLKG--EPFNPKNILDV------------------------------------------------------------------------------------------------SLRAYFINGGGYCYLV------------KTEDLETQVPKLDDMTLLVAAGEE-------IITAADALCKSG---KGLFAI--FDGPIAQITSDQ------------------KPEEVLKSYTATAYGAVY----------------------YPWLTAEWGE-----NKAA-------------------IDIPPSAVMAGIYARVDNNRGIW…
559	GC_00000008	acc	PausSBR154	2838	11	45	10	0	0.68013	0.731924	0.705077	X	Mobilome: prophages, transposons			COG3497	Phage tail sheath protein FI (PDB:3J9Q) (PUBMED:18586829)	--------MPSV-AYTTPGVYIEEDASLSLSISSSPTAIPVFIGKFF----RKNGRLIEQGSCIKITSWLDFTSQ----FSFSPVVSIKAEATKVEPKPKTTEPKNIQRVAVNEVNDLQNE----------------------------DKDEEEGKGNKNKGDEKEVKYTYTYVATVTATSLSAFAVQHYFNNGGGICYLLPLVATDEGTAKTELATLPDLIEKQQEITLLLCAETDTTLVNCMKQDVYNAINSLLQKKVGYFLI--ADGKSETDKPNT------------------QPDKTAVYYPDLKTSFTYSPPTDADIVLSGYQGNKE----VNTLAALKTVSPEEYEKAK---KLADGEWQAANVPTTPITLPPSAAVAGAYAATDASRGVW…
560	GC_00000008	acc	PausSBR154	3475	11	45	10	0	0.68013	0.731924	0.705077	X	Mobilome: prophages, transposons			COG3497	Phage tail sheath protein FI (PDB:3J9Q) (PUBMED:18586829)	--------MPITPTY--PGVYIEEDASLALSISQGNTAIPVFIGRFL----PKK--ASTTPQITRVNSWLDFTNL----FNVGCARKIAITSTEST------PEKPK---TVEGDVSVKNN---------------------EEVENDTELAT-------TTPTAAEETPGYTYQVVVDSYTISSDALKLYFQNGGGPCYILPITDTSNTG---TLALIPQLIEQALEITLIVCPEQDSDY----QSQIYNSLTPSLLN-NGYFLI--ADNQDKATTISAN-----------------VPSQTATYYPAVKVSQLM-QTEEELVAVSGYKDADTTPDKVTNLVQLKEKNPDVYQQAV---TAIQNI---------SKTIPASAVMAGVYCVTDASRGVW…
561	GC_00000008	acc	PhaiNN1694	2866	11	45	10	0	0.68013	0.731924	0.705077	X	Mobilome: prophages, transposons			COG3497	Phage tail sheath protein FI (PDB:3J9Q) (PUBMED:18586829)	--------MPTLTTY--PGVYIEEDASLSLSVRSSATAVPVFAIE-------DNNKLISTNPYIRVNSWLEYLTKKK--GVFDPTDKLDI------------------------------------------------------------------------------------------------SLRAYFINGGGYGYLV------------KTKDLEQQVPKLDDVTLLVAAGED-------LKTAVSTLCKSG---KGLFAI--LDGPAEELTSD---------------------DKSKDKYDSTPFAAAY----------------------YPYLTADWAT----------------------------NDIPPSAAIAGIYCSVDRTRGVW…
562	GC_00000008	acc	PhaiNN1694	2086	11	45	10	0	0.68013	0.731924	0.705077	X	Mobilome: prophages, transposons			COG3497	Phage tail sheath protein FI (PDB:3J9Q) (PUBMED:18586829)	--------MPITPTY--PGVYIEEDASLALSIRSGATAVPVFAVA-------NNNSLISDNSYIRISSWLEYLTLKD--GQFDPTNKLDV------------------------------------------------------------------------------------------------ALRAYFINGGGYGYLV------------KTASLESQAPKLDDVTLLVAAGEN-------ITTAVGTLCQLG---KGLFAI--FDGPKTQIISNQ------------------TPDDVLNPYPATQYGAVY----------------------YPWLTAEWGE-----NRAS-------------------IDIPPSAVMAGIYASVDNSRGVW…
563	GC_00000008	acc	PhaiNN1694	616	11	45	10	0	0.68013	0.731924	0.705077	X	Mobilome: prophages, transposons			COG3497	Phage tail sheath protein FI (PDB:3J9Q) (PUBMED:18586829)	--------MPITPTY--PGVYIEEDASPALSVRSGATAVPVFAVA-------NDNSLIPDNSYLRISSWLEYLTQKG--GQFDPTNKLDA------------------------------------------------------------------------------------------------SLHAYFINGGGYGYLV------------KTANLEGQVPKLDDVTLLVAAGED-------ITTAVGTLCRLG---RGLFAI--FDGPTTQITSTQ------------------TPDDVLKSYPATQYGAVY----------------------YPWLTAAWGE-----NKAS-------------------IDIPPSAVIAGIYASVDNNRGVW…
564	GC_00000008	acc	PhaiNN1694	575	11	45	10	0	0.68013	0.731924	0.705077	X	Mobilome: prophages, transposons			COG3497	Phage tail sheath protein FI (PDB:3J9Q) (PUBMED:18586829)	--------MPTVPTY--PGVYIEEDASLSLSVSSSATAVPVFAVA-------GDNPLISDKPYIRISNWLEYLTLTD--RQFDPANTLDI------------------------------------------------------------------------------------------------ALRAYFINGGGYCYLV------------KTTDLEKQVPKLDDVTLLVAAGEN-------IKDAVSALCKQG---KGLFAI--FDGPTTELKSDG---------------------TSNSDYDPNPFAAVY----------------------YPWLTADWTTT---------------------------IDIPPSAAIAGVYCSVDSTRGVW…
565	GC_00000008	acc	PhaiNN1694	3436	11	45	10	0	0.68013	0.731924	0.705077	X	Mobilome: prophages, transposons			COG3497	Phage tail sheath protein FI (PDB:3J9Q) (PUBMED:18586829)	--------MTIDTSY--PGVYIEEDASLALSVRSSATAVPVFAVA-------NTNKFLSAD-YIRISSWLDYLTRKG--GQFDPDDKLGI------------------------------------------------------------------------------------------------LLRAYFINGGGYCYLV------------KTENLEKQVPKLDDVTLLIAAGED-------ISEITGKLCQPG---KGLFAI--FDGPESDITKETQKKEDDASERRNNSANIGKTKDILEPYPATPYGAVY----------------------YPWLTAEWGEKDKEGKRAS-------------------VNIPPSAVMAGIYSRVDNSRGVW…
566	GC_00000008	acc	PhaiNN1694	2085	11	45	10	0	0.68013	0.731924	0.705077	X	Mobilome: prophages, transposons			COG3497	Phage tail sheath protein FI (PDB:3J9Q) (PUBMED:18586829)	--------MSTTPTY--PGVYVEEDASLSLSIRHGNTAIPVFIGRFL----PKE--ISATPQAIRVNSWLDFTNL----FNVGCITSIAITSTKPKATPTPPPQDVE------------------------------------------------------------DNTDYTYAINAVTSTTSSDALKLYFQNGGGPCYILPIADSADVK---TIALIPELIEQALEITLIVCPEQDSSY----QGKIYSSLTPLLN--LGYFLI--ADSQDKTATPDVS-----------------VRSQTATYYPAVKISYPI-QAEENLITVAGYEDTKTKPDAVKNLAQLKEKNLTVYQQAV---KAIQDKI-----KSSNSVIPASAVMAGIYCATDTSRGVW…
567	GC_00000008	acc	PhaiNN1694	576	11	45	10	0	0.68013	0.731924	0.705077	X	Mobilome: prophages, transposons			COG3497	Phage tail sheath protein FI (PDB:3J9Q) (PUBMED:18586829)	--------MPTIPAY--PGVYIEEDASLNLSVNQGNTAIPVFIGLFS----PKN--INLKSQVTRVNSWLDFTNL----FNAGYIAPIAIKSTKP-------------------DTAVVAT---------------------PG----------------ISVDADNKAPTYTYKVTV-NHTTSSDALKLYFQNGGGPCYILPQPDKLTNG---FLDSIPELIKQALEITLIVCPEWDSRY----QSNIYNSLTSSLLN-AGYFLI--ADNQDKNTALITE-----------------VASQTATYYPAVKVSQLI-QAEDSQIAVSGYEDAETKPDAITNLAQLKQKNPTVYQQAVQKIQAIQDEI-----ATNGNTIPVSAVMAGIYCATDASRGVW…
568	GC_00000008	acc	PhaiNN1694	617	11	45	10	0	0.68013	0.731924	0.705077	X	Mobilome: prophages, transposons			COG3497	Phage tail sheath protein FI (PDB:3J9Q) (PUBMED:18586829)	--------MPTTPTY--PGVYIEEDASLSLSVSHGNTAIPVFIGRFL----PKK--TSATPKTIRVSSWLDFINL----FNVGCITSITIKSTAPT----PPPSPSG---NVEGNT---AT---------------------AD----------------IALDADDTDPSYTYDVTVGTYTTSSDAVKLYFQNGGGPCYILPIADSADTK---TTALIPELIEQALEITLIVCPEQDSSY----QSAIYNSLTPTLLN-AGYFLI--ADNQGKANAPSVS-----------------VQSQTATYYPAVKVSQLL-PAEDSVVAVSGYEDAKTKPDEVKNLAQLKEKNLDVYKKAV---KAIQDKI-----AANNNIIPASAVMAGVYCATDASRGVW…
569	GC_00000008	acc	PhaiNN1694	3435	11	45	10	0	0.68013	0.731924	0.705077	X	Mobilome: prophages, transposons			COG3497	Phage tail sheath protein FI (PDB:3J9Q) (PUBMED:18586829)	--------MATQTST--PGVYIEEDASLALSVSQGNTAIPVFIGRLL----PKR--MSTMPKITRVSSWLDFINQ----FHVGCVTSIAIKST-PP---STAAKKTK---KVEGDVSVKNN---------------------DNGEVSSDTTNENENEKNENENENGKKTDYTYEVTV-NYTISSDALKLYFQNGGGPCYILPIADSEDSE---TLALIPELIKQALEITLIVCPEQDSDY----QSKIYNSLTPSLLN-EGYFLI--ADNQDKTSVISVN-----------------VPSQTATYYPAVKVSQLM-QTEEERVVVTGYKDAKAN--DVNNLTELKEKNSDVYKKAV---TAIENI---------NKTIPASAVMAGVYCATDANRGVW…
570	GC_00000008	acc	PhaiNN1694	610	11	45	10	0	0.68013	0.731924	0.705077	X	Mobilome: prophages, transposons			COG3497	Phage tail sheath protein FI (PDB:3J9Q) (PUBMED:18586829)	--------MPTTPTY--PGVYIEEDASLALSVSQGNTAIPVFIGRFS----PKK--ISATPQITRVSNWLDFTNQ----FHVGCITSVAVKLTKPT--PPPAPSHPE---KNEGNTKAKDN---------------------------VKNFAA----QNITLDTDDKNNSDSYDVTTVTYTTSSDALKLYFQNGGGPCYILPIPDSEDSH---TLALIPELIKQALEITLIVCPEQDSNY----QSKIYNSLTSSLLN-EGYFLI--TDNQDKETALNVS-----------------LQSQTATYYPAVKVSQLI-QVEENSIAISGYQDAK-----ITHLAELKKQNPELYKQVI---EAIKRKI-----ADNKKLIPASAIMAGVYCATDARRGVW…
571	GC_00000008	acc	PlauMH84	2449	11	45	10	0	0.68013	0.731924	0.705077	X	Mobilome: prophages, transposons			COG3497	Phage tail sheath protein FI (PDB:3J9Q) (PUBMED:18586829)	--------MPITPTH--PGVYIEEDASLSLSVRSSATAVPVFAVA-------NSNSLLSKHPFIRINSWLEYLTLKS--GKFNSNDKLDI------------------------------------------------------------------------------------------------SLRAYFINGGGYGYLV------------KTNDLVNQTPKLDDVTLLVAAGEN-------IKNAVSTLCQSG---KGLFAI--LDGPTTELNSNG---------------------SSQNDYELNSFAAVY----------------------YPWLTAEWGE-----NKAS-------------------VDIPPSAVMAGIYSSVDNSRGVW…
572	GC_00000008	acc	PlauMH84	2778	11	45	10	0	0.68013	0.731924	0.705077	X	Mobilome: prophages, transposons			COG3497	Phage tail sheath protein FI (PDB:3J9Q) (PUBMED:18586829)	--------MPT-YSY--PGVYIEEDASPAFSVRSSATAVPVFAIT-------NNSSLISDKPYIRVSSWMNYLTLKG--EPFDPKNILDV------------------------------------------------------------------------------------------------SLRAYFINGGGYCYLV------------KTKELETQVPKLDDVTLLIAAGEE-------INEVAGKLCQPG---KGLFAI--FDGPQSDTDIK-------------------EPEKALKPYSPTPYGAVY----------------------YPWLTAEWGE-----NKVA-------------------VDIPPSAVMAGIYASVDNSRGVW…
573	GC_00000008	acc	PlauMH84	802	11	45	10	0	0.68013	0.731924	0.705077	X	Mobilome: prophages, transposons			COG3497	Phage tail sheath protein FI (PDB:3J9Q) (PUBMED:18586829)	--------MTIDTSY--PGVYIKEDASLALSVRSSATAVPVFAVA-------NDNKFLSAD-YIRISSWLDYLTRKG--GQFDPDDKLDV------------------------------------------------------------------------------------------------SLRAYFINGGGYCYLV------------KTEELVNQVPKLDDVTLLVAAGEN-------ITTAVETLCQPDKGLKGLFAIFDFDVPDTQITLDQ------------------KPDEVLKTYTATAYGAVY----------------------YPWLTAEWGEKDKEGKRAS-------------------VNIPPSAVMAGIYASVDNSRGVW…
574	GC_00000008	acc	PlauMH84	2450	11	45	10	0	0.68013	0.731924	0.705077	X	Mobilome: prophages, transposons			COG3497	Phage tail sheath protein FI (PDB:3J9Q) (PUBMED:18586829)	--------MTSA-TYATPGVYIEEDASLSLSISNSPTAIPVFIGKFF----DKSGNQPAKGSCIRITSWLDFI------SQFSLSPAVSVKATNVV---------------------------------------------------------------------ENASKTYTYAATVTPTSLSAFAVQHYFSNGGGVCYLLPLITTDES----ELAKLPDLIEKQQEITLLVCPETDVAL----KQKIYGAVNSLLQQKVGYFLL--ADSTDGENKPTT------------------QPDKTAVYYPNLETSFTYSQPADADIKLDGYGG-------VETLAKLKTASLGEYTKAK---KAVDDKL-----KSTKITLPPSAAVAGVYAATDASRGVW…
575	GC_00000008	acc	PlauMH84	2779	11	45	10	0	0.68013	0.731924	0.705077	X	Mobilome: prophages, transposons			COG3497	Phage tail sheath protein FI (PDB:3J9Q) (PUBMED:18586829)	-----MPAIPTTPTY--PGVYIEEDASLALSVSQGNTAIPVFIGRFS----PKK--ISATPQITRVSSWLDFTNL----FNVGCITSVTVKSTEST--PPPSLSVPE---KSEGNANTKHNNVEDKSNAKIKHIAETKDNAETKANAEAQDYAAVAPVTKPTLHVDGKSTHYIHQVITVTYTTSSDALKLYFQNGGGPCYILPISNPEDTN---TLALIPELIEQALEITLIVCPEQDPAY----QSAIYGNLT-PLLK-AGYFLI--ADNPNKETALNVS-----------------LQSQTATYYPAVKVSQLI-QVEESSVTVSGHQDAK-----VTHLAELKQQNSGLYKQII---EAIKQKI-----ANNKKLIPASAVMAGVYCATDARRGVW…
576	GC_00000008	acc	PlauMH84	801	11	45	10	0	0.68013	0.731924	0.705077	X	Mobilome: prophages, transposons			COG3497	Phage tail sheath protein FI (PDB:3J9Q) (PUBMED:18586829)	--------MPIAPTY--PGVYIEEDAPPALSVSQGSTAIPVFIGRFL----PKE--TSTTPKITRISSWLDFTNQ----FHVGCVTSIAIKST--P---PPAAKKSR---KVEGDISAE-N---------------------ENGEVNSDPEEE-------------KKTDYTYEVTV-NYTTSSDALKLYFQNGGGPCYILPIARSEDTK---TLALIPELIKQALEITLIVCPEQDSNY----QSRIYNSLTPSLLD-EGYFLI--ADNQNKTSTISTN-----------------VSSQTATYYPAIKVSQLM-QTEESLIAVLGYQDAKAA--NVTNLTELKEKNPDVYRKAI---DEIQHI---------SKMIPVSAVMAGVYCATDANRGVW…
577	GC_00000008	acc	PtemMW274	294	11	45	10	0	0.68013	0.731924	0.705077	X	Mobilome: prophages, transposons			COG3497	Phage tail sheath protein FI (PDB:3J9Q) (PUBMED:18586829)	MSIQYFLKANIMANYLYPGVYIEEDTSLSLSVHTSATAVPVFAVK-------NGNSLLSTQLFIRINSWLEYLTLKS--GKFDFNDKLDI------------------------------------------------------------------------------------------------SLRAYFVNGGGYCYLV------------KTTELAAQVPKLDDVTLLVAAGED-------IKNAVSTLCQSG---KGLFAI--FDGPTEELKSDG---------------------KSRDKYDSNAFAAVY----------------------YPWLTADWTT----------------------------ADIPPSAAIAGIYCSVDRTRGVW…
578	GC_00000008	acc	PtemMW274	1580	11	45	10	0	0.68013	0.731924	0.705077	X	Mobilome: prophages, transposons			COG3497	Phage tail sheath protein FI (PDB:3J9Q) (PUBMED:18586829)	--------MTTT-TY--PGVYIEEDASLSLSVRSSATAVPVFAAA-------NGNSFIND--YSRINSWLEYLKLKE--EEFKSTNILDV------------------------------------------------------------------------------------------------SLRAYFINGGGYCYLV------------KTTDLTTQVPKLDDVTLLVAAGED-------IKDAVTTLCISG---KGLFAI--FDGPQNDTDIK-------------------TPENVLSHYPITHYGAVY----------------------YPWLTAKWRQ-----DKTP-------------------VDIPPSAVIAGIYASVDSSRGVW…
579	GC_00000008	acc	PtemMW274	976	11	45	10	0	0.68013	0.731924	0.705077	X	Mobilome: prophages, transposons			COG3497	Phage tail sheath protein FI (PDB:3J9Q) (PUBMED:18586829)	--------MPT-YSY--PGVYIEEDASPSLSVRSGATAVPVFAVAVAADVDKDKNSFIPNDASTRINSWLEYLTLKD--GQFDPDNTLDI------------------------------------------------------------------------------------------------SLRAYFINGGGYCYLV------------KTTDLEKQVPKLDDVTLLVAAGEN-------INEVTGKLCKPG---KGLFAI--FDGPKDQITSEQ------------------KPEKCLESYSPTPYGAVY----------------------YPYLTAEWGE-----KKAP-------------------VDIPPSAVMAGIYASVDNSRGVW…
580	GC_00000008	acc	PtemMW274	1579	11	45	10	0	0.68013	0.731924	0.705077	X	Mobilome: prophages, transposons			COG3497	Phage tail sheath protein FI (PDB:3J9Q) (PUBMED:18586829)	--------MASA-TYATPGVYIEEDASLSLSINTSPTAIPVFIGKFF----KKNGSQLEKGSCIRITSWLDFT------SQFSLSPAVSVKATDVG----------------------------------------------------------------------GDPKTYTYSATVTATSYSAFAVQHYFNNGGGVCYLLPLVETVPDEVTKELATLPDLIEKQQEITLLVCPEMDETL----KQKVYSALNPLLQHKVGYFLI--ADSKNGNDKPGT------------------QLDKTAVYYPDLVTSFTYSRPADDKIVLNDYEG-------SANLAALKTASPKEYAAAK---KTVDDKL-----RATKIILPPSAAVAGAYAATDANRGVW…
581	GC_00000008	acc	PtemMW274	295	11	45	10	0	0.68013	0.731924	0.705077	X	Mobilome: prophages, transposons			COG3497	Phage tail sheath protein FI (PDB:3J9Q) (PUBMED:18586829)	--------MPSV-EYTTPGAYIEENASLSLSINTSPTAIPVFIGKFF----KKDGSQPAKASCIRIANWLDFT------SQFLLSPALSVKATKNG----------------------------------------------------------------------GDPKTYTYSATVTATSYSAFAIQHYFNNGGGVCYVLPLIETEQSAVTAELATLPDLIEKQQEITLLVCSETDETLVNCKKEDVYHSVNPLLQHKVDYFLI--ADSKDGIEQSST------------------QPDKTAVYYPDLVTSFTYSKSEDTDIALSGYTD-------ATTLAQLQAASPEEYTKAK---KAADDEWAKAKIPTTSITLPPSAAVAGVYAATDASRGVW…
582	GC_00000008	acc	PtemMW274	977	11	45	10	0	0.68013	0.731924	0.705077	X	Mobilome: prophages, transposons			COG3497	Phage tail sheath protein FI (PDB:3J9Q) (PUBMED:18586829)	--------MPTTPTY--PGVYIEEDASLALSVSHGNTAIPVFIGRFS----PKK--TSPTPQVTRVSSWLDFTHL----FNVGCVTSIAITSTKPT-----PPKKPE---TVDGDVSVEDN---------------------QGAKSDTGTETEVVAAVKAAPHAEDKEPGYTYEVIVGTYTTSSDALKLYFQNGGGPCYILPISDTSDSN---TLALIPELIEQALEITLIVCPEQDPSY----QNTIYGNLTP-LLK-AGYFLI--ADNQDKATALNVS-----------------EPSQTAAYYPAVKVSQLI-QAENSLIAVSGYEDAASS--EVKNLAQLKEKNPGVYQQAV---DAIQNI---------SNIIPASAVMAGVYCATDASRGVW…
583	GC_00000008	acc	XindKK162	1261	11	45	10	0	0.68013	0.731924	0.705077	X	Mobilome: prophages, transposons			COG3497	Phage tail sheath protein FI (PDB:3J9Q) (PUBMED:18586829)	--------MTIDTRY--PGVYIEELNSLALSVSHSATAVPVFAVN-------EVNNIIDENTAFRINSWMEYLNKVS--NNFNAKDTLSV------------------------------------------------------------------------------------------------SLRAYFTNGGGYCYLV------------KTNSLEKVIPTLDDVTLLVAAGED-------IKTATATLCQPG---KGLFAI--FDGPEEALTIA-------------------DAETVKSKYDTTAFAAVY----------------------YPWLKADWAK----------------------------TDIPPSAVIAGVYASVDLSRGVW…
584	GC_00000008	acc	XmirMH161	1900	11	45	10	0	0.68013	0.731924	0.705077	X	Mobilome: prophages, transposons			COG3497	Phage tail sheath protein FI (PDB:3J9Q) (PUBMED:18586829)	--------MTTVTSY--PGVYIEELNSLALSVSNSATAVPVFAVN-------KENKYIGEETAHRINSWMDYLNLV---NDFDNKDKLSV------------------------------------------------------------------------------------------------SLRAYFTNGGGYCYLI------------KTPNLEKLIPTLDDVTLLVAAGED-------IKTAAATLCQPG---KGLFAI--FDGPEEALTIT-------------------NAETIKSKYDATAFAAVY----------------------YPWLKADWAK----------------------------ITIPPSAAIAGVYASVDLSRGVW…
585	GC_00000008	acc	XstRT255	3072	11	45	10	0	0.68013	0.731924	0.705077	X	Mobilome: prophages, transposons			COG3497	Phage tail sheath protein FI (PDB:3J9Q) (PUBMED:18586829)	--------MTTVTSY--PGVYIEELNNLALSISSSATAVPVFAVN-------EKNNIIAENTAFRINSWMEYLNKVS--NNFDAEDKLSV------------------------------------------------------------------------------------------------SLRAYFTNGGGYCYLI------------KTSNLEKVVPTLDDVTLLVAAGED-------IKTAAAILCQPG---KGLFAI--FDGPEEALTVT-------------------NVETIKSKYDATAFAAVY----------------------YPWLKADWAK----------------------------ITIPPSAVMAGVYASVDLSRGVW…
586	GC_00000008	acc	XstSBR314	2989	11	45	10	0	0.68013	0.731924	0.705077	X	Mobilome: prophages, transposons			COG3497	Phage tail sheath protein FI (PDB:3J9Q) (PUBMED:18586829)	--------MTTVTSY--PGVYIEELNNLALSISSSATAVPVFAVN-------EKNNIFAENTAFRINSWMEYLNKVS--NNFDAEDKLSV------------------------------------------------------------------------------------------------SLRAYFTNGGGYCYLI------------KSSNLEKLVPTLDDATLLVAAGED-------IKTAAAILCQPG---KGLFAI--FDGPEEALTIT-------------------NVETIKSKYDATAFAAVY----------------------YPWLKADWAK----------------------------ITIPPSAVMAGVYASVDLSRGVW…
587	GC_00000008	acc	XstSBRx111	3069	11	45	10	0	0.68013	0.731924	0.705077	X	Mobilome: prophages, transposons			COG3497	Phage tail sheath protein FI (PDB:3J9Q) (PUBMED:18586829)	--------MTTVTSY--PGVYIEELNNLALSISSSATAVPVFAVN-------EKNNIIAENTAFRINSWMEYLNKVS--NNFDAEDKLSV------------------------------------------------------------------------------------------------SLRAYFTNGGGYCYLI------------KTSNLEKVVPTLDDVTLLVAAGED-------IKTAAAILCQPG---KGLFAI--FDGPEEALTVT-------------------NVETIKSKYDATAFAAVY----------------------YPWLKADWAK----------------------------ITIPPSAVMAGVYASVDLSRGVW…
588	GC_00000008	acc	XvietNN1673	3132	11	45	10	0	0.68013	0.731924	0.705077	X	Mobilome: prophages, transposons			COG3497	Phage tail sheath protein FI (PDB:3J9Q) (PUBMED:18586829)	---------------------------------------------------------------------------------------------------------------------------------------------------------------------------------------------------------------------------------------------------------------------------------------------------------------------------------------------------------------------------------------------------------------…
589	GC_00000008	acc	XvietNN1673	3444	11	45	10	0	0.68013	0.731924	0.705077	X	Mobilome: prophages, transposons			COG3497	Phage tail sheath protein FI (PDB:3J9Q) (PUBMED:18586829)	--------MANDISY--PGVYIEELNSLALSVSNSATAVPVFAVN-------EANKHIGENTAHRINSWMDYLNLV---INFDDKDKLAV------------------------------------------------------------------------------------------------SLRAYFTNGGGYCYLV------------KTSSLEKIIPTLDDVTLLVAAGEE-------IKVVAGTLCQPG---KGLFAI--FDGPEEELTIK-------------------DAETIQNKYDATPFAAVY----------------------YPWLKADWAQ----------------------------TTIPPSAVIAGVYSSVDLSRGVW…
590	GC_00000009	acc	PakNN1685	557	5	45	13	0	0.757582	0.775603	0.766486							---MKILKITLSLLFLYFIYWAFGDTFFDRLFPFSPDEKKQLITVEGVVPKYTKPYVSAQYISKDCLRYQLDAGMSPYQVPTYYKLRLD-VKSDPQTGYFQAKLPFNGGGWCKWKINQASVAVGYTDVRHLVKDAVPY---TGTSLTAFINDAVQTNISEIPAS---NTIDFNPVLYPVLEMVEGFPKSVSLQGEVE-LYPFRLKLTPGAKWKIIFKPKLDETKMPKVIVTRKS--EWVEYPDGHIEINTRMID----TRYIK-------
591	GC_00000009	acc	PakNN1685	558	5	45	13	0	0.757582	0.775603	0.766486							---MKILKITLSLLFLYFIYWAFGDTFFDRLFPFSPDEKKQLITVEGVVPKYTKPYVSAQYISKDCLRYQLDAGMSPYQVPTYYGLDLD-VKADPQTGYFQAKLPFNGGGWCKWKINRAFVAVGYTDVSHLVKDAELS---SGTGLAAFINDAARTNYSEASETRALNTINFSPVIYPVLKMVEGRPNRVSLQGKVD-SFPFRLKLMPGEEWKITFKPKLDETKMPKITVTNGR-GEWVEYPDGHIEINTQMVD----TRYIK-------
592	GC_00000009	acc	PakNN1685	567	5	45	13	0	0.757582	0.775603	0.766486							---MKILKITLSLLFLYFIYWAFGDAFFNWLLPFSSVGKGQLITVEGMAPKHTEPYVAAIYKSKDCLKYQFDAGMSPFKVPTYHSLGLD-VKADARTGYFQTKLPFSGGGWCKWKIERAYVSVNYTDVSHLVKDAVPY---SGTGLTAFINDAERENYSEASETRALNTIDYRPVIYPVLDLTEGFPKRIYLQGVVS-SFPFRLKLIPGAEWKIIFKPKLDETKMPKITVTNGR-GEWVEYPDGRIDLHRQTID----YWKIK-------
593	GC_00000009	acc	PakNN1685	2845	5	45	13	0	0.757582	0.775603	0.766486							---MINIKQYLSILSVILISGCADPN-----EPLSPPKENQWITVEGVAPKYTEPHVSAVYISKDCLKYRLDSNMSPFKVPTYNGLRLEDIKADPQTGYFQAKLPFNGGGRCKWKIDRAFVSVSYTDVHHLVRDAIPY---SATGLIAFINDASQTNISEIPAS---NTIDFNPVIYPVLEVVEGFPKTVSLQGEVLKMRSFRLKLTPGAKWKIIFKPKLDETKMAKVTVTDGK-GEWVEYPGGKIDKGTQLVDFRFMYMNMR-------
594	GC_00000009	acc	PakNN1685	809	5	45	13	0	0.757582	0.775603	0.766486							---MINIKQYLSVLSVILISGCADPN-----EPLSPPKENQWITVEGVAPKYTKPHVSAEYISKYCLEYQLHADMSPYKVPTYNGLRLK-VKADPQTGYFQAKLPFNGGGRCKWKINRAFVSISYTDVHHLVKDAVPY---GGTGLIASINDATRTDISEMPAS---NTINFSPVIYPVLEVVEGFPKTVSLQGEVSKMLPFRLTLTPGAKWKIIFKPKLDETKMAKVTVTNGK-GEWVEYSNGKIDNGTQEVDFRFMYMNMK-------
595	GC_00000009	acc	PakNN1685	2844	5	45	13	0	0.757582	0.775603	0.766486							---MTNIKQYLLVLLITLISGCADPN-----EPLSPPKENQWITVEGVAPKYTEPHVSAEYISKDCLEYRLDSNMSPFKVPTYNGLRLKDVKADPKTGYFQAKLPFNGGGRCKWKINRAFVSVSYTDVRHLVKDAIPY---SATGLIAFINDAVQTNISEMPAS---NTIDFSPIIYPVLKVVEGRPNRVFLQGEVSKMRPFRLMLTPGAKWKIIFKPKLDETKMAKVTVTDGK-GEWVEYPGGKIDKGTQLVDFRFMYMNMK-------
596	GC_00000009	acc	PakNN1685	808	5	45	13	0	0.757582	0.775603	0.766486							---MINIKQYLSVLFVILISGCADSN-----EPLSPPKENQWITVEGVAPKYTEPHVSAVYISKDCLKYRLDSNMSPFKVPTYNGLRLEDVKADPKTGYFQAKLPFNGGGRCKWKIDRAFVSISYTDVHHLVKDAIPY---SATGLIAFINDASQTNISEIPAS---NTIDFSPVIYPVLKVVEGRPNRIFLQGEVSKMLPFRLRLTPGAKWKIIFKPKLDETKMAKVTVTREK-GEWVEYPGGKIDYGDQEVDFRFMYMNMK-------
597	GC_00000009	acc	PakNN1685	807	5	45	13	0	0.757582	0.775603	0.766486							---MMNIKQYLSILSVILISGCANPN-----EPLSPPKENQWITVEGVVPKYTEPYVSAVYISKDCLEYRLDSNMSPFKVPTYNGLRLEDVKADPKTGYFQAKLPFNGGGRCKWKIDRAFVSVRYTDVSHLMKDVVNK-GGNGTGLTAFINDATQTSLSRTTVL---NTLDFRPVIYPILEIVEGFPKRLFLRGEVG-TRFFQLKLTPGAEWKIIFKPKLDETKIPKITITNGK-GEWVEYPNGRIDLHRQTID----YWKIK-------
598	GC_00000009	acc	PausSBR154	2044	5	45	13	0	0.757582	0.775603	0.766486							---MKILKITLLLLFLSFIYWALGDTFFNWLFPFSSAGKEQLITVEGVVPKYTKSYVSAQYISKDCLRYQLDAGMSPYKVPTYYGLDLD-VKADPQTGYFQAKLPFNGGGWCKWKINQASVAVGYTDVRHLVKDAVPY---TGTGLTAFINDAVQTNISEIAAL---NTIDFSPVIYPVLEISEKFPKSVFLQGKVD-MYPFRLRLVSGAKWRITYKPKLDETKMPKITITKGK--EWVEYPDGRIDLNRQTID----YWKIK-------
599	GC_00000009	acc	PausSBR154	1002	5	45	13	0	0.757582	0.775603	0.766486							MKILKILKITLLLLFLYFIYWAFGDTFFNWLFPFSSAGKGPLITVEGVAPKYTKPYVYGQYISKDCLRYQLDAGMSPYKVPTYNGLRLD-VKADPQTGYFQAKLPFSGGGWCKWKINQASVAVGYADVRHLVKDAVPY---GGTGFTAFINDAAQTNISETAAL---NTIDFSPIIYPVLEMVVGFPKSVSLQGEVSKTHSFRLKLTPGAEWKIIFKPRLDETKMAKVTVTNGS--EWVEYPGGKIDNDTRIVDFR--YMYMK-------
600	GC_00000009	acc	PausSBR154	4150	5	45	13	0	0.757582	0.775603	0.766486							---MKKIKKYLSILSVIFISGCADPN-----EPLSPPKENQWITVEGIAPKYTQPYVSAVYISKDCLEYQLHADMSPYKVPTYNGLRLD-VKADPQTGYFQAKLPFNGGGRCKWKIDRAFVTVGYTDVRHLVKDAVQEVGAEGTGLTAFINDAVQTNLSEIAAL---NTIDFSPVIYPILKVVEGRPKRIFLQGKIS-MYPFRFKLTPGSEWKIIYKPKLDETKMPKITVTKKK--EWVEYPNGHIETDTQMVD----TRYIK-------
601	GC_00000009	acc	PausSBR154	1626	5	45	13	0	0.757582	0.775603	0.766486							#NAME?
602	GC_00000009	acc	PausSBR154	1030	5	45	13	0	0.757582	0.775603	0.766486							#NAME?
603	GC_00000009	acc	PausSBR154	1029	5	45	13	0	0.757582	0.775603	0.766486							#NAME?
604	GC_00000009	acc	PausSBR154	4149	5	45	13	0	0.757582	0.775603	0.766486							---MINIRKYLLILLAIFISGCADPD-----APLSPPKDNQWITVEGVAPKYTKPYVSAVYISKDCLKSQWHADMSSYKVPTHHGLRLD-VKADPQTGYFKTKLPFNGGGRCKWKIDRAFVNVGYTDVSHLMKDVVIYEGGGGTGLTAFINDAVQTNLSE--------------------------------------------------------------------------------------------------------------
605	GC_00000009	acc	PausSBR154	1031	5	45	13	0	0.757582	0.775603	0.766486							---MVNTKKYFPVLLVILISGCADPN-----EPLSPPKDNQWITVEGVAPKYTKPYVSAVYTSKDCLKSQWHADMSSYKVPTHHGLRLD-VKADPQTGYFQTRLPFNGGGRCKWKIDRAFVNVGYTDVSHLMKDVVIYEGGGGTGLTAFINDAVQTNLSE--------------------------------------------------------------------------------------------------------------
606	GC_00000009	acc	PausSBR154	996	5	45	13	0	0.757582	0.775603	0.766486							------------------------------------------------------------------------------------------------------------------------------------------------------------------------------------------------------MRSFRLKLIPEAEWKIIFKPKLDETKMAKVTVTNGK-GEWVEYPGGKIVTGTQIVDFRHMYMDMK-------
607	GC_00000009	acc	PausSBR154	2043	5	45	13	0	0.757582	0.775603	0.766486							---MINIKQYLLILLTVAISGCADPD-----APLSPPKENQWITVEGVAPKYTQPYVSAVYISKDCLKSQWHADMSSYKVPTYNK-------------------------------------------------------------------------------------------------------------------------------------------------------------------ENRIIS----------------
608	GC_00000009	acc	PhaiNN1694	2961	5	45	13	0	0.757582	0.775603	0.766486							---MKILKITLSLLFLYFIYWAFGDTFFDRLFPFSPDEKKQLITVEGVVPKYTKPYVSAQYISKDCLRYQLDAGMSPYQVPTYYELDLD-VKADPQTGYFQAKLPFNGGGWCKWKINQASVAVGYTDVRHLVKDAVPY---TGTSLTAFINDAVQTNISEIPAS---NTIDFNPVLYPVLEMVEGFPKSVSLQGEVE-LYPFRLKLTPGAKWKIIFKPKLDETKMPKVIVTRKS--EWVEYPDGHIEINTRMID----TRYIK-------
609	GC_00000009	acc	PhaiNN1694	3028	5	45	13	0	0.757582	0.775603	0.766486							---MKILKITLSLLFLYFIYWAFGDTLFGRLFPFSPDEKKQLITVEGVVPKYTKPYVSAQYISKDCLRYQLDAGMSPYQVPTYYELDLD-VKADPQTGYFQAKLPFNGGGWCKWKINQASVAVGYTDVRHLVKDAVPY---TGTSLTAFINDAVQTNISEIPAS---NTIDFNPVLYPVLEMVEGFPKSVSLQGEVK-LYPFRLKLTPGAKWKIIFKPKLDETKMPKITVTNGR-GEWVEYPNGRIDLHRRTID----YWKIK-------
610	GC_00000009	acc	PhaiNN1694	3027	5	45	13	0	0.757582	0.775603	0.766486							---MKILKITLSLLFLYFIYWAFGDAFLDRLFPFSPDEKKQLITVEGVVPKYTKPYVSAQYISKDCLRYQLDAGMSPYQVPTYYGLDLD-VKADPQTGYFQAKLPFNGGGWCKWKINWASVTVGYTDVHHLVKDAVISEGAEGTGLTAFINDVTQVNNSETAIL---NILDYHPTIYPVLEMSEGLPKRVLLQGEVA-QRFFRLRLTPGAEWKITFKPKLDETKMPKITITNGR-GEWVEYPDGHIEINTQMVD----TRYIK-------
611	GC_00000009	acc	PhaiNN1694	2962	5	45	13	0	0.757582	0.775603	0.766486							---MKILKITLSLLFLYFIYWAFGDAFLDRLFPFSPDEKKQLITVEGVVPKYTKPYVSAQYISKDCLRYQFDAGMSPYQVPTYYGLDLD-VEADPQTGYFQAKLPFNGGGWCKWKINQAFVAVGYTDVSHLVKDAVPS---SGPGLAAFINDAARTNYSEASETRALNTINFSPVIYPVLKMVEGRPNRVSLQGVVD-LFPFRLKLVPGAEWKITFKPKLDETKMPKITITNGR-GEWVEYPDGRIDLHRQTID----YWKIK-------
612	GC_00000009	acc	PhaiNN1694	2973	5	45	13	0	0.757582	0.775603	0.766486							---MKILKITLSLLFLYFIYWAFGDTFFDRLFPFSPDEKKQLITVEGVVPKYTKPYVSAQYISKDCLRYQLDAGMSPYQVPTYYGLDLD-VKADPQTGYFQAKLPFNGGGWCKWKINQAFVAVGYTDVSHLVKDAVPS---SGPGLAAFINDAARTNYSEASETRALNTINFSPVIYPVLKMVEGRPNRVSLQGVVD-LFPFRLKLIPGAEWKITYKPKLDETKMPKIIIPSGKEPSRVEYPDGRIDLNRDSID----YWKIK-------
613	GC_00000009	acc	PhaiNN1694	1568	5	45	13	0	0.757582	0.775603	0.766486							---MINIKQYLSILSVILISGCADPN-----EPLSPPKENQWITVEGVAPKYTEPHVSAEYISKDCLEYRLDSNMSPFKVPTYNGLRLKDVKADPKTGYFQAKLPFNGGGRCKWKINRAFVSVSYTDVHHLVKDAIPY---SATGLIAFINDAVQTNISEMPAS---NTIDFSPVIYPVLEMVEGFPKSVYLQGEVSKMRSFRLKLTPGMEWKITFKPKLDETKMAKVTVIKGK--EWVEYPGGKIDYGDREVDFRFMYMNMK-------
614	GC_00000009	acc	PhaiNN1694	3029	5	45	13	0	0.757582	0.775603	0.766486							---MINIKQYLSILSVILISGCADPN-----EPLSPPKENQWITVEGVAPKYTQPHVSAEYISKDCLEYQLHADMSPYKVPTYNALLLK-VKADPQTGYFQAKLPFNGGGRCKWKINRAFVSVSYTDVHHLVKDAIPY---SATGLIAFINDAVHMNISEMPAS---NTIDFSPVIYPVLKVVEDRPNRIFLQGEVG-MYPFRLKLTPGAKWKIIFKPKLDETKMPKITVTNEKGGEWVEYPNGRIDLHRQTID----YWKIK-------
615	GC_00000009	acc	PhaiNN1694	1567	5	45	13	0	0.757582	0.775603	0.766486							---MINIKQYLSVLSVILLSGCADPN-----EPLSPPKENQWITVEGIAPKYTEPHVSAEYISKDCLEYQLHADMSPYKVPTYNVLLLK-VKADPQTGYFQAKLPFNGGGRCKWKINRAFVSVSYTDVRHLVKDAIPY---SATGLIAFINDAVHMNISEMPAS---NTIDFSPVIYPVLKVVEGRPNRVFLQGEVSKMRPFRLMLTQGAKWKIIFKPKLDETKMAKVTVTNGK-GEWVEYPGGKIDKGTQLVDFRFMYMNMK-------
616	GC_00000009	acc	PhaiNN1694	1566	5	45	13	0	0.757582	0.775603	0.766486							---MINIKQYLSVLFVILISGCADSN-----GPLSPPKENQWITVEGVAPKYTKPYVSAVYISKDCLKYRLDSNMSPFKVPTYNGLRLD-VKADPQTGYFQAKLPFNGGGWCKWKIDRAFVTVGYTDVRHLVKDAVQEEGAEGTGLTVFINDAAQTYLSETKTL---NNIDYRPVVYPILKIVYGRPNRVFLQGEVG-MRPFRLGLTPGAEWKITYKPKLDETKMPKIIIPPGKEPSRVEYPDGRVDLNRDSID----YWKIK-------
617	GC_00000009	acc	PhaiNN1694	2970	5	45	13	0	0.757582	0.775603	0.766486							---MEN------------------------------------------------------------------------------------------------QSSFCGSGVYRF--------------SHLVKDAVPY---TGTGLTAFINDAVQTNISEIAAL---NTIDFSPVIYPVLEISEQFPKSIFLQGRVD-MYPFRLKLTPGAEWKITYRPKLDETKMPKITITKGK--EWVEYPDGRIDLNRQTID----YWKIK-------
618	GC_00000009	acc	PhaiNN1694	2969	5	45	13	0	0.757582	0.775603	0.766486							---MKILKITLSLLFLYFIYWAFGDTFFDRLFPFSPDEKKQLITVEGVVPKYTKPYVSAQYISKNCLRYQFDAGMSLYQVPTYYKLRLD-VKSDPQTIKLSVRM--------------------LVSILRLLL--------EGSKTSEFITKSSDKQ------------------------------------------------------------------------------------------------------RYSE-------
619	GC_00000009	acc	PhaiNN1694	2972	5	45	13	0	0.757582	0.775603	0.766486							---MKILKITLSLLFLYFIYWAFGDTFFDRLFPFSPDEKKQLITVEGVVPKCTKPYVSAQYISKDCLRYQLDAG--------------------------------------------RYVALSSADLL---------------------------------------------------------------------------------------------------------------------------------------------
620	GC_00000009	acc	PhaiNN1694	2971	5	45	13	0	0.757582	0.775603	0.766486							--------------------------------------------------------------------------MSPYQVPTYYKLRLD-VKSDPQTGYFQAKLPFNGGGWCKWKINQASVAVGYTDLVIW-------------------------------------------------------------------------------------------------------------------------------------------
621	GC_00000009	acc	PlauMH84	1881	5	45	13	0	0.757582	0.775603	0.766486							---MKILKITLSLLFLYFIYWAFGDTFFDRLFPFSPDEKKQLITVEGVVPKYTKPYVSAQYISKDCLRYQFDAGMSPYQVPTYYKLRLD-VKSDPQTGYFQAKLPFNGGGWCKWKINQASVAVGYTDVRHLVKDAVPY---TGTSLTAFINDAVQTNISEIPAS---NTIDFNPVLYPVLEMVEGFPKSVSLQGEVE-LYPFRLKLTPGAKWKIIFKPKLDETKMPKVIVTRKS--EWVEYPDGHIEINTRMID----TRYIK-------
622	GC_00000009	acc	PlauMH84	1882	5	45	13	0	0.757582	0.775603	0.766486							---MKILKITLSLLFLYFIYWAFGDTFFNWLFPFSPDEKKQLITVEGVAPKYTKPYVSAQYISKDCLKYQLDAGMSPYQVPTYYGLRLD-VKSDPQTGYFQAKLPFSGGGWCEWKINRASVAVGYTDVRHLVKDAVPY---AGTGLTAFINDAVQTNISEIAAL---NTIDFSPIIYPVLEMAEGSPKRIFLQGQVS-MYPFRFRLMPDAEWKIIYKPKLDETKMPKVIITNGR-GEWVEYPDGHIEINTQMVD----TRYIK-------
623	GC_00000009	acc	PlauMH84	1883	5	45	13	0	0.757582	0.775603	0.766486							---MKILKITLSLLFLYFIYWAFGDTFFDRLFPFSPDEKKQLITVEGIVPKYTKPYVSAQYISKDCLRYQLDAGMSPYQVPTYYGLDLD-VKADPQTGYFQAKLPFNGGGWCKWKINRAFVAVGYTDVSHLVKDAELS---SGTGLAAFINDAARTNYSEASETRALNTINFSPVIYPVLKMVEGRPNRVSLQGKVD-SFPFRLKLMPGEEWKITFKPKLDETKMPKITVTNGR-GEWVEYPGGHIEINTQMVD----TRYIK-------
624	GC_00000009	acc	PlauMH84	7	5	45	13	0	0.757582	0.775603	0.766486							---MKILKITLSLLFLYFIYWAFGDTFFNWLFPFSPDGKKQLITVEGVAPKYTKPYVSAQYISKDCLRYQLDAGMSPYQVPTYYGLDLD-VKADPQTGYFQAKLPFNGGGWCKWKINQASVTVGYTDVSHLVKDAVQDEGAEGTGLTAFINDAVRTYLNETATL---NVIDYHPVIYPVLEIVNKFPKRIYLRGEKA-MRPFRFMLTPGAEWKITYKPKLDETKMPKIIIPPGKEPSRVEYPDGRVDLDRDSID----YWKIK-------
625	GC_00000009	acc	PlauMH84	696	5	45	13	0	0.757582	0.775603	0.766486							---MINIKQYLSILSVILISGCANPN-----EPLSPPKENQWITVEGVAPKYTEPHVSAEYISKDCLEYQLHADMSPYKVPTYNGLRLK-VKADPQTGYFQAKLPFNGGGRCKWKINRAFVSISYTDVHHLVKDAAPY---GGTGLIAFINDAVQTNISEIPAS---NTIDFSPVIYPILELVEGFPKSVSLHGEVS-MYPFRLKLTPDAKWKITYKPKLDETKMPKITVTNGR-GEWVEYPNGRIDLHRQTID----YWKIK-------
626	GC_00000009	acc	PlauMH84	699	5	45	13	0	0.757582	0.775603	0.766486							---MTNIKQGLLVLLITLISGCADPS-----EPLSPPKENQWITVEGVAPKYTEPHVSAVYISKDCLKYRLDSNMSPFKVPTYNGLRLEDIKADPQTGYFQAKLPFNGGGRCKWKIDRAFVSVSYTDVHHLVRDAIPY---SGTGLTAFINDAVQTNISETAAL---NTINFSPIIYPVLEMVEGFPKSVYLQGEVSKMRSFRLKLTPGAKWKIIFKPKLDETKMAKVTVTNGK-GEWVEYPGGKIDKGTQLVDFRFMYMNMK-------
627	GC_00000009	acc	PlauMH84	698	5	45	13	0	0.757582	0.775603	0.766486							---MINIKQYLSVLSVILLSGCADPN-----EPLSPPKENQWITVEGIAPKYTEPHVSAEYISKDCLEYQLHADMSPYKVPTYNVLLLK-VKADPQTGYFQAKLPFNGGGRCKWKINRAFVSVSYTDVRHLVKDAIPY---SATGLIAFINDAVHMNISEMPAS---NTIDFSPVIYPVLKVVEGRPNRVFLQGEVSKMRPFRLMLTQGAKWKIIFKPKLDETKMAKVTVTDGK-GEWVEYPGGKIDKGTQLVDFRFMYMNMK-------
628	GC_00000009	acc	PlauMH84	697	5	45	13	0	0.757582	0.775603	0.766486							---MINIKQYLSILSVILISGCADSN-----EPLSPPKENQWITVEGVAPKYTEPHVSAEYISKDCLEYQLHADMSPYKVPTYNGLRLK-VAVDPQTGYFQTKLPFNGGGRCKWKINRAFVSVSYTDVHHLAKDAVIYEGGGGTGLTAFINNAAQTDGDETSAS---NILNFSPVIHPILKIVEGYPNRIFLQGEVD-VRSFRLTLVPKAEWKIIFKPKLDETKIPKITVTKKK--EWVEYPDGSIKTDTQQVN----FRYIK-------
629	GC_00000009	acc	PlauMH84	8	5	45	13	0	0.757582	0.775603	0.766486							---MKILKITLSLLFLYFIYWAFGDTFFDRLFPFSPDEKKQLITVEGVVPKYTKPYVSAQYISKDCLRYQLDAGMSPYQVPTQEK-----------------------------------------------------------------------------------------------------------------------------------------------------------------------------------------
630	GC_00000009	acc	PtemMW274	2483	5	45	13	0	0.757582	0.775603	0.766486							#NAME?
631	GC_00000009	acc	PtemMW274	4401	5	45	13	0	0.757582	0.775603	0.766486							---MKILKVTLSLLLLYFIYWSMGDTFFNWLFPFSSEEKGPWITVEGVAPKYTKPYVSAEYISKDCFEYQLHADMSPYKVPTYNGLRLD-VKADPKTGYFQVKLPFSGGGWCKWKIDRAFVSVSYTDVSHLVKDAIPY---GGTGLTAFINDAVQTNLSETAAL---NVIDFSPVIYPVLKVVEKSPKRISLQGEVSKMRSFRLMLTPGAEWKITFKPKLDETKMAKVTVTDGK-GEWVEYPGGKIDNGTQDVDFRYMYMNMK-------
632	GC_00000009	acc	PtemMW274	4402	5	45	13	0	0.757582	0.775603	0.766486							---MKILKVTLSLLLLSFIYWAFSDTFFNWLFPFSSTGKGPWITVEGIAPKYTEPYVSTVYKSKTCLDYEVDSQMSPHKVPTYNVLYPD-VKADPKTGYFQVKLPFSGGGWCKWKIDRAFVSVSYTDVNHLVKDAIPY---GGTGLTAFINDAVQTNLSETAAL---NVIDFSPVIYPVLKVVEKSPKRISLQGEVSKMRSFRLKLTPEMEWKIIFKPKLDETKMAKVTVTDGK-GEWVEYPGGKIDNGTQIVDFRYMYMNMK-------
633	GC_00000009	acc	PtemMW274	1005	5	45	13	0	0.757582	0.775603	0.766486							---MINIKKFLLVLLVILISGCADPD-----APLSPPKENQWITVEGVAPKYTQPYVSAEYISKDCLEYRLDSNMSPFKVPTHNGLRLK-VKADPQTGYFQAKLPFNGGSRCKWKINRAFVSVSYTDVSHLVKDAVIYEGGGGTGLTAFINDAIQTNISENEAL---NILDYHPAIYPVLEISDRFPKSIFLQGESG-MRPFRFRLTPGAEWKIIYKPKLDQTKMPKIIIPPGKEPSRVEYPDGRVDLNRDSID----YWKIK-------
634	GC_00000009	acc	PtemMW274	2484	5	45	13	0	0.757582	0.775603	0.766486							---MKILKVSLLLLLLSFIYWAFSDTFFNWLFPFSSEGKRPSITVEGVAPKYTEPHVSAVYKSKTYLDYELHADMSPYKVST--------------------------------------------------------------------------------------------------------------------------------------------------------------------------------------------
635	GC_00000010	acc	PakNN1685	4634	6	43	13	0	0.877912	0.646513	0.74465	X	Mobilome: prophages, transposons			COG0675	Transposase (InsQ)	MMLRATKVRIYPTPEQADHLNAQFGAVRFAYNKALHIKKHAYQRHGVNLSPRKDLKPLLSVAKKSRRYAWLKAYDAIALQQAVINLDMAFSNFFNPKLKVRFPAFKRKHGRQSSYHCVGVKVLDGAIKIPKLSPIEARLHREMTGEVKSMTLSRSATGKYYG----DDGMAAPEKPALITQMTGLDMGLSHYAVKSSGDKMANPRHLINAGRNLRRKQKALSRKQKGSANRRKARQRLAAVHERVANARADFQHKLSRTMVDENQAIIVETLKSANMMKNPRLARAIGDAGWHGFIKKLEYKAAEKGVHLVKLDQWFASSKTCHCCGYKMPELPLHKRSWPCPCCGVEHDRDINAALNIERKGIQELQAAGLVVSAHGGQRKSVASTVAA---------…
636	GC_00000010	acc	PakNN1685	169	6	43	13	0	0.877912	0.646513	0.74465	X	Mobilome: prophages, transposons			COG0675	Transposase (InsQ)	-MLRATKVRIYPTPEQAEFLNAQFGAVRFAYNKALHIKKQAYRRHGISLSPRKDLKPLLAVAKKSRQYSWLKEYDSIALQQAIINLDVAFSNFFNPKLKARFPTFKRKHGKQSSYHCVGVKVLDGAIKIPKASAIEARLHRDITGTLKSITLSRSATGKYYASLLCDDGVEVPAKSALITNITGLDVGLSHYAIKSDGTKVSNPRHLINASRNLRRKQKALSRKQKGSANRRKARIQLAGVHERVANARADFQHKLSRAIVDENQAVIVETLKSVNMMKNHNLARAIGDAGWHGFITKLEYKAAERGVHLVKLDQWFASSKICHCCGNKMPEMPLHKRIWQCRVCGVEHDRDINAAINIRHKGILELKAAGLVVTAHGDQCKSVISTVAV---------…
637	GC_00000010	acc	PakNN1685	2368	6	43	13	0	0.877912	0.646513	0.74465	X	Mobilome: prophages, transposons			COG0675	Transposase (InsQ)	-MLRATKVRIYPTPEQAEYLNGQFGAVRFAYNKALHIKKHTYKRHGVSLNPRKDLKPLLAVAKQSRKYAWLREYDSIALQQAVINLHIAFDNFFNPKLCAQLPTFKRKQGKQSSYHCVGVKVLEGAVKIPKLSPIKARIHREIEGEVKSITLSRTATGKYFAAILCDDGKEAPEKPGVITRVTGCDMGLSHYLIQSTGEKVNNPHHLINAARNLRRKQKSLSRKQQGSANRGKARLRLAAVHERVAHARADFQHKLSRTIVDENQAIIVETLKSANMMKNHHLARAIGDAGWHGFIKKLEYKAAAAGVHLVKLDQWFASSKTCHCCGHKVPEMPLHKRIWPCPCCRVEHDRDINAAINIQHKGITELQAAGLVVSAHGGQRKSVIKTVAA---------…
638	GC_00000010	acc	PakNN1685	691	6	43	13	0	0.877912	0.646513	0.74465	X	Mobilome: prophages, transposons			COG0675	Transposase (InsQ)	-MLRATKVRIYPTPEQAEYLNGQFGAVRFAYNKALHIKKHAYKRHGVNLNPRKDLKPLLAVAKQSRKYAWLRAYDSIALQQAVINLHIAFDNFFNPKLRAQFPTFKRKQGKQSSYHCVGVKVLEGAVKIPKLSPIKARIHRKIEGKVKSITLSRTATGKYFAAILCDDGKEAPEKPGVITRVTGCDMGLSYYLVQSTGEKVNNPRHLINAARNLRRKQKSLSRKQQGSANRGKARLRLAAVHERVAHARADFQHKLSRTMVDENQAVIVETLKSANMMKNHHLARAIGDAGWHGFIKKLEYKATAAGVHLVKLDQWFASSKTCHCCGHKMPEMPLCKRIWPCPCCRVEHDRDINAAINIQHKGITELQAAGLVVSAHGGQRQSVIKTVAA---------…
639	GC_00000010	acc	PakNN1685	3205	6	43	13	0	0.877912	0.646513	0.74465	X	Mobilome: prophages, transposons			COG0675	Transposase (InsQ)	-MLRATKVRIYPTPEQAGYLNGQFGAVRFAYNKALHIKKHVYKHHGVSLHPRKDLKPLLAVAKQSRKYAWLKEYDSIALQQAVINLHTAFDNFFNPKLRAQLPTFKRKQGKQSSYHCVGVKVLEGAVKIPKLSPIEARIHRKIEGKVKSITLSRTATGKYFAAILCDDGKEVPEKPGVITRVTGCDMGLSHYLIQSTGEKVNNPRHLINAARNLRRKQKSLSRKQQGSANRGKARLRLAAVHERVAHARADFQHKLSRTIVDENQAIIVETLKSANMMKNHHLARAIGDAGWHGFVKKLEYKAAAAGVHLVKLDQWFASSKTCHCCGHKVPEMPLRKRIWPCPFCRVEHDRDINAAINIQRKGITELQAAGLVVSAHGGQRKSVIKTVAA---------…
640	GC_00000010	acc	PakNN1685	3323	6	43	13	0	0.877912	0.646513	0.74465	X	Mobilome: prophages, transposons			COG0675	Transposase (InsQ)	-MLRATKVRLYPTPEQAAYLNGQFGAVRFAYNKALHIKKHAYRRHGVSLNPRKDLKPLLAVAKKSRKYDWLKAYDAIALQQAVINLNTAFDNFFNPKLQAKFPTFKRKHGRQSSYHCIGVKVLDGAVKIPKLSPIKARIHREIEGQVKSITLSRTATGKYFAAILCDDGWGVPEKPGVITRVTGCDMGLSHYLIQSDGEKVNNPRHLINAARNLRRKQKALSRKQKGSANRRKARLQVAAVHERVANARADFQHKLSRTMVDENQAVIVETLKSANMMKNHHLARAIGDAGWHGFIKKLEYKAAAAGVHLVKLDQWFASSKTCHCCGHKVPEMPLHKRIWLCPCCGVEHDRDINAALNIQCKGTTELQAAGLVVSAHGGPRKSVISTVAA---------…
641	GC_00000010	acc	PakNN1685	2104	6	43	13	0	0.877912	0.646513	0.74465	X	Mobilome: prophages, transposons			COG0675	Transposase (InsQ)	------------------------------------------------------------------------------------------------------------------------------------------------------------------------------------------------------------------------------------------------------------------------------------------------------------------------------------------------------------------AALNIERKGITELQAAGLVVSAHGGQRKSVIKTVAA---------…
642	GC_00000010	acc	PakNN1685	3301	6	43	13	0	0.877912	0.646513	0.74465	X	Mobilome: prophages, transposons			COG0675	Transposase (InsQ)	----------------------------------------------MNLNPRKDLKPLLAVAKQSRKYAWLRAYDSIALQQAVINLHTAFDNFFNPKLRAQFPTFKRKQGRQSSYHCVGVKVLEGAVKIPKLSPIKARIHRKIDGKVKSITLSRTTTGKYFAAILCDDGGEAPEKPGVITRVTGCDMGLSHYLIESTGEKVNNPRHLINAARNLRRKQKSFSRKQQGSANRGKARLRLAAVHERVAHARADFQHKLSRTMVDKNQAVIVETLKSANMMKNHHLARAIGDAGWHGFIKKLEYKAAAAGVHLVKLDQWFASSKTCHCCGHKMPEMPLNKRIWQCPFCRVEHDRDINAAINIQRKGITELQAAGLVVSAHGGQRKSVIKTVAA---------…
643	GC_00000010	acc	PakNN1685	3548	6	43	13	0	0.877912	0.646513	0.74465	X	Mobilome: prophages, transposons			COG0675	Transposase (InsQ)	----MVSVRL-----------------------------------------------------------------------------------------------------------------------------------------------------------------------------------SHYAITSSGDKIANPRHLINASRNLRRKQKALSRKTKGSANRRKARIQLACIHERVANARADFQHKLSRSIVDENQAIIVETLKSANLMKNPKLARAIGDAGWHGFITKLEYKAEAAGIHLVKLDQWFASSKTCHCCRHKVPEMPLNKRICPCPCCGVEHDRDINAAINIQRKGIQELQAAGLVVPAHGGQRKSVASTVAA---------…
644	GC_00000010	acc	PakNN1685	121	6	43	13	0	0.877912	0.646513	0.74465	X	Mobilome: prophages, transposons			COG0675	Transposase (InsQ)	#NAME?
645	GC_00000010	acc	PakNN1685	4	6	43	13	0	0.877912	0.646513	0.74465	X	Mobilome: prophages, transposons			COG0675	Transposase (InsQ)	----------------------------------------------MNLNPRKDLKPLLAVAKQSRKYAWLRAYDAIALQQSVINLHTAFDNFFNPKLRAQFPAFKRKWGKQSSYHCVGVKVLEGAVKIPKLSPIEARIHREIEGKVKSITLSRTATGKYFAAILCDDGKEAPEKLGVITRVTGCDMGLSHYLIQSTGEKVNNPRHLINAARNLRRK--------------------------------------------------------------------------------------------------------------------------------------------------------------------------------------…
646	GC_00000010	acc	PausSBR154	319	6	43	13	0	0.877912	0.646513	0.74465	X	Mobilome: prophages, transposons			COG0675	Transposase (InsQ)	-MLRATKVRIYPTPEQAEYLNGLFGAVRFAYNKALHIKKQAYKHHGVSLNPRKDLKPLLAIAKKSHKHAWLKAYDAIALQQAELNLHTAFDNCFNPKLRAQFPTFKRKQGKQSIYHCVG----------------------------------------------------------------------------------------------------------------------------------------------------------------------------------------------------------------------------------------------------------------------------------------…
647	GC_00000010	acc	PausSBR154	3980	6	43	13	0	0.877912	0.646513	0.74465	X	Mobilome: prophages, transposons			COG0675	Transposase (InsQ)	----------------------------------------MYNRHGVSLSPRKALKPLLAVAKKSRRYSWLKEYDSIALQQAVINLDVAFSNFFNPKLKPRFPTFKSRHGRQSSYHCTSIKVLDGAIKIPKTSPIEANIHRQIIGELKSITLSRTPAGKYYASLLCDDGMEAPVKPSQITRVTGLDMGLSHYVIKSNGDKTPNPRHLINVSRNLLRKQKSLSRKKKGSANRRKARLQLVGVHERVANTRADFQHKLSRAIVDENQAIIVETLKAANMMKNRRLARAISDAGWYGFITKLEYKAAEKGVHLVKLAQWFASSKTCHCCGHKVPEMPLNKRIWQCPECGVEHDRDINAALNIRRKGILELQTAGLVVSAHGGQRKSVTQTVAA---------…
648	GC_00000010	acc	PausSBR154	3899	6	43	13	0	0.877912	0.646513	0.74465	X	Mobilome: prophages, transposons			COG0675	Transposase (InsQ)	-----------------------------MTNWRSKVTCIHACGHGVSLSPRKELKPLLAVAKKSRKYAWLKAYDSIALQQAVINLDVAFSNFFNPKLKARFPAFKSKHGKQSSYHCVGVKVLDSALKLPKVSPIEARLHREMTGSLKSITLSRSATGKYYASILCDDGTEAPAKPTLISHVTGIDMGLSHYAIKSNGDKTPNPRHLINASRNLRRKQKALSRKKKGSANRRKARIQLAGVHERVANTRADFQHKLSRTIVDESQAVIVETLKAANMMKNHHLARAIGDAGWSGFITKLEYKAAEKGVHLVKLDHWFASSKTCHCCGHKMPEMPLNKRIWPCPECGVEHDRDINAALNIRRKGIQELQAAGLVVSAHGGQRKSVIQTVAA---------…
649	GC_00000010	acc	PausSBR154	1167	6	43	13	0	0.877912	0.646513	0.74465	X	Mobilome: prophages, transposons			COG0675	Transposase (InsQ)	-------------------------------------------------------------------------------------------------------------------------------------------------------------------------------------------------------------------------------------------------------------------MVDENQALIVETLKSANMIKDHRIARAIGDAGWHGFIKKLKYKAAAADVHLVKLDQWFANSQTCHCCGHKEPEMPLHKRIWQCPCCGVEHDRDINAALNIQRKGITALQAAGLVVSAHGGQHKSVIKTVAA---------…
650	GC_00000010	acc	PhaiNN1694	634	6	43	13	0	0.877912	0.646513	0.74465	X	Mobilome: prophages, transposons			COG0675	Transposase (InsQ)	MMLRATKVRIYPTPEQADYLNAQFGAVRFAYNKALHIKKHAYQRHGVNLSPRKDLKPLLSTAKKSRRYAWLKAYDAIALQQAVINLDMAFSHFFNPKLKARFPTFK-----------------------------------------------------------------------------------------------------------------------------------------------------------------------------------------------------------------------------------------------------------------------------------------------------…
651	GC_00000010	acc	PhaiNN1694	3338	6	43	13	0	0.877912	0.646513	0.74465	X	Mobilome: prophages, transposons			COG0675	Transposase (InsQ)	MMLRATKVRIYPTPEQADYLNAQFGAVRFAYNKALHIKKHAYQRHGVNLSPRKDLKPLLSVAKKSRRYAWLKAYDAIALQQAVINLDMAFSHFFNPKLKARFPTFKRKHGRQSSYHCVG----------------------------------------------------------------------------------------------------------------------------------------------------------------------------------------------------------------------------------------------------------------------------------------…
652	GC_00000010	acc	PhaiNN1694	2752	6	43	13	0	0.877912	0.646513	0.74465	X	Mobilome: prophages, transposons			COG0675	Transposase (InsQ)	-MLRATKVRIYPTPEQAEFLNAQFGAVRFAYNKALHIKKQAYRRHGVSLSPRKDLKPLLAVAKKSRQYSWLKEYDSIALQQAIINLDVAFSNFFNPKLKARFPTFKRKHGKQSSYHCVGVKVLDGAIKIPKASPIAARLHRDITGTLKSITLSRSATGKYYASLLCDDGVEVPAKSALITNITGLDVGLSHYAIKSDGTKVSNPRHLINASRNLRRKQKALSRKQKGSANRRKARIQLAGVHERVANARADFQHKLSRAIVDENQAVIVETLKSVNMMRNHNLAGAIGDAGWYGFITKLEYKAAERGVHLVKLDQWFASSKICHCCGNKMTEMPLHKRIWQCPVCGVEHDRDINAAINIRHKGILELKAAGLVVTAHGDPCKSVISTVAV---------…
653	GC_00000010	acc	PhaiNN1694	3584	6	43	13	0	0.877912	0.646513	0.74465	X	Mobilome: prophages, transposons			COG0675	Transposase (InsQ)	-MLRATKVRLYPTPEQAEYLNGQFGAVRFAYNKALHIKKHAYKRHGVNLNPRKDLKPLLAVAKQSRKYAWLRAYDSIALQQAVINLHTAFDNFFNPKLRAQFPTFKRKWGKQSSYHCVGVKVLEGAVKIPKLSPIKARIHRKIEGKVKSITLSRTATGKYFAAILCDDGREAPEKPGVITRVTGCDMGLSHYLIVSTGEKVNNPRHLINATRNLRRKQKSLSRKQQGSVNRGKARLRLAAVHERVAHARADFQHKLSRTMVDENQAIIVETLKSANMMKNHHLARAIGDAGWHGFIKKLEYKAAAAGVHLVKLDQWFASSKTCHCCGHKMPEMPLRKRIWPCPCCRVEHDRDINAALNIQRKGIQELQAAGLVVSAHGGQRKSVIKTVAVGEVGSLAVY…
654	GC_00000010	acc	PhaiNN1694	973	6	43	13	0	0.877912	0.646513	0.74465	X	Mobilome: prophages, transposons			COG0675	Transposase (InsQ)	-MLRATKVRIYPTPEQAGYLNGQFGAVRFAYNKALHIKKHVYKHHGVSLHPRKDLKPLLAVAKQSRKYAWLKEYDSIALQQAVINLHTAFDNFFNPKLRAQLPTFKRKQGKQSSYHCVGVKVLEGAVKIPKLSPIEARIHRKIEGKVKSITLSRTATGKYFAAILCDDGKEVPEKPGVITRVTGCDMGLSHYLIQSTGEKVNNPRHLINAARNLRRKQKSLSRKQQGSANRGKARLRLAAVHERVAHARADFQHKLSRTIVDENQAIIVETLKSANMMKNHHLARAIGDAGWHGFVKKLEYKAAAAGVHLVKLDQWFASSKTCHCCGHKVPEMPLRKRIWPCPFCRVEHDRDINAAINIQRKGITELQAAGLVVSAHGGQRKSVIKTVAA---------…
655	GC_00000010	acc	PhaiNN1694	1029	6	43	13	0	0.877912	0.646513	0.74465	X	Mobilome: prophages, transposons			COG0675	Transposase (InsQ)	-MLRATKVRLYPTPEQAAYLNGQFGAVRFAYNKALHIKKHAYRRHGVSLNPRKDLKPLLAVAKKSRKYAWLKAYDAIALQQAVINLNTAFDNFFNPKLQAKFPTFKRKHGRQSSYHCIGVKVLDGAVKIPKLSPIKARIHREIEGQVKSITLSRTATGKYFAAILCDDGWDVPEKPGVITRVTGCDMGLSHYLIQSDGEKVNNPRHLINAARNLRRKQKALSRKQKGSANRRKARLQVAAVHERVANARADFQHKLSRTMVDENQAVIVETLKSANMMKNHHLARAIGDAGWHGFIKKLEYKAAAAGVHLVKLDQWFASSKTCHCCGHKVLEMPLHKRIWLCPCCGVEHDRDINAALNIQCKGTTELQAAGLVVSAHGGPRKSVISTVAA---------…
656	GC_00000010	acc	PhaiNN1694	231	6	43	13	0	0.877912	0.646513	0.74465	X	Mobilome: prophages, transposons			COG0675	Transposase (InsQ)	-MLRATKVRLYPTPEQAGYLNGQFGAVRFAYNKALHIKKHAYKRHGVHLNPRKDLKPLLAVAKQSRKYAWLRAYDSIALQQAVINLHTAFDNFFNPKLRAQFPTFKRKQGKQSSYHCVGVKVLEGAVKIPKLSPIKARIHRKIEGKVKSITLSRTATGKYFAAILCDDGKEVPEKPGVITRVTGCDMGLSHYLIQSNGEKVNNPRHLINAARNLRRKQKSLSRKQKGSANRSKARLRLAAVHERVAHARADFQHKLSRTIVDENQAIIVETLKSANMMKNHHLARAIGDAGWHGFIKKLEYKAAAAGVHLVKLDQWFASSKTCHCCGHKESEMPLRKRIWPCPCCRVEHDRDINAAINIRRKGITELQAAGLVVSAHGGQRKSVIKTVAA---------…
657	GC_00000010	acc	PhaiNN1694	2089	6	43	13	0	0.877912	0.646513	0.74465	X	Mobilome: prophages, transposons			COG0675	Transposase (InsQ)	----------------------------------------------------------------------------------------------------------------------------------------------------------------------------------------------------------------------------------------------------------------------------------------------------------------------------------CHCCGYKMPELPLHKRSWPCPCCGVEHDRDINAALNIERKGIQELQAAGLVVSAHGGQRKSVASTVAA---------…
658	GC_00000010	acc	PhaiNN1694	1186	6	43	13	0	0.877912	0.646513	0.74465	X	Mobilome: prophages, transposons			COG0675	Transposase (InsQ)	--------------------------------------------------------------------------------------------------------------------------------------------------------------------------------------------------------------------------------------------------------------------------------------------------------------------------------------------------------------------------GIQELQAAGLVVSAHGGQRKSVASTVAA---------…
659	GC_00000010	acc	PhaiNN1694	1270	6	43	13	0	0.877912	0.646513	0.74465	X	Mobilome: prophages, transposons			COG0675	Transposase (InsQ)	----------------------------------------------------------------------------------------------------------------------------------------------------------------------------------------------------------------------------------------------AAVHERVANARADFQHKLSRSMVDENQAIIVETLKSANMMKNHHLARAIGDAGWHGFIKKLEYKAAAAGVHLVKLDQWFASSKTCHCCGHKMLEMPLRKRLWQCPFCRVEHDRDINAALNIERKGITELQAAGLVVSAHGGQRKSVIKTVAA---------…
660	GC_00000010	acc	PhaiNN1694	1185	6	43	13	0	0.877912	0.646513	0.74465							----------------------------------------------------------------------------------------------------------------------------------------------------------------------------------------------------------------------------------------------------------------------------------------------------------------------------------------------------------------------------TELQAAGLVVSAHGGQRKSVIKTVAA---------…
661	GC_00000010	acc	PhaiNN1694	2424	6	43	13	0	0.877912	0.646513	0.74465	X	Mobilome: prophages, transposons			COG0675	Transposase (InsQ)	--------------------------------------------------------------------------------------------------------------------------------------------------------------------------------------------------------------------------------------------------------------------------------------------------------MKLEYKAVAAGVHLVKLDQRFASSKTCHGCGRKTPEMPLRKRIWQCPFCRVEHDRDINTALNIQRKGITALQAAGRVVSVHGGQRKSVIKDGSGLRSGKPRRF…
662	GC_00000010	acc	PhaiNN1694	3249	6	43	13	0	0.877912	0.646513	0.74465	X	Mobilome: prophages, transposons			COG0675	Transposase (InsQ)	---------------------------------------------------------------------------------------------------------------------------------------------------------------------------------------------------------------------------------------------------------------------------------------------------------------------------MYASLKTCRCCGDKIPEMPLKVRFSHCPEYGLEHDRDINATLNIKQQGIA---TKGLFASM-----------------------…
663	GC_00000010	acc	PlauMH84	74	6	43	13	0	0.877912	0.646513	0.74465	X	Mobilome: prophages, transposons			COG0675	Transposase (InsQ)	MMLRATKVRIYPTPEQADYLNAQFGAVRFAYNKALHIKKHAYQRHGVNLSPRKDLKPLLSVAKKSRRYAWLKAYDAIALQQAVINLDMAFSHFFNPKLKARFPAFKRKHGRQSSYHCVGVKVLDGAIKIPKLSPIEARLHREMTGEVKSMTLSRSATGKYYASILCDDGLAAPAKPALITQMTGLDMGLSHYAVKSSGDKMANPRHLINAGRNLRRKQKALSRKQKGSANRRKARQRLAAVHERVANARADFQHKLSRSMVDENQAIIVETLKSANMMKNHHLARAIGDAGWHGFIKKLEYKAAEKGVHLVKLDQWFASSKTCHCCGHKMPELPLHKRSWPCPCCGVEHDRDINAALNIERKGIQELQAAGLVVSAHGGQRKSVIKTVAA---------…
664	GC_00000010	acc	PlauMH84	3680	6	43	13	0	0.877912	0.646513	0.74465	X	Mobilome: prophages, transposons			COG0675	Transposase (InsQ)	-MLRATKVRLYPTPEQAEYLNGQFGAVRFAYNKALHIKKQAYKRHGVNLNPRKDLKPLLAVAKQSRKYAWLKEYDSIALQQAVINLHTAFDNFFNPKLRVQFPTFKRKQGRQSSYHCVGVKVLEGAVKIPKLSPIEARIHRKIEGKVKSITLSRTATGKYFAAILCDDGKEAPEKPGVITRVTGCDMGLSHYLIESTGEKVNNPRHLINAARNLRRKQKSLSRKQQGSANRGKARLRLAAVHERVTHARADFQHKLSRTMVDENQAIIVETLKSANMMKNHHLARAIGDAGWHGFIKKLEYKAAAAGVHLVKLDQWFASSKTCHCCGHKMPEMPLNKRIWPCPCCRVEHDRDINAALNIQCKGITELQAAGLVVSAHGGQRKSVIKTVAA---------…
665	GC_00000010	acc	PlauMH84	4066	6	43	13	0	0.877912	0.646513	0.74465	X	Mobilome: prophages, transposons			COG0675	Transposase (InsQ)	-MLRATKVRIYPTSEQAEYLNAQFGAVRFAYNKALHIKKHAYRRYGVNLNPRKDLKPLLAVAKKSRKYAWLKEYDSIALQQAVINLNTAFDNFFNPKLKARFPAFKSKHAKQSSYHCVGVKVLDDAIKIPKLPPVKARLHREINGEVKSITITRTATGKYYASILCNDGMKAPVKPSLVARVTGVDMGLSHYAITSSGDKIANPRHLINASRNLRRKQKALSRKTKGSANRRKARIQLACVHERVANARADFQHKLSRSIVDENQAIIVETLKSANMMKNPKLARAIGDAGWHGFITKLEYKAEAAGIHLVKLDQWFASSKTCHCCRHKVPEMPLNKRIWPCPCCGVEHDRDINAAINIQRKGIQELQAAGLVVSAHGGQRKSVASTVAA---------…
666	GC_00000010	acc	PlauMH84	3432	6	43	13	0	0.877912	0.646513	0.74465	X	Mobilome: prophages, transposons			COG0675	Transposase (InsQ)	-MLRATKVRIYSTPEQAEYLNGQFGAVRFAYNKALHIKKHAYKRHGVNLNPRKDLKPLLAVAKQSRKYAWLRAYDSIALQQAVFNLHTAFDNFFNPKLRTQFPAFKRKQGKQSSYHCVGVKVLEGAVKLPKLSPIEARIHRKIEGKVKSITLSRTASGKYFAAILCDDGKEAPEKPGVITRVTGCDMGLSHYLIQSTGEKVNNPRHLINAARNLRRKQKSLSRKQKGNANRSKARLRLAAVYERVAHARADFQHKLSRTIVDENQAIIVETLKSANMMKNHHLARAIGDAGWHSFIKKLEYKAAAAGVHLVKLD-----------------------------------DRDINAAINIQRKGITELQAAG---SSHLIKYKVKFGD------------…
667	GC_00000010	acc	PlauMH84	4321	6	43	13	0	0.877912	0.646513	0.74465	X	Mobilome: prophages, transposons			COG0675	Transposase (InsQ)	---------------------------------------------------------------------------------------------------------------------------------------------------------------YYASILCDDGLAAPAKPALITQMTGLDMGLSHYAVKSSGDKIANPRHLINAGRNLRRKQKALSRKQKGSANRRKARQRLAAVHERVANARADFQHKLSRSMVDENQAIIVETLKSANMMKNHHLARAIGDAGWHGFIKKLEYKAAAAGVHLVKLDQWFASSKTCHCCGHKMLEMPLRKRLWQCPFCRVEHDRDINEALNIQRKGITELQAAGLVVSAHGGQRKSVIKTVAA---------…
668	GC_00000010	acc	PlauMH84	1239	6	43	13	0	0.877912	0.646513	0.74465	X	Mobilome: prophages, transposons			COG0675	Transposase (InsQ)	-------------------------------------------------------------------------------------------------------------------------------------------------------------------------------------------------------------------------------------------------------------------MVDENQAIIVETLKSANMMKNRHLARAIGDAGWHGFLMKLEYKAAAAGVHLVKLDQWFASSKTCHCCGHKMPEMPLNKRIWPCPFCRVEHDRDINAAINIQRKGITELQAAGLVVSAHGGQRKSVIKTVAA---------…
669	GC_00000010	acc	PtemMW274	1266	6	43	13	0	0.877912	0.646513	0.74465	X	Mobilome: prophages, transposons			COG0675	Transposase (InsQ)	-MLRATKVRIYPTPEQATFLNAQFGAVRFAYNKALHIKKQAYHRHGVSLSPRKDLKPLLAVAKKSRKYAWLKESDSIALQQSVINLDVAFSNFFNPKLKACFPTFKSKHGRQSSYHCVGVKILDSAIKIPKLPPIEARLHREIKGELKSITLSRTPTGKYYASILCDDGPEAPAKPTRITRVTGLDMGLSHYAIKSGGDKIANPRHLINASRNLRRKQKALSRKKKGSANCQKARRHLAGVHERVANTRADFQHKLSRAIIDESQAVIVETLKTANMMKNHRLARAIGDAGWHSFITKLEYKAAEAGVHIVKLDQGFASSKTCHCCGHKMPEMPLHKRIWQCPECGVEHDRDINAAINIQRKGIQELQAAGLVVSAHGGQRKSVVQTVAA---------…
670	GC_00000010	acc	PtemMW274	2635	6	43	13	0	0.877912	0.646513	0.74465	X	Mobilome: prophages, transposons			COG0675	Transposase (InsQ)	-MLRATKVRLYPTPEQAEYLNGQFGAVRFAYNKALHIKKQAYKRHGVSLNPRKDLKPLLAVAKKSRKYAWLKAYDAIALQQAVLNLHTAFDNFFNPKLRAQFPTFKRKQGKQSSYHCVGVKVLEGAVKLPKLSPIKARIHREIEGEVKSITLSRTATGKYFAAILCDDGKEAREKPGVITRVTGCDMGLSHYLIESNGEKVNNPRHLINATRNLRRKQKSLSRKQKGSANRGKARLRLAAVHERVANARADFQHKLSRTMVDENQALIVETLKSANMMKDHRLARAIGDAGWHGFIKKLEYKAAAAGVHLVKLDQWFASSKTCHCCGHKMPEMPLDKRLWQCPFCRVEHDRDINAALNIQRKGITALQAAGLVVSAHGGQCKSVIKTVAA---------…
671	GC_00000010	acc	PtemMW274	480	6	43	13	0	0.877912	0.646513	0.74465	X	Mobilome: prophages, transposons			COG0675	Transposase (InsQ)	-MLRATKVRLYPTPEQAGYLNGQFGAVRFAYNKALHIKKQAYKRHGVSLNPRKDLKPLLAVAKKSRKYAWLKAYDAIALQQAVINLHTAFDNFFNPKLRAQFPTFKRKQGKQSSYHCVGVKVLEGAVKLPKLSPIKARIHREIEGEVKSITLSRTATGKYFAAILCDDGKDAREKPGVITRVTGCDMGLSHYLIESNGEKVNNPRHLINATRNLRRKQKSLSRKQKGSVNRGKARLRLAAVHERVANARADFQHKLSRTMVDENQAIIVETLKSANMMKNHHLARAIGDAGWHGFIKKLEYKAAAAGVHLVKLDQWFASSKTCYCCGHKMPEMPLRKRIWQCPFCRVEHDRDINAALNIQRKGTRELQAAGLVVSAHGGQCKSVIKTVAA---------…
672	GC_00000010	acc	PtemMW274	1755	6	43	13	0	0.877912	0.646513	0.74465	X	Mobilome: prophages, transposons			COG0675	Transposase (InsQ)	--------------------------------------------------------------------------------------------------------------------------------------------------------------------------------------------------------------------------------------------------------------------------------------------------------------------------------------------------------------------------GILELQAAGLVVSAHGGQRKSVTQTVAA---------…
673	GC_00000010	acc	PtemMW274	1493	6	43	13	0	0.877912	0.646513	0.74465	X	Mobilome: prophages, transposons			COG0675	Transposase (InsQ)	---------------------------------------------------------------------------------------------------------------------------------------------------------------------------------------------------------------------------------------------------------------------------------------------------------------------------------------------------------------------NIERKGILELQAAGLVVSAHGGQRKSVTQTVAA---------…
674	GC_00000010	acc	PtemMW274	2046	6	43	13	0	0.877912	0.646513	0.74465	X	Mobilome: prophages, transposons			COG0675	Transposase (InsQ)	--------------------------------------------------------------------------------------------------------------------------------------------------------------------------------------------------------------------------------------------------------------------------------------------------------------------------------------------------------------------------GILELQAAGLVVSAHGGQRKSVTQTVAA---------…
675	GC_00000010	acc	PtemMW274	4154	6	43	13	0	0.877912	0.646513	0.74465	X	Mobilome: prophages, transposons			COG0675	Transposase (InsQ)	--------------------------------------------------------------------------------------------------------------------------------------------------------------------------------------------------------------------------------------------------------------------------------------------------------------------------------------------------------------------------GILELQAAGLVVSAHGGQRKSVTQTVAA---------…
676	GC_00000010	acc	PtemMW274	2998	6	43	13	0	0.877912	0.646513	0.74465	X	Mobilome: prophages, transposons			COG0675	Transposase (InsQ)	-------------------------------------------------------------------------------------------------------------------------------------------------------------------------------PGVITRVTGCDMGLSHYLIESNGEKVNNPRHLINATRNLRRKQKSLSRKQKGSANRGKARLRLAAVHERVANACADFQHKLSRTMVDENQALIVETLKSANMMKNHRIARAIGDAGWHGFIKKLEYKAAAAGVHLVKLDQWFASSKTCHCCGHKMPEMPLHKRLWQCPFCRVEHDRDINAALNIQRKGITALQAAGLVVSAHGGQCKSVIKTVAA---------…
677	GC_00000010	acc	XehlMH92	2253	6	43	13	0	0.877912	0.646513	0.74465	X	Mobilome: prophages, transposons			COG0675	Transposase (InsQ)	-MLRATKVRIYPTPEQAGFLNAQFGAVRFAYNKALHIKKQAYQRHGVSLSPRKDLKPLLAVAKKSRKYAWLKAYDSIALQQAVINLDVAFSNFFNPKLKARFPAFKSKHGKQSSYHCVGVKVLDGSIKIPKVSPIEARLHREMTGSLKSITLSRSATGKYYASILCDDGTEAPVKPTLISTVTGIDMGLSHYAIKSNGDKTPNPRHLINASRNLRRKQKALSGECEPSQS--------------------------------------------------------------------------------------------------------------PYTACGCT---------------------------------------------------…
678	GC_00000011	acc	PakNN1685	4185	11	40	8	0	0.805345	0.600386	0.687924	X	Mobilome: prophages, transposons			COG3293	Transposase	MNKLVEIF--CDVDDFCRFFIPQWEQFCLNKGDRLRRRQGHMYPSEIMTILILFHMSHYIDFKNFYLEHIWRYHHNDFPTLLSYTRFIRVPPSVLVPLCSYLTLLKGKPTGIAFIDSTSLRVCHNIRIPRNKVFKGAAQRGKTSMGWFYGFKLHLIVNHHGDILALKVTPGNVDEREPVRELSKELTGSLYGDKGYLSQELADDLAQTGVTFITKKRRNMKAYMQSEWDKIMLSRRFIIETINGQLKTISQIEHSRHRSIKGFMLTVLGGLIAYCLKLKKPSLKV-----FYS-EEDFSVTA---
679	GC_00000011	acc	PakNN1685	4676	11	40	8	0	0.805345	0.600386	0.687924	X	Mobilome: prophages, transposons			COG3293	Transposase	MG--------C-------------------------------------------------------------------------------------------------------------------------------------------FKLHRVVNHQGEILALKITAGNVDDREPVRELTTELTGSLYGDKGYLSQELADDLGKTGVTFAT-------------------------------------------------------------------------------------------
680	GC_00000011	acc	PakNN1685	4675	11	40	8	0	0.805345	0.600386	0.687924							MDNLVEIF--CDVDDFCRFFIPQWEQFCLDSGHRLP---------------------------------------------------------------------------------------------------------------------------------------------PKRSHVSQ------------------------------------------------------------------------------------------------------------------------
681	GC_00000011	acc	PausSBR154	3786	11	40	8	0	0.805345	0.600386	0.687924	X	Mobilome: prophages, transposons			COG3293	Transposase	MNKLVEIFCDCDVDDFCRFFIPQWELFCFEKGYR--HRQGRMYPSEIMTILILFHMAHYRDFKHFYLEHIWKYHHKDFPTLLSYTRFVSVAPSVLVPLCSYLTQLKGKPTKIAFIDSTSLYVCHNIRIPRHKVFKGIAQRGKTSMGWFYGFKLHLVVNHQGEILALKVTPGNVNAQEPVRELSKSLTGYLYGDKGYLSQELADDLAKIGVTFITKKRRNMKAQALSEWNNLMLKKRFIIETINGQLKTISQIEHSRHRSIKGFLLCVLGGLIAYSLKLKKPSLKI-----FYS-EKDISMTA---
682	GC_00000011	acc	PausSBR154	2130	11	40	8	0	0.805345	0.600386	0.687924	X	Mobilome: prophages, transposons			COG3293	Transposase	MDNLVEIF--CDVDDFCRFFIPQWEQFCLDSGHRLRRRQGHMSPSEIMTILILFHRSHYRDFKHFYLEHIWKYHHNDFPTLLSYPRFVSVAPSVLVPLCSYLTQLKGKPTGIAFIDSTCLSVCHNIRIPRHKVFVGIAKRGKNSMGWFYGFKLHLVVNHQGKFWRLKSLPVM-------------------------------------------------------------------------------------------------------------------------------------
683	GC_00000011	acc	PausSBR154	2129	11	40	8	0	0.805345	0.600386	0.687924	X	Mobilome: prophages, transposons			COG3293	Transposase	M-------------------------------------------------------------------------------------------------------------------------------------------------------------------ALKVTAGNVDDREPVRELTAELTGSLYGDKGYLSQELADDLAKAGLTFITQKRRNMKAHLQAEWDKIMLSKHFIIETINGQLKTISQIEHSRHRSIKGFLLCVLGGLIAYCLKLKKPSLKV-----FYS-EEDFSMTA---
684	GC_00000011	acc	PausSBR154	4032	11	40	8	0	0.805345	0.600386	0.687924	X	Mobilome: prophages, transposons			COG3293	Transposase	--------------------------------------------------------------------------------------------------------------------------------------------------MFYGFKLHWVINHQGEILALKVTAGNVDEREPVHELIKKLTDSLYGDKGYLSQELVDDLAKTGITFITKKRRSMKAHMQAEWDKVMLSRRFI----------------------------------------------------FYH------------
685	GC_00000011	acc	PausSBR154	1556	11	40	8	0	0.805345	0.600386	0.687924	X	Mobilome: prophages, transposons			COG3293	Transposase	M----------------------------------------------------------------------------------------------------------------------------------------------------------------------------DDREPVRELTTELTGSLYGDNGYLNQELADDLGKTGVTFITQKRQNMKAQRLAEWDKIMLSRRFIIETINGQLKTVSQIEYSH----------------------RMGTLRV---------GNEMDVH----
686	GC_00000011	acc	PausSBR154	3696	11	40	8	0	0.805345	0.600386	0.687924							MDNLVEIF--CDVDDFCRFFIPQWEQFCLDSGHRLRRRQGHMSPSEIMTILILFHRS--------------------------------------------------------------------------------------------------VVVH--------------------------------------------------------------------------------------------------------------------------------------------------
687	GC_00000011	acc	PausSBR154	4033	11	40	8	0	0.805345	0.600386	0.687924							MNNLVEIF--CDVDDFCRFFIPQWTQFAL------------------------------------------------------------------------------------------------------------------------------------------------------------ITDTVYAADK---------------------------------------------------------------------------------------------------AACIPVKA---
688	GC_00000011	acc	PlauMH84	4336	11	40	8	0	0.805345	0.600386	0.687924	X	Mobilome: prophages, transposons			COG3293	Transposase	MNNLVEIF--CDVDDFCRFFISQWTQFCLDNGYRLRRRQGHMYPSEIMTILILFHMSHYRDFKHFYLAHIWKYHHHDFPTLLSYSRFVSVAPSVLMPLCSYLTQLKGKPSAIAFIDSTSLRVCHNIRIPRHKVFEGVAKRGKTSMGWSYGFKLHLIVNHQGEILALKVTAGNVDDREPVQELAKELTGFLYGDKGYLSQKLADDLAQTGVTFITKKRHNMKARVLDEWDKIRLKKRFIIETINGQLKTLSQIEHSRHRSIKGFLLCVLGGLIAYCLKLKKPSLKVLLRRRFFN-DGLSRIRVNKI
689	GC_00000011	acc	PlauMH84	2335	11	40	8	0	0.805345	0.600386	0.687924	X	Mobilome: prophages, transposons			COG3293	Transposase	MDNLVEIF--WDVDDFCRFFIPQWEQFCLDSGHRLRRRQGHMSPSEIMTILILFHRSHYRDFKHFYLEHIWKYHHNDFPTLLSYPRFVSVAPSVLVPLCSYLTQLKGKPTGIAFIDSTRLSICHNIRIPRHKVFAGIARRGKNSMG---------------------------------------------------------------------------------------------------------------------------------------------------------------
690	GC_00000011	acc	PlauMH84	260	11	40	8	0	0.805345	0.600386	0.687924	X	Mobilome: prophages, transposons			COG3293	Transposase	G-------------------------------------------------------------------------------------------------------------------------------------------------WFYGFKLHLIVNHQGEILALKVTAGNVDDREPVQELAKELTGSLYGDKGYLSQKLADDLAQTGVTFITKKRHNMKARVLDEWDKIRLKKRFIIETINGQLKTLSQIEHSRHRSIKGFLLCVLGGLIAYCLKLKKPSLKV-----FYS-EEDSSMTA---
691	GC_00000011	acc	PlauMH84	3332	11	40	8	0	0.805345	0.600386	0.687924							MGNLVEIF--CDVDDFCRFFIPQWEQFCLDSGHRLRRRQGHMSPSEIMTILILFHRSHYRDFKHFYLEHIWKYHHNDFPTLLSYTRFVSVAPSVLVPLCSYLTQLKGKPTGIAFIDSTSLGFVITSVFPVIRVLRG-------------------------------------------------------------------------------------------------------------------------------------------------------------------------
692	GC_00000011	acc	PlauMH84	4132	11	40	8	0	0.805345	0.600386	0.687924	X	Mobilome: prophages, transposons			COG3293	Transposase	M-------------------------------------------------------------------------------------------------------------------------------------------------------------------ALKVTAGNVDDREPVRELTTELTGSLYGDKGYLSQELADDLAKAGLTFITQKRRNMKAHLQAEWDKIMLSKRFIIETINGQLKTISQIEHSRHRSIKGFLLCVLGGLIAYCLKLKKPSLKV-----FYL-EEDFSMTA---
693	GC_00000011	acc	PlauMH84	3098	11	40	8	0	0.805345	0.600386	0.687924	X	Mobilome: prophages, transposons			COG3293	Transposase	M---------------------------------------------------------------------------------------------------------------------------------------------------------------------------------------------------------------------------------------LKKRFIIETINGQLKTISQIEHSRHRSIKSFLLCVLGGLIAYSLKLKKPSLKV-----FYS-EEDFLMTA---
694	GC_00000011	acc	PlauMH84	1191	11	40	8	0	0.805345	0.600386	0.687924	X	Mobilome: prophages, transposons			COG3293	Transposase	L----------------------------------------------------------------------------------------------------------------------------------------------------------------------------------------------------------------------------------------KKRFIIETINGQLKTLSQIEHSRHRSIKGFLLCVLGGLIAYSLKLKKPPLKV-----FYS-EEDSSMTA---
695	GC_00000011	acc	PlauMH84	3211	11	40	8	0	0.805345	0.600386	0.687924							MNNLVEIF--CDADDFCRFFIPQW-----------------------------------------------------------------------------------------------------------------------------------------------------------------------------------------------------------------------------------------------------------------------------------------
696	GC_00000011	acc	PtemMW274	4433	11	40	8	0	0.805345	0.600386	0.687924	X	Mobilome: prophages, transposons			COG3293	Transposase	MNNLVEIF--CDVDDFCRFFIPQWTQFCLDNGYRLRRRQGHMYPSEIMTILILFHMSHYRDFKHFYLVHIWKYHHHDFPTLLSYSRFVSVAPSVLMPLCSYLTQLKGKPSAIAFIDSTSLRVCHNIRIPRHKVFEGVAKRGKTSMGWFYGFKLHLIVNHQGEILALKVTAGNVDDREPVQELAKELTGSLYGDKGYLSQKLADDLAQTGVTFITKKRHNMKARVLDEWDKIMLKKRFIIETINGQLKTISQIEHSRHRSIKGFLLCVLGGLIAYSLKLKKPSLKV-----FYS-EEDFSMTA---
697	GC_00000011	acc	PtemMW274	4376	11	40	8	0	0.805345	0.600386	0.687924	X	Mobilome: prophages, transposons			COG3293	Transposase	MDKLVELF--CDVDDFCRVFISQWEQQCIEEGHRQRRRHGRMSASEIMTIVIAFHMSHYRDFKNFYFGLVRRYHQQDFPTLLSYTRFLGVVSSVLGPLCSYLTQVKGKPTGLAFIDSTRIRVCHNVRIPRHKVFDGIAKRGKGSMGWFFGFKLHLIVNHQGEIVSVKLTPGNVDDRGPARELATGLTGMLYGDKGYISQALFDDLNATGVTFITNTRRNMKAKALSVWDKMMLSKRFIIESV----------------------------------------------------PQAYKLAV---
698	GC_00000011	acc	PtemMW274	3563	11	40	8	0	0.805345	0.600386	0.687924	X	Mobilome: prophages, transposons			COG3293	Transposase	MNNLVEIF--CDVDDFCRFFIPQWTQFCLDNGYRLRRRQGHMYPSEIMTILILFHMSHYRDFKHFYLAHIWKYHHHDFPTLLSYSRFVSVAPSVLMPLCSYLTQLKGKPSAIAFIDSTSLRVCHNIRIPRHKVFEGVAKRGKTSMGWFYGFKLHLIVNHQGEILALKATAGNVDARELVQE------------------------------------------------------------------------------------------------------KV-----FYS-EEDFSMTA---
699	GC_00000011	acc	PtemMW274	401	11	40	8	0	0.805345	0.600386	0.687924	X	Mobilome: prophages, transposons			COG3293	Transposase	M------------------------------------------------------------------------------------------------------------------------------------------------GWFFGFKLHLIVNHHGEIVSVKLTPDNVDDRGPARELATGLTGMLYGDKGYISQALFDDLNATGVTFITNTRSNMKAKALSVWDRMMLSKRFIIETINDQLKNISQIEHSRHRSVQGLMLNVLGGLIAYCLKENKPSLNI-----SRS-EMDRLVTA---
700	GC_00000011	acc	PtemMW274	3454	11	40	8	0	0.805345	0.600386	0.687924	X	Mobilome: prophages, transposons			COG3293	Transposase	L----------------------------------------------------------------------------------------------------------------------------------------------------------------------------------------------------------------------------------------KKRFIIETINGQLKTISQIEHSRHRSIKGFLLCVLGGLIAYCLKLKKPSLKV-----FYS-EEDFSMTA---
701	GC_00000011	acc	PtemMW274	2817	11	40	8	0	0.805345	0.600386	0.687924							M-----------------------------------------YPSEIMTILILFHLSHYRDFKNFYLEHIWKYHHNDFPTLLSYPRLV------------------------------------------------------------------------------------------------------------------------------------------------------------------------------IMLTVLGGLIAYCLKWKKPSLKF-----FYS-EDDFSVTA---
702	GC_00000011	acc	PtemMW274	2020	11	40	8	0	0.805345	0.600386	0.687924							MNNLVEIF--CDVDDFCRFFIPQ------------------------------------------------------------------------------------------------------------------------------------------------------------------------------------------------------------------------------------IEHSRHRSIKGFLLTVLGGVIVYSLKLKKPSLKN-----FYS-EDDFPVMA---
703	GC_00000011	acc	PtemMW274	400	11	40	8	0	0.805345	0.600386	0.687924	X	Mobilome: prophages, transposons			COG3293	Transposase	MDKLAELF--CDVDDFCRVFIPQWEQQCIEEGHRQRRRHGRMSASEIMTIVIAFHMSHYRDFKNFYFGLVRRYHQQDFPTLLS------------------LYPLSGRR--------------------------------------LLSFRAPLQLFGAGE----RETHGTC---------------------------------------------------------------------------------------------------------------------LYR-LHSHSCLP---
704	GC_00000011	acc	XindKK162	1764	11	40	8	0	0.805345	0.600386	0.687924	X	Mobilome: prophages, transposons			COG3293	Transposase	MNKLVEIF--CDVDDFCRFFIPQWQQFCLNNGYRLRHRQGHMYPSEIMTILILFHMSHYRDFKHFYLDHIWKYHHKDFPSLLSDTRFVSVTPSVLIPLCSYLTQLKGKPTGIAFIDSTSLRVCHNIRIPRHKVFEGVAKRGKTSMGWFYGFKLHLIVNHQGEILALKVTAGNVDDREPVQELAKKLTGSLYGDKGYLSQERADDLAQTGLSFITKKRRNMKARALAEWNNIMLAKRFIIETINGQLKTLSQIEHSRHRSINGFLLTVLGGLIAYCLKWKKPSLKF-----FYS-EEDVPVTA---
705	GC_00000011	acc	XindKK162	2463	11	40	8	0	0.805345	0.600386	0.687924	X	Mobilome: prophages, transposons			COG3293	Transposase	MNKLVEIF--CDVDDFCRFFIPQWDQFCLNKGYHLRRRQGHMYPSEIMTILILFHMSHYMDFKNFYLEHIWRYHHNDFPTLLSYTRFISVALSVLVPLCSYLTQLKGKPSGIAFIDSTSLRVCHNIRLPRNKVFKGVAQRGKTSMGWFYGFKLHLIVNHHGDILALKVTPGNLDDREPVRELSKELTGSLYGDKGYLSQELADDLAQTGVTFITKKRRNMKAYMQSEWDKIMLSRRFIIESV----------------------------------------------------PQAYKLAA---
706	GC_00000011	acc	XindKK162	3091	11	40	8	0	0.805345	0.600386	0.687924	X	Mobilome: prophages, transposons			COG3293	Transposase	-----------------------------------------------MTILIRFHLSHYRDFKNFYLEHIWRYHHHDFPTLLSYTRFISVAPSVLVPLCSYLTQLKGNPTGIAFIDSTRFSVCHNIRIPRHKVFEETAQRGKTLMGWFYGFKLHLIINHLGEILTLKITAGNTDDRKVVRELAKELIGSLYGDKGYLSQELADDLAQNGVTFITKKRSNLKASVLENWNKIMLPRRFIIEAVNGQLKNICQIEHSRHRSIKGFLLTVLTGLIAYCHKKKKPSLKV-----FYSEEEDIPVTA---
707	GC_00000011	acc	XjapoMW123	1673	11	40	8	0	0.805345	0.600386	0.687924	X	Mobilome: prophages, transposons			COG3293	Transposase	MNNLVEIF--CDVDDFCRFFIPQWTRFCLDNGYRLRRRKGHMYPSEIMTILILFHMSYFRNFKTFYLEFLWKYHHQDFPTLLSYTRFVSVAPSVLVPLCSYLTQLKGKPIGIAFIDSTSLKVCHNIRIPRHKVFDGIAQRGKNSMGWFFGFKLHLIVNHQGEILALKVTPGNVEDREPVRELAKELMGSLYGDKG--------------------------------------------------------------------------------------------------------------
708	GC_00000011	acc	XjapoMW123	1404	11	40	8	0	0.805345	0.600386	0.687924							M---------------------------------------------------------------------------------------------------------------------------------------------------------------------------------------------------------------------------KTRVLAQWNKIMLSNRFIIETINGKLKTISQIEHSHCRSIKGFLLTVLGGLIAYYLKWKKPSLNV-----FYP-EEDFSVTT---
709	GC_00000011	acc	XmirMH161	1000	11	40	8	0	0.805345	0.600386	0.687924	X	Mobilome: prophages, transposons			COG3293	Transposase	M------------------------------------------------------------------------------------------------------------------------------------------------GWFYGFKLHLIFNHQGEILALKVTSGNVDDREPVHELAKELTGSLYGA----------SLTENGL-----------------------------------------------------------------------------------------------
710	GC_00000011	acc	XstRT255	2715	11	40	8	0	0.805345	0.600386	0.687924	X	Mobilome: prophages, transposons			COG3293	Transposase	MDKLVEIF--CDVDDFCRLFIPQWEQFCLDNGYRLRRRQGHMYPSEIMTVLILFQQSHYRDFKNFYLEHIWQYHHRDFPSLLSYTRFISVAPSVLVPLSSYLTQLKGKPTGIAFIDSTSLRVCHNIRIPRHKVFQGIAQRGKTSMGWFYGFKLHLIINHLGEILALKVTPGNVDDREPVRELSKDLTGSLYGDRGYLSQELADDLAKTDITFITKKRRNMKALALAEWDKVMLKKRFIIETINGQLKNGSQLEHSRHRSITGFLLTILTGLIAYCLKEKKPSLKI-----FYS-EEDISAIA---
711	GC_00000011	acc	XstRT255	959	11	40	8	0	0.805345	0.600386	0.687924	X	Mobilome: prophages, transposons			COG3293	Transposase	-----------------------------------------------------------------------------------------------------------------------------------------------------------------------MTPGNVNDRQPVRELSKVLTGSLYGNKGYLSQELADDLAKTDIAFITKNRRNMKARLLAEWDKIMLKNVLLLKRLMGS------------------------------------------------------------
712	GC_00000011	acc	XstSBR314	541	11	40	8	0	0.805345	0.600386	0.687924	X	Mobilome: prophages, transposons			COG3293	Transposase	MNNLVEIF--SDVDDFCRFFIPQWEQFCLNKGYRLRRRKGHMYPSEIMTILILFHLSHYRDFKNFYLEHIWRYHHHDFLTLLSYTRFIRVAPSVLVPLCSYLTQLKGKPTGIAFIDSTRLSVCHHIRIPRHKVFEGTAQRGKTSMGWFYGFKLHLIINHLGEILALKITAGNTDDRKVVRELAKELIGSLYGDKGYLSQELADDLAQNGITFITKKRSNMKANVLEDWDKIMLSRRFIIETVNGQLKNICQIEHSRHRSIKGFLLTVLTGLIAYCHKKKKPSLKV-----FYS-EEDIPVTA---
713	GC_00000011	acc	XstSBR314	1080	11	40	8	0	0.805345	0.600386	0.687924	X	Mobilome: prophages, transposons			COG3293	Transposase	----------------------------------------------------------------------------------------------MTPLSSYLTQLKGKPTGIAFIDSTSLRVCHNIRIPRHKVFQGIAQRGKTSMGWFYGFKLHLIVNHLGEILALKVTPGNVDDREPVRELSKDLTGSLYGDKGYLSQELADDLAKTDITFITKKRRNMKALALAEWDNMMLKKRFIIETINGQLKNGSQLEHSRHRSITDFLLTIVTGLVAYCLKEKKPSLKI-----FYS-EEDISAIA---
714	GC_00000011	acc	XstSBR314	844	11	40	8	0	0.805345	0.600386	0.687924	X	Mobilome: prophages, transposons			COG3293	Transposase	MYLTITLR------------------------------------------------------HNFYVQD----------------------------------------------------------------------------------------------------------------------SCLYGDKGYLSQELANDLAQNGVTFITKKRSNIKASVLEDWDKAMLSKRFIIETVNGQLKNICQIEHSRHRSIKGFLLTILTGLIAYCHKKKKPSLKV-----FYSEEEDIPVTA---
715	GC_00000011	acc	XstSBRx111	2712	11	40	8	0	0.805345	0.600386	0.687924	X	Mobilome: prophages, transposons			COG3293	Transposase	MDKLVEIF--CDVDDFCRLFIPQWEQFCLDNGYRLRRRQGHMYPSEIMTVLILFQQSHYRDFKNFYLEHIWQYHHRDFPSLLSYTRFISVAPSVLVPLSSYLTQLKGKPTGIAFIDSTSLRVCHNIRIPRHKVFQGIAQRGKTSMGWFYGFKLHLIINHLGEILALKVTPGNVDDREPVRELSKDLTGSLYGDRGYLSQELADDLAKTDITFITKKRRNMKALALAEWDKVMLKKRFIIETINGQLKNGSQLEHSRHRSITGFLLTILTGLIAYCLKEKKPSLKI-----FYS-EEDISAIA---
716	GC_00000011	acc	XstSBRx111	958	11	40	8	0	0.805345	0.600386	0.687924	X	Mobilome: prophages, transposons			COG3293	Transposase	-----------------------------------------------------------------------------------------------------------------------------------------------------------------------MTPGNVNDRQPVRELSKVLTGSLYGNKGYLSQELADDLAKTDIAFITKNRRNMKARLLAEWDKIMLKNVLLLKRLMGS------------------------------------------------------------
717	GC_00000011	acc	XvietNN1673	2367	11	40	8	0	0.805345	0.600386	0.687924	X	Mobilome: prophages, transposons			COG3293	Transposase	MRNLVNLY--CHVDDFCQIFMPQWQKYLIESGERQRLRQGRMSTSEIMTIIIAFHMSHQRDFKNFYLGFICLYHRKAFPTLLSYTRFLEVMPTVLIPLSSFFTHLKGRPTGIEFIDSTSIQVCHNLRIPRHKVFKETAARGKGTMGWFYGFKLHLVINHLGEIVAAKLTPANVDDRTPVRELSKGLLDKLYADKGYISKALTEDLKTEGITLITGQRKNMKPRLLAAWDRAMLAKRFIIETINDQLKNVTQIEHSRHHSLHGFMLNLLGGLIAYCLKPQKPSLNI-----TNAEKTGLRVMA---
718	GC_00000012	acc	PakNN1685	869	7	40	12	0	0.822526	0.714045	0.764456							------------------------------------------------------------------------------------------------------------------------------------------------------------------------------------------------------------------------------------------------------------------------------------------------------------------------------------------------------DSLPGQQYFFAQGAMAFDVEGAETGTT--LWH-----------------------LV…
719	GC_00000012	acc	PakNN1685	4661	7	40	12	0	0.822526	0.714045	0.764456							------------------------------------------------------------------------------------------------------------------------------------------------------------------------------------------------------------------------------------------------------------------------------------------------------------------------------------------------------DSLPGQQYFFAQGAMAFDVEGAETGTT--LWH-----------------------LV…
720	GC_00000012	acc	PakNN1685	3734	7	40	12	0	0.822526	0.714045	0.764456							-MDTLDYFTQLRSQLTSFLFSNADELTVSRLGLSITLFFKQGYTQEKKQRILACYRRFREEFGTHLRFHRHELEGIKKYSPENIAKVEEGILNQKKNQFSGWVVSDAKNEDEAPNYLMRYLDSREISGDNGSSYLSLTLPWDYLKEQEGMTRFMAWLDFLCEQLEPDSGDCGYCLVLPNDFYDYFPLEYQLAQRYPALQVNSAVHTAKLQYGHSIRGINWITLLSKRFVNRLGGEYWIRQVLRPYRDVVISSYRDGLIIRAGQYPDLTPLPGSVPESYLAINQLIRPIRVIPREGHSLHFYGEGHFDDISTLAWYARYDRRPLQVTPLRGDHPALVSGIWQTDSLPGQQYFFAQGAMAFDVEGAETGTT--LWH-----------------------LV…
721	GC_00000012	acc	PakNN1685	1127	7	40	12	0	0.822526	0.714045	0.764456							-MDTSNYFAQLRSQLTSFLFSNADGLTVSRLGLSITLFFKQGYTPEKKQRILACYRRFREEFGTHLRFHRHALKGLKKYSPEHIAKVEEGILNQKKNQLSTWDISDAKNIYEAPHYLMHYLDSREIDGDDSSSYLSLVLPWDYLKEQEGITRFMAWLDFLCEQLEPDWGDCGYCLVLPRDYHDYFPLEYQLALRYPALQVNSTVHTTLDDYAHSIRSINWITLLSKRFVNRLGGEFWIRQVLRPYRDVVISSYRDGLIIRAGEYPDLTPLPGSVPESYFAINQLIRPIRFVPGEGDSLHFYGEGHFDDISTQAWYARYDRGPLQVTPLRSDHPALVSGIWRTDSLPGRQYFFAQGAMAFDVEGAEKGTT--LWH-----------------------LI…
722	GC_00000012	acc	PakNN1685	4662	7	40	12	0	0.822526	0.714045	0.764456							-MEISDDFAQLRSQLTSFLFSNADGLTVSRLGISITLFFKQGYTQEKKQRILACYSRFREEFGTHLRFHRHELKGLRKYSSENIAKIEESILNQKKNQPSSWVVSDAKNIYEAPHYLMRYMDSREISGDNSSSYLSLVLPWDYLKEQEGMTRFMAWLDFLCEQLEPDWGDCGYCLVLPRDYHDYFPLEYQLAQRYPTLQVNSTVHTTLRDYAHSIRSINWITLLSKRFVNRLGGEYWIRQVLRPYRDVVMTSYSNGLIIRAGQYPDLTPLPGSVPESYFAINQLIRPIRFVPGEGDSLHFYGEGHFDDISTQAWYARYDRGPLQVTPLRGGEPALVSGIWQTDSLPGKQYFFAQGAMAFDVEGAETGTT--VWH-----------------------LI…
723	GC_00000012	acc	PakNN1685	1154	7	40	12	0	0.822526	0.714045	0.764456							-MDTSDYFAQLKSQLTAFTFLNGDGLTVSRLGISITLFFKQGYTSEKKQRILACYRRFREEFGTYLRFHRHSLEGLKKYSLENIAKVEEGILNRKKNQPSSWVVSDAKNLYEAPRYLMRYLDSDEADGDDSSSYLSLTFPWDYLKEQEGMARFMAWLEFLCEQLEPDSGDCGYSLVIPRDYHDYFPLEYQLAQRYPSLQVNSAVHTAKLQYGHSIRGINWITLLSKRFVNRLGGEYWIRQVLRPYRDVVISSYRDGLIIRAGEYPDLTPLPGSVPESYFAINQLIRPIRVIPREGHSLHFYGEGHFNSTSTLAWYARYDRGPLQVTPLRGNHPALVSGIWQTDSLPGKQYFFAQGTMSFDVPGTKPGTT--LWH-----------------------LI…
724	GC_00000012	acc	PakNN1685	868	7	40	12	0	0.822526	0.714045	0.764456							-MEISDDFAQLRSQLTSFLFSNADGLTVSRLGLSITLFFKQGYTQEKKQRILACYRRFREEFGTHLRFHTHELKGLKKYSPENIVKVEEGILNQKKNQPSSWDVSDARNLYEAPRYLMHYLDSDEDDGDDSSSYLSLVLPWDYLKEQDGMTRFMAWLEFLCDQLEPDSGDCGYCLVLPRDYHDYFPLEYQLAQRYPALQVNSAVHTAKLQYGNSVRGINWITLLSKRFVNRLGGEYWIRQVLRPYRDVVMTSYSNGLIIRAGQYPDLTPLPGSVPESYFAINQLIRPIRVIPREGHSLHFYGEGHFDDISTLAWYARYDRGPLQVTPLRGNHPALVSGIWQTDSLPGKQYFFAQGTMAFDVEGAETGTT--VWH-----------------------LI…
725	GC_00000012	acc	PakNN1685	1128	7	40	12	0	0.822526	0.714045	0.764456							MMEISDDFAQLKSQLTAFTFLNGDGLTVSRLGISITLFFKQGYTPEKKQRILACYRRFREEFGTHLCFHSYSLKGLSKYSPENIIKIEEGILTRKK-----------------------------------------------------ISSVIGWLVMLKTKMNL---------------------------------------------------------------------------------------------------------------------------------------------------------------------------------------------------------------------------------------LI…
726	GC_00000012	acc	PausSBR154	2032	7	40	12	0	0.822526	0.714045	0.764456							-METVDYFAQLRSKLTSFLFINGDGLTVSRLGLSITLFFKQGYTLEKKQRVLACYRRFREEFGTYLRFHRHSLKGLKKYSPENIAKVEEGILNQKKNQPSSWVVSDAKNIYEAPHYLMRYLDSREIDGDDDSSYLSLTLPWDYLKEQDGMDRFMAWLDFLCEQLEPDSGDCGYSLVIPRDYHDYFPLEYQLAQRYPSLQVNSAVHTAVLQYEHSIRGINWITLLSKRFVRRLGGEVWIRKTLARYPDVVISPYSNGLMIRAGKYPDLTPLPGSVPESYFAINQLIRPIRVIPREGHSLHFYGAGHFTTASTLAWYARYDREPLHITPLRAGHPARVSGFWRTDRLPGKLYFFAQGAIAFDIEGAESGTT--MWH-----------------------LV…
727	GC_00000012	acc	PausSBR154	2333	7	40	12	0	0.822526	0.714045	0.764456							-METFDYFSQLKSQLTAFTFLNGDGLTVSRLGISITLFFKQGYTQEKKQRILSCYRRFREEFGTHLRFHRHSLKGLKKYSPENIAKVEEGILNQKKNQLSTWDISDAKNIYEAPRYLMHYLDSDEDDGDDSSSYLSLVLPWDYLKEEDGMTKFMAWLEFLCGQLEPDSGDCGYCLVMPKDYHDYFPLEYQLAQRYPSLQVNSAVHTAVLQYGHSIRGMNWITLLSKRFVGRLGGEVWIRKTLARYTDVVISPYSNGLMIRAGQYPDLTPLPGSVPESYFAINQLIRPIRVIPREGHSLHFYGAGHFTTTSTLAWYARYDREPLHITPLRASHPALVSGFWRTDRLPGKLYFFAQGAIAFDIEGAESGTT--MWH-----------------------LV…
728	GC_00000012	acc	PausSBR154	2033	7	40	12	0	0.822526	0.714045	0.764456							-METFDYYSQLKSQLAAFTFLNGNGLTVSRLGLSITLFFKQGYTLEKKQRVLACYRRFREEFGTQLRFHRHELKGLKKYSPENIAKVEEGILNQKKNQFCGWVVSDAKNEDEAPRYLMRYLDSREINGDDDSSYLSLVLPWDYLKEPEGMTRFMAWLDFLCEQLEPDSGDCGYCLVLPNDFYDYFPLEYQLAQRYPALQVNSAVHTAKLQYEHSIRGINWITLLSKRFVRRLGGEVWIRKTLARYPDVVISPYSNGLMIRAGKYPDLTPLPGSVPESYFAINQLIRPIRVIPREGHSLHFYGAGHFTTTSTLAWYARYDREPLHITPLRAGHPARVSGFWRTDRLPGKLYFFAQGAIAFDIEGAESGTT--MWH-----------------------LV…
729	GC_00000012	acc	PausSBR154	2334	7	40	12	0	0.822526	0.714045	0.764456							-METFDYFSQLKSQLTAFTFLNGDGLTVSRLGISITLFFKQGYTREKKQRILACYRRFREEFGTQLRFHRHALKGMKKYSPENIAKVEEGILNRKKNQPSSWVVSDAKNLYEAPRYLMRYLDSDEADGDDGSSYLSLTLPWDYLKGQDGMARFMAWLDFLCEQLEPDSGDCGYSLVIPRDYHDYFPLEYQLAQRYPSLQVNSAVHTAVLQYGHSIRSINWITLLSKRFVNRLGGEIWIRKTLARYTDVVISPYSNGLMIRAGQYPDLTPLPGSVPESYFAINQLIRPIRVIPREGHSLHFYGAGHFTTTSTLAWYARYDREPLHITPLRASHPALVSGFWRTDRLPGKLYFFAQGAIAFDIEGAESGTT--MWH-----------------------LV…
730	GC_00000012	acc	PausSBR154	2335	7	40	12	0	0.822526	0.714045	0.764456							-METFDYFSQLKSQLAAFTFLNGDGLTVSRLGISITLFFKQGYTQEKKQRILACYRRFREEFGTQLRFHTHELKGLKKYSPENITKVEKGILNQKKNQPSSWDVSDAKNIYEAPHYLMHYLDSDEADGDDGSSYLSLVLPWNYLKEPEGMTHFIAWLDFLCEQLEPDSGDCGYCLVLPRDYHDYFPLEYQLAQRYPALQVNSAVHTAKLQYGHSIRGMNWITLLSKRFVGRLGGEVWIRKTLARYTDVVISPYPNGLMIRAGQYPDLTPRPGSVPESYFAINQLIRPIRVIPREGHSLHFYGAGHFDDISTLAWYARYDREPLHITPLRASHPALVSGFWRTDRLPGKLYFFAQGAIAFDIEGAESGTT--MWH-----------------------LV…
731	GC_00000012	acc	PausSBR154	2548	7	40	12	0	0.822526	0.714045	0.764456							-METVDYFAQLRSQLTSFLFLNADGLTVSRLGLSITLFFKQGYTQEKKQRILACYRRFREEFGTQLRFHSHSLKGLSKYSPENIIKVEEGILTRKKNQPCGWVVSDAKNEDEAPHYLMRYLDSDEDDGDDDSSYLSLVLPWDYLKEPEGMTHFMAWLDFLCEQLEPDSGDCGYCLVLPKDYYDYFPLEYQLAQRYPSLQVNSAVHTAVLQYEHSIRGINWITLLSKRFVRRLGGEVWIRKTLARYPDVVISPYSNGLMIRAGKYPDLTPLPGSVPESYFAINQLIRPIRVIPREGHSLHFYGAGHFTTASTLAWYARYDREPLHITPLQAGQPARVSGFWRTDRLPGKLYFFAQGAIAFDIEGAESGTPCGIWYERQQVSRNDKLSQHNKYTDCSVGLI…
732	GC_00000012	acc	PhaiNN1694	3316	7	40	12	0	0.822526	0.714045	0.764456							-METVDYFAQLKSQLTAFTFLNGDGLTVSRLGLSITLFFKQGYTPEKKQRILACYRRFREEFGTHLRFHRHELKGLRKYSPENIAKVEEGILDQKKNQPCGWVVSDAKNEDDAPRYLMRYLGSDEADGDNSSSYLSLVLPWDYLKEQEGMVRFTTWLDFLCEQLEPDSGDCGYCLVLPNDFYDYFPLEYQLAQRYPALQVNSAVHTAKLQYGHSIRGINWITLLSKRFVNRLGGEYWIRQVLRPYRDVVISSYSNCLIIRAGEYPDLTPLPGSVPESYFAINQLIRPIRVIPREGHSLHFYGEGHFNSTSTLAWYARYDQGPLQVTPLRSDHPALVSGIWRTDSLPGRQYFFAQGAMAFDVEGAEKGTT--LWH-----------------------LI…
733	GC_00000012	acc	PhaiNN1694	3193	7	40	12	0	0.822526	0.714045	0.764456							-MDTSDYFAQLRAQLTSFLFSNADELTVSRLGLSITLFFKQGYTQEKKQRILACYRRFREEFGTHLRFHRHELEGLKKYSPENIAKVEEGILNQKKNQPSSWVVSDAKNLYEAPNYLMRYLDSDEGDGDDSSSYLSLVLPWDYLKEQEGMTRFMAWLDFLCEQLEPDWGDCGYCLVLPRDYHDYFPLEYQLALRYPALQVNSTVHTTLDDYAHSIRSINWITLLSKRFVNRLGGEYWIRQVLRPYRDVVISSYRDGLIIRAGEYPDLTPLPGSVPESYFAINQLIRPIRFVPGEGDSLHFYGEGHFDDISTQAWYARYDRGPLQVTPLRSDHPALVSGIWRTDSLPGRQYFFAQGAMAFDVEGAEKGTT--LWH-----------------------LI…
734	GC_00000012	acc	PhaiNN1694	3315	7	40	12	0	0.822526	0.714045	0.764456							-MEISDDFAQLRSQLTSFLFSNADGLTVSRLGLSITLFFKQGYTQEKKQRILACYRRFREEFSTHLRFHTHELKGLKKYSPENIAKVEEGILNQKKNQPSSWDVSDARNLYEAPRYLMHYLDSDEADGDDSSSYLSLVLPWDYLKEQEGMTRFMAWLEFLCEQLEPDSGDCGYSLVLPRDYHDYFPLEYQLAQRYPALQVNSAVHTAKLQYGNSVRGINWITLLSKRFVNRLGGEYWIRQVLRPYRDVVITSYRDGLIIRAGQYPDLTPLPGSVPESYFAINQLIRPIRVIPREGHSLHFYGEGHFDDISTLAWYARYDRGPLQVTPLRGDHPALVSGIWQTDSLPGQQYFFAQGAMAFDVEGAKTGTT--IWH-----------------------LV…
735	GC_00000012	acc	PhaiNN1694	720	7	40	12	0	0.822526	0.714045	0.764456							----------------------------------------------------------------------------------------------------------------------------------------------------------------------------------------------------------------------------------------------------------MPYSNGLIIRAGEYPDLTPLPGSVPESYFDINQLIRPIRVIPREGHSLHFYGEGHFNSTSTLAWYARYDRGPLQVTPLRGDHPALVSGIWRTDSLPGKQFFFSQGTTAFDVEGAKTGTT--VWH-----------------------LI…
736	GC_00000012	acc	PhaiNN1694	2280	7	40	12	0	0.822526	0.714045	0.764456							-MDTSDYFAQLRSQLTSFLFSNADELTVSRLGLSITLFFKQGYTQEKKQRILACYRRFREEFGTHLRFHSHSLKGLSKYSPENIIKIEEGILVRKKNQLCGWVVSDAKNEDEAPHYLMRYLDSREIDGDDSSSYLSLVLPWDYLKEQEGMTRFMAWLDFLCEQLEPDWGDCGYCLVLPKDYYDYFPLEYQLALCYPSLQVNSTVHTTLDDYAHSIRSINWITLLSKRFVNRLGGEHWIRKTLARYSDVTISPYPNGLMIRAGQYPDLTPLPGSAPESYFAINQLIRPIRFVPGEGDSLHFYGEGHFDDISTQAWYARYDRGPLQVTPLRGDHPALVSGIWQTDSLPSQQYFFAQGAMAFDVEGAEKGAT--VWH-----------------------LI…
737	GC_00000012	acc	PhaiNN1694	2668	7	40	12	0	0.822526	0.714045	0.764456							-MDTSDYFAQLKSQLTAFTFLNGDGLTVSRLGISITLFFKQGYTQEKKQRILACYRRFREEFGTHLRFHRHSLEGLKKYSPENIAKVEEGILNQKKNQPSTWDISDAKNLYEAPRYLMHYLDSREISGDNGSSYLSLVLPWDYLKEQEGMARFMAWLDFLCEQLEPDSGDCGYCLVLPRDYHDYFPLEYQLAQRYPSLQVNSAVHTAVLQYGHSIRSINWITLLSKRFVNRLGGEYWIRQVLRPYRDVVISSYRDGLIIRAGQYPDLTPLPGSVPESYLAINQLIRPIRVIPREGHSLHFYGEGHFDDISTLAWYARYDRGPLQVTPLKGNYPALVSGIWQTDSLPGKQYFFAQGAMSFDVPGTKPGTT--LWH-----------------------LI…
738	GC_00000012	acc	PhaiNN1694	2666	7	40	12	0	0.822526	0.714045	0.764456							--------------------------------------------------------------------------------------MEEAILNQKKNQPSSWVVSDAKNLYEAPRYLMRYLDSREISGDNGSSYLSLTLPWDYLKEQDGMTRFMAWLEFLCEQLEPDSGDCGYSLVLPRDYHDYFPLEYQLAQRYPSLQINSTVHTAVLQYEHSIRGINWITLLSKRFVNRLGGEYWIRQVLRPYRDVVMSSYRDGLIIRAGQYPDLTPLPGSVPESYFAINQLIRPIRVIPREGHSLHFYGNGHFDDISTLAWYARYDQGPLQVTPLRGNHPALVSGIWQTDSLPGKQYFFAQGAMSFDVEGAEKGTT--VWH-----------------------LM…
739	GC_00000012	acc	PhaiNN1694	719	7	40	12	0	0.822526	0.714045	0.764456							---------------------------------------------------------------------------------------------------------------------------------------------------------MAWLEFLCEQLEPDSGDCGYCLVLPKDYYDYFPLEYQLALRYPSLQVNSAVHTAKLQYGHSIRGINWITLLSKRFVNRLGGN-----------------------------------------------------------------------------------------------------TGYVRCCAPTGM---------------------------------------------------…
740	GC_00000012	acc	PhaiNN1694	3314	7	40	12	0	0.822526	0.714045	0.764456							-MEISDDFAQLRSQLTAFTFLNGNGLTVSRLGISITLFFKQGYTPEKKQRILSCYRRFREEFGTHLRFR----------------------------------------------------------------------------------------------------------------------------------------------------------------------------------------------------------------------------------------------------------------------------------ALPG---------------------------------------------------F…
741	GC_00000012	acc	PhaiNN1694	2667	7	40	12	0	0.822526	0.714045	0.764456							-METVDYFAQLRSQLAAFTFLNGDGLIVSRLGLSITLFFKQGYTQEKKQRILACYRRFREG----------------------------------------------------------------------------------------------------------------------------------------------------------------------------------------------------------------------------------------------------------------------------------------------------------------------VRH-------------------------…
742	GC_00000012	acc	PhaiNN1694	3194	7	40	12	0	0.822526	0.714045	0.764456							-MEISDGFAQLKSQLTAFTFLNGDGLTVSRLGISITLFFKQGYTPEKKQRILAC----------------------------------------------------------------------------------------------GFNRFLSF---------------GYML-------------------------------------------------------------------------------------------------------------------------------------------------------------------FAKLNIMVYRGFTFKRTLIISD-----------LF--------------------------…
743	GC_00000012	acc	PhaiNN1694	2281	7	40	12	0	0.822526	0.714045	0.764456	U	Intracellular trafficking, secretion, and vesicular transport			COG4104	Zn-binding Pro-Ala-Ala-Arg (PAAR) domain, involved in Type VI secretion (PAAR) (PDB:4JIV)	-MEIPNDFAWLRSQLAAFTFLNGDGLTVSRLGISITLFFKQGYTPEKKQRILAYYNRFHEEFGTYLRFHSHSLKGLSKYSPENIIK-----------------------------------------------------------------------------------KVPRCFIPP------------------------------------------------------------------------------------------------------VNRPARLRKVLTCSIYKIPVALEGHLVNC-----------------------------------------------------GCPTGAC--RLQ-----------------------VR…
744	GC_00000012	acc	PlauMH84	336	7	40	12	0	0.822526	0.714045	0.764456							-MDTSDYFAQLKSQLAAFTFLNDDGLTVSRLGISITLFLNKA--------------------------------------------------TPRRKNSAFWPV---------------------------------------------IAAFVKNLVLIC------------------------------------------------------------------------------------------------------------------------------------------------------------------------------------------------------------------VFI-----------------------VV…
745	GC_00000012	acc	PtemMW274	2443	7	40	12	0	0.822526	0.714045	0.764456							-METLDYFSQLKSQLAAFTFLNGDGLTISRLGISITLFFKQGYTQEKKQRILTCYRRFREEFGAYLRFHTHELKGLKKYSPENIAKVEEGILNQKKNQPSSWDVSDAKNLYEAPRYLMHYLDSDEADGDDSSSYLSLVLPWDYLKEEDGMTKFMAWLDFLCEQLEPDWGDCGYCLVLPRDYHDYFPLEYQLAQRYPSLQVNSTVHTTQGDYAHSIRSINWITLLSKRFVRRLGGEIWIRKTLARYTDVVISPYSNGLMIRAGQYPNLTPLPGSVPESYFAINQLIRPIRFVPGEGDSLHFYGEGHFDDISTQTWYARYDRGPLHITPIRGGEPALVSGIWRTDSLPGKQYFFAQGATTFDIQGAESGTT--VWH-----------------------LI…
746	GC_00000012	acc	PtemMW274	4254	7	40	12	0	0.822526	0.714045	0.764456							-METLDYFSQLKSQLAAFTFLNGDGLTVSRLGISITLFFKQGYTQEKKQRILSCYRRFREEFGTHLRFHRHSLKGLKKYSPENIAKVEEGILNQKKNQLSTWDISDAKNIYEAPRYLMHYLDSDEDDGDDSSSYLSLVLPWDYLKEEDGMTKFMAWLEFLCGQLEPDSGDCGYCLVMPKDYHDYFPLEYQLAQRYPSLQVNSAVHTAKLQYGHSIRGINWITLLSKRFVGRLGGEYWIRTMLARYTDVVISTYREGLIIRVGQYPDLTPLPGSVPESYFAINQLIRPIRVIPREGHSLHFYGTGHFNSTSTLAWYARYDRGPLHVTPLKGSHPALVSGFWRTDSIPDKQYFFAQGAMAFDIQGAESGTT--LWH-----------------------LI…
747	GC_00000012	acc	PtemMW274	3257	7	40	12	0	0.822526	0.714045	0.764456							-METLDYFSQLKSQLAAFTFLNGDGLTVSRLGISITLFFKQGYTQEKKQRILACYRRFREEFGTYLRFHRHSLKGLKKYSPENIAKVEEGILNRKKNQPSSWVVSDAKNLYEAPRYLMRYLDSDEADGDDGSSYLSLTLPWDYLKGQDGMARFMAWLDFLCEQLEPDSGDCGYSLVIPRDYHDYFPLEYQLAQRYPSLQVNSAVHTAVLQYGHSIRGINWITLLSKRFVGRLGGEYWIRTMLARYTDVVISTYRDGLIIRAGQYPDLTPLPGSVPESYFAINQLIRPIRVIPREGHSLHFYGAGHFDDISTLAWYARYDRGPLHVTPLKGSHPALVSGFWRTDSIPDKQYFFAQGAMAFDIQGAESGTT--LWH-----------------------LI…
748	GC_00000012	acc	PtemMW274	144	7	40	12	0	0.822526	0.714045	0.764456							------------------------------------------------------------------------MRGI------------------------------------------------------------------------------------------------------------------------TLQINSAVHTAKLQYEHSIRGINWITLLSKRFVGRLGGEYWIRTMLARYTDVVISPYREGLMIRAGKYPDLTPLPGNVPESYFAINQLIRPIRVIPREGHSLHFYGTGHFDDISTQAWYARYDRGPLHVTPLRGGYPALVSGFWRTDSIPDKQYFFAQGAMAFDVQGAESGTT--LWH-----------------------LI…
749	GC_00000012	acc	PtemMW274	3256	7	40	12	0	0.822526	0.714045	0.764456							-METLDYFSQLKSQLAAFTFLNGDGLTISRLGISITLFFKQGYTPEKKQRILACYRRFREEFGAHLRFHTHELKGLKKYSPENIAKVEEGILNQKKNQPSSWDVSDAKNLYEAPRYLMHYLDSDEANGDNSSSYLSLVLPWDYLKEEDGMTKFMAWLDFLCEQLEPDSGDCGYCLVLPRDYHDYFPLEYQLAQRYPALQVNSAVHTAKLQYGHSIRGINWITLLSKRFVGRLGGEYWIRTMLARYTDVVISTYRDGLIIRAGQYPDLTPLPGSVPESYFAINQLIRPIRVIPREGHSLHFYGTGHFDDISTLAWYARYDRGPLHVTPLKGSHPALVSGFWRTDSIPDKQYFFAQGAMAFDVQGAESGTT--IWH-----------------------LI…
750	GC_00000012	acc	PtemMW274	2442	7	40	12	0	0.822526	0.714045	0.764456							-METSDYFSQLKSQLVGFTFTNGDGLTVSRLGISITLFFKQGYTQEKKQRILACYRRFREEFGTHLRFHRHSLKGLKKYSPENIAKVEEGILNRKKNQLSSWVVSDAKNLYEAPRYLMRYLDSDEANGDNSSSYLSLTLPWDYLKEQDGMTKFMAWLDFLCEQLEPDSGDCGYSLVIPRDYHDYFPLEYQLAQRYPSLQVNSAVHTAVLQYGHSIRGINWITLLSKRFVGRLGGEVWIRTMLARYTNVVISTYRDGLIIRAGQYPDLTPLPGSVPASYFAINQLIRPIRVIPREGHSLHFYGEGHFNSTSTLAWYARYDRGPLHVTPLKGSHPALVSGFWRTDSIPDKQYFFAQGAMAFDIQGAESGTT--IWH-----------------------LI…
751	GC_00000012	acc	PtemMW274	4255	7	40	12	0	0.822526	0.714045	0.764456							-METSDYFSRLKSQLADFTFTNSDGLTVSRLGISITLFFKQGYTQEKKQRILACYRRFREEFGAHLRFHTHELKGLKKYSPENIAKVEEGILNQKKNQPSSWDVSDAKNLYEAPRYLMHYLDSDEANGDNSSSYLSLVLPWDYLKEEDGMTKFMAWLDFLCEQLEPDSGDCGYCLVLPRDYHDYFPLEYQLAQRYPALQVNSAVHTAKLQYGHSIRGINWITLLSKRFVGRLGGEVWIRTMLARYTDVVISTYRDGLIIRAGQYPDLTPLPGSVPESYFAINQLIRPIRVIPREGHSLHFYGEGHFNSTSTLAWYARYDRGPLHVTPLKGGHPALVSGFWRTDSIPDKQYFFAQGAMAFDVQGAEPGTT--IWH-----------------------LI…
752	GC_00000012	acc	PtemMW274	2578	7	40	12	0	0.822526	0.714045	0.764456							-METVDYFAQLRSQLTSFLFINADGLTVSRLGLSITLFFKQGYTLEKKQRILAYYRRFREEFGTQLRFHSHSLKGLSKYSPENIIKIEEGILARKKNQLCGWVVSNAKNEDEAPNYLMRYLDSDEDDGDDSSSYLSLVLPWDYLKEPDGMVRFMAWLDFLCEQLEPDSGDCGYCLVLPKDYYDYFPLEYQLAQRYPSLQVNSAVHTAKLQYGHSIRGMNWITLLSKRFVGRLGGEYWIRKTLARYPDVVISPYSNGLMIRVGQYPDLTPLPGSVPESYFAINQLIRPIRVIPREGHSLHFYGAGHFNSTSTLAWYARYDRGPLHVTPVRSGEPMLVSGFWCTDSQPDKQYFFVQGATAFDIQGAEPRTT--VWH-----------------------LI…
753	GC_00000012	acc	PtemMW274	4416	7	40	12	0	0.822526	0.714045	0.764456							-METVDYFAQLRSKLTSFLFINGDGLTVSRLGLSITLFFKQGYTLEKKQRILACYRRFREEFGTHLRFHRHELKGLKKYSPENIAKVEEGILNQKKNQFSSWVVSDAKNEDEAPHYLMCYLDSDEDDGDDSSSYLSLVLPWDYLKEPDGMVRFMAWLDFLCEQLEPDSGDCGYCLVLPKDYYDYFPLEYQLAQRYPSLQVNSAVHTAKLQYGHSIRGMNWITLLSKRFVGRLGGEHWIRKTLARYPDVVISPYSNGLMIRAGQYPDLTPLPGSVPESYFAINQLIRPIRVIPREGHSLHFYGAGHFNSTSTLAWYARYDRGPLHVTPVRSGEPMLVSGFWRTDSQPDKQYFFVQGSTAFDIQGAEPRTT--VWH-----------------------LI…
754	GC_00000012	acc	PtemMW274	189	7	40	12	0	0.822526	0.714045	0.764456							-METLDYFAQLRSQLPSFLFINGDELTVSRLGLSITLFFKQGYTQEKKQRILACYRRFREEFGIHLRFHRHELKGLRKYSPENIAKVEEGILNQKKNQLCGWVVSNAKNEDEAPNYLMRYLDSRETDGDDDSSYLSLVLPWDYLKGQDGMDRFMAWLDFLCDQLEPDSGDCGYCLVLPKDYYDYFPLEYQLAQRYPSLLI-----------------------ISKIFEKKLKDNY----------------------------------------------------------GKNLD----------------------------------------------------------------------------------------------------…
755	GC_00000012	acc	PtemMW274	143	7	40	12	0	0.822526	0.714045	0.764456							-METSDYFSQLKSQLVGFTFTNSDGMTVSRLGISITLFLNR-------------------------------------------------------------------------------------------------------------------------------------VILRRKSNAY-------------------------------------------------------------------------------------------------------------------------------------------------------------------------------------------LLY-----------------------LH…
756	GC_00000012	acc	XindKK162	2199	7	40	12	0	0.822526	0.714045	0.764456							-MNKETYFEHIKAQLTGFTLQSERDITVTRLGLAITLFFKQGYTREKKERILACYRRFREMYGGRLKFHTHEFDGLKKYSDQNITKVEQLILNADGNLTCGWDISDAKNVSEAPQYWMHYIDSYEIAGNKGSSYLCLVLPWDTLTTEQGQAEFIEWLTFLCNQLNPDHGDCGYTVVLPRDYHLYMPQEYQLAIRYPTMQVNSTVHMCARHYFNSIRSINWITLLSKRFIKRLGNEQWVRKKLSIHPDIVITNYDDGLIIQAGEYPDLTPLPANVPESYFALNELIRPIRYALEEGDSLHSYGSGHFTGTTSALWYARYDRGPLQVDLLIAGEPARVDGYWTTKGREGLENIILQGDIAPDVEGNAPGTT--VWR-----------------------LV…
757	GC_00000012	acc	XvietNN1673	2917	7	40	12	0	0.822526	0.714045	0.764456							-MNKEKYFEHIKAQLTGFTLQSERDVTVTRLGLAITLFFKQGYTREKKERILTCFARFREMYGDRLKFHTHEFDGLKKYSDQNIEKVEQLILNADGNLTCGWDVSDAKNASEAPQYWMHYIDSYEIAGNKGSSYLCLVLPWDILDTGKGQAEFIEWLTFLCNQLNPDHGDCGYTVVLPRDYHLYMPQEYQLAIRYPAMQVNSTVHMCARHYFNSIRSINWITLLSKRLIKRLGGEQWVRKKLSIYSNIFITEYDNGLAIQTGEYPDLTPLPATAPESYFAINELIQPIRYVLDEGDSLHSYGSGHFTEATSALWYARYDRGPSQIDPLMAGEPARVDGYWTTKGREGLENVILQGDIAPDVEGNAPGTT--VWR-----------------------LV…
758	GC_00000013	acc	PausSBR154	899	10	38	8	0	0.794952	0.837664	0.815749	K|X	Transcription|Mobilome: prophages, transposons			COG3311	DNA-binding transcriptional regulator AlpA (AlpA)	------MQHNLIRLSEVKLRTGYSRAWIYRLISEKRFPQPIKLGKRSIAFVEHEIDEWINQRITKSRSN------------
759	GC_00000013	acc	PausSBR154	41	10	38	8	0	0.794952	0.837664	0.815749	K|X	Transcription|Mobilome: prophages, transposons			COG3311	DNA-binding transcriptional regulator AlpA (AlpA)	-----MAETTLIRLADVMKKVGLKKSWIYHLMQQGEFPKSVSLGARSVAWVEKEIDEWIINKINNREETQG----------
760	GC_00000013	acc	PlauMH84	1050	10	38	8	0	0.794952	0.837664	0.815749	K|X	Transcription|Mobilome: prophages, transposons			COG3311	DNA-binding transcriptional regulator AlpA (AlpA)	------MSNKLIRLNEVLNRTGYSKSWTYKLIDKGEFPKPVKIGPRSIAFIECEINEWIAQRINKSRCSIEDNA-------
761	GC_00000013	acc	XehlMH92	162	10	38	8	0	0.794952	0.837664	0.815749	K|X	Transcription|Mobilome: prophages, transposons			COG3311	DNA-binding transcriptional regulator AlpA (AlpA)	MLTITIPKENLIRLSEVQHRTGYGKAWIYKLIADNKFPKQVKIGTRSVAFIESEVDAWIAQRIAESRSEVM----------
762	GC_00000013	acc	XehlMH92	905	10	38	8	0	0.794952	0.837664	0.815749	K|X	Transcription|Mobilome: prophages, transposons			COG3311	DNA-binding transcriptional regulator AlpA (AlpA)	-MTMTALKVSLIRLPEVQRRTGYSKAWIYKLISDGAFPKQVKIGPRSVAFIEAEIDHWIAQRIAESRAA------------
763	GC_00000013	acc	XehlMH92	1079	10	38	8	0	0.794952	0.837664	0.815749	K|X	Transcription|Mobilome: prophages, transposons			COG3311	DNA-binding transcriptional regulator AlpA (AlpA)	MPTMTTSKESLIRLPEVQRRTGYSKAWIYRLIKEDKFPKQVKIGPRSVAFIESEIDGWVDQRIAESRS-------------
764	GC_00000013	acc	XehlMH92	693	10	38	8	0	0.794952	0.837664	0.815749	K|X	Transcription|Mobilome: prophages, transposons			COG3311	DNA-binding transcriptional regulator AlpA (AlpA)	MPTITTSKESLIRLPEVQRRTGYSKAWIYRLIKEDKFPKQVKIGPRSVAFVESEIDGWVDQRIAESRGI------------
765	GC_00000013	acc	XindKK162	2144	10	38	8	0	0.794952	0.837664	0.815749	K|X	Transcription|Mobilome: prophages, transposons			COG3311	DNA-binding transcriptional regulator AlpA (AlpA)	-MTVTTLKTSLIRLPEVQRRTGYSKAWIYKLISDGAFPKQVKIGPRSVAFIESEIDNWIAQRIAESRAA------------
766	GC_00000013	acc	XindKK162	871	10	38	8	0	0.794952	0.837664	0.815749	K|X	Transcription|Mobilome: prophages, transposons			COG3311	DNA-binding transcriptional regulator AlpA (AlpA)	-MTMTAPKENLIRLPEVQRRTGYSKAWIYKLISTGEFPKQVKLGSRSVAFVESEIDNWIAQRIAESRAA------------
767	GC_00000013	acc	XindKK162	2046	10	38	8	0	0.794952	0.837664	0.815749	K|X	Transcription|Mobilome: prophages, transposons			COG3311	DNA-binding transcriptional regulator AlpA (AlpA)	-MTVAALKTSLIRLPEVQRRTGYSKAWIYKLISDGAFPQQVKIGPRSVAFIEAEIDDWIAQRIAESRAA------------
768	GC_00000013	acc	XindKK162	3281	10	38	8	0	0.794952	0.837664	0.815749	K|X	Transcription|Mobilome: prophages, transposons			COG3311	DNA-binding transcriptional regulator AlpA (AlpA)	MPTITTSKESLIRLPEVQRRTGYSKAWIYRLIKEDKFPKQVKIGSRSVAFVESEIDGWVDQRIAESRT-------------
769	GC_00000013	acc	XindKK162	2020	10	38	8	0	0.794952	0.837664	0.815749	K|X	Transcription|Mobilome: prophages, transposons			COG3311	DNA-binding transcriptional regulator AlpA (AlpA)	-MTMAALKTNLIRLPEVQRKTGYSKAWIYKLISDGAFPQQVKIGPRSVAFIEAEIDNWIAQRIAESRTA------------
770	GC_00000013	acc	XindKK162	2236	10	38	8	0	0.794952	0.837664	0.815749	K|X	Transcription|Mobilome: prophages, transposons			COG3311	DNA-binding transcriptional regulator AlpA (AlpA)	-MTVAALKTSLIRLPEVQRRTGYSKAWIYKLISDGAFPQQVKIGPRSVAFIEAEIDNWIAQRIAKSRAA------------
771	GC_00000013	acc	XindKK162	1312	10	38	8	0	0.794952	0.837664	0.815749	K|X	Transcription|Mobilome: prophages, transposons			COG3311	DNA-binding transcriptional regulator AlpA (AlpA)	------MKHSLIRLPEVCRRTGLGKSTVYKYISEGKFPKQIKTGERASAFIESEIDAWINQRIIAARLDERLESVRNG---
772	GC_00000013	acc	XindKK162	2662	10	38	8	0	0.794952	0.837664	0.815749	K|X	Transcription|Mobilome: prophages, transposons			COG3311	DNA-binding transcriptional regulator AlpA (AlpA)	------MSNKFIRLDEVLSRTGYSKSWTYKLIDKGEFPKPVKIGPRTIAFIESEING------------------------
773	GC_00000013	acc	XjapoMW123	1259	10	38	8	0	0.794952	0.837664	0.815749	K|X	Transcription|Mobilome: prophages, transposons			COG3311	DNA-binding transcriptional regulator AlpA (AlpA)	-MTMTAPKENLIRLPEVQRRTGYSKAWIYKLISNGEFPKQVKLGSRSIAFVESEIDNWISQRIAESRAA------------
774	GC_00000013	acc	XjapoMW123	457	10	38	8	0	0.794952	0.837664	0.815749	K|X	Transcription|Mobilome: prophages, transposons			COG3311	DNA-binding transcriptional regulator AlpA (AlpA)	-MTVTALKTSLIRLPEVQRRTGYSKAWIYKLISDGEFPKQVKIGPRSVAFIEAEIDNWIAQRIAESRAA------------
775	GC_00000013	acc	XjapoMW123	444	10	38	8	0	0.794952	0.837664	0.815749	K|X	Transcription|Mobilome: prophages, transposons			COG3311	DNA-binding transcriptional regulator AlpA (AlpA)	MPTMTTSKESLIRLPEVQRRTGYSKAWIYRLIKEDKFPKQVKIGPRSVAFVESEIDGWVDQRIAESRGI------------
776	GC_00000013	acc	XmirMH161	3291	10	38	8	0	0.794952	0.837664	0.815749	K|X	Transcription|Mobilome: prophages, transposons			COG3311	DNA-binding transcriptional regulator AlpA (AlpA)	-MTVAALKTSLIRLPEVQRRTGYSKAWIYKLISDGAFPQQVKIGPRSVAFIEAEIDDWIAQRIAESRAA------------
777	GC_00000013	acc	XmirMH161	778	10	38	8	0	0.794952	0.837664	0.815749	K|X	Transcription|Mobilome: prophages, transposons			COG3311	DNA-binding transcriptional regulator AlpA (AlpA)	-MTMTALKTSLIRLPEVQRRTGYSKAWIYKLISDGAFPQQIKIGPRSVAFIAEEIDDWIAQRIAESRAA------------
778	GC_00000013	acc	XstRT255	1598	10	38	8	0	0.794952	0.837664	0.815749	K|X	Transcription|Mobilome: prophages, transposons			COG3311	DNA-binding transcriptional regulator AlpA (AlpA)	------MAINLIRLPEVQRRTGYGKAWIYRLIADNKFPKQVKIGTRSVAFIESEIDDWISQRIAESRSEVM----------
779	GC_00000013	acc	XstRT255	971	10	38	8	0	0.794952	0.837664	0.815749	K|X	Transcription|Mobilome: prophages, transposons			COG3311	DNA-binding transcriptional regulator AlpA (AlpA)	MPTITVSKENLIRLPEVQRRTGYSKAWIYRLIADEKFPKQVKIGTRSVAFIESEIDGWIDQRISESRGEVM----------
780	GC_00000013	acc	XstRT255	3684	10	38	8	0	0.794952	0.837664	0.815749	K|X	Transcription|Mobilome: prophages, transposons			COG3311	DNA-binding transcriptional regulator AlpA (AlpA)	-MTMTALKTSLIRLPEVQRRTGYSKAWIYKLISDGEFPKQVKIGPRSVAFIEAEIDDWIAQRIAESRAA------------
781	GC_00000013	acc	XstRT255	2456	10	38	8	0	0.794952	0.837664	0.815749	K|X	Transcription|Mobilome: prophages, transposons			COG3311	DNA-binding transcriptional regulator AlpA (AlpA)	-MTMTASKENLIRLPEVQRRTGYSKAWIYKLISAGEFPKQVKLGSRSVAFVESEIDNWIAQRIAESRAV------------
782	GC_00000013	acc	XstSBR314	2698	10	38	8	0	0.794952	0.837664	0.815749	K|X	Transcription|Mobilome: prophages, transposons			COG3311	DNA-binding transcriptional regulator AlpA (AlpA)	MPAITIPKENLIRLPEVQRRTGYGKAWIYRLIADNKFPKQVKIGTRSVAFIESEIDDWISQRIAESRGEVM----------
783	GC_00000013	acc	XstSBR314	2238	10	38	8	0	0.794952	0.837664	0.815749	K|X	Transcription|Mobilome: prophages, transposons			COG3311	DNA-binding transcriptional regulator AlpA (AlpA)	-MTVTTLKTSLIRLPEVQRRTGYSKAWIYKLISDGEFPKQVKIGPRSVAFIEAEIDNWIAQRIAESRAV------------
784	GC_00000013	acc	XstSBR314	1845	10	38	8	0	0.794952	0.837664	0.815749	K|X	Transcription|Mobilome: prophages, transposons			COG3311	DNA-binding transcriptional regulator AlpA (AlpA)	-MTMTAPKENLIRLPEVQRRTGYSKAWIYKLISTGEFPKQVKLGSRSIAFIESEIDNWIAQRIAESRAA------------
785	GC_00000013	acc	XstSBR314	1904	10	38	8	0	0.794952	0.837664	0.815749	K|X	Transcription|Mobilome: prophages, transposons			COG3311	DNA-binding transcriptional regulator AlpA (AlpA)	-MTMAALKTNLIRLPEVQRKTGYSKAWIYKLISDGAFPQQVKIGPRSVAFIEAEIDNWIAQRIAESRTA------------
786	GC_00000013	acc	XstSBR314	3437	10	38	8	0	0.794952	0.837664	0.815749	K|X	Transcription|Mobilome: prophages, transposons			COG3311	DNA-binding transcriptional regulator AlpA (AlpA)	MPTMTTSKESLIRLPEVQRRTGYSKAWIYRLIKEDKFPKQVKIGPRSVAFVESEIDGWVDQRIAESRT-------------
787	GC_00000013	acc	XstSBRx111	1596	10	38	8	0	0.794952	0.837664	0.815749	K|X	Transcription|Mobilome: prophages, transposons			COG3311	DNA-binding transcriptional regulator AlpA (AlpA)	------MAINLIRLPEVQRRTGYGKAWIYRLIADNKFPKQVKIGTRSVAFIESEIDDWISQRIAESRSEVM----------
788	GC_00000013	acc	XstSBRx111	970	10	38	8	0	0.794952	0.837664	0.815749	K|X	Transcription|Mobilome: prophages, transposons			COG3311	DNA-binding transcriptional regulator AlpA (AlpA)	MPTITVSKENLIRLPEVQRRTGYSKAWIYRLIADEKFPKQVKIGTRSVAFIESEIDGWIDQRISESRGEVM----------
789	GC_00000013	acc	XstSBRx111	3681	10	38	8	0	0.794952	0.837664	0.815749	K|X	Transcription|Mobilome: prophages, transposons			COG3311	DNA-binding transcriptional regulator AlpA (AlpA)	-MTMTALKTSLIRLPEVQRRTGYSKAWIYKLISDGEFPKQVKIGPRSVAFIEAEIDDWIAQRIAESRAA------------
790	GC_00000013	acc	XstSBRx111	2453	10	38	8	0	0.794952	0.837664	0.815749	K|X	Transcription|Mobilome: prophages, transposons			COG3311	DNA-binding transcriptional regulator AlpA (AlpA)	-MTMTASKENLIRLPEVQRRTGYSKAWIYKLISAGEFPKQVKLGSRSVAFVESEIDNWIAQRIAESRAV------------
791	GC_00000013	acc	XvietNN1673	2650	10	38	8	0	0.794952	0.837664	0.815749	K|X	Transcription|Mobilome: prophages, transposons			COG3311	DNA-binding transcriptional regulator AlpA (AlpA)	MPAITPIKENLIRLPEVQRRTGYGKAWIYKLIADNRFPKQVKIGTRSVAFVESEIDDWISQRIAESRSEVM----------
792	GC_00000013	acc	XvietNN1673	2011	10	38	8	0	0.794952	0.837664	0.815749	K|X	Transcription|Mobilome: prophages, transposons			COG3311	DNA-binding transcriptional regulator AlpA (AlpA)	-MTMIVSKENLIRLPEVQRRTGYSKAWIYKLISAGEFPKQVKLGSRSVAFVESEIDNWIAQRIAESRAA------------
793	GC_00000013	acc	XvietNN1673	181	10	38	8	0	0.794952	0.837664	0.815749	K|X	Transcription|Mobilome: prophages, transposons			COG3311	DNA-binding transcriptional regulator AlpA (AlpA)	MPTMTTSKESLIRLPEVQRRTGYSKAWIYRLIKEEKFPKQVKIGPRSVAFVESEIDGWVDQRIAESRA-------------
794	GC_00000013	acc	XvietNN1673	260	10	38	8	0	0.794952	0.837664	0.815749	K|X	Transcription|Mobilome: prophages, transposons			COG3311	DNA-binding transcriptional regulator AlpA (AlpA)	MPTMTTSKESLILLPEVQRRTGYSKAWIYRLIKEDKFPKQVKIGPRSVAFVESEIDGWVDQRIAESRA-------------
795	GC_00000013	acc	XvietNN1673	2973	10	38	8	0	0.794952	0.837664	0.815749	K|X	Transcription|Mobilome: prophages, transposons			COG3311	DNA-binding transcriptional regulator AlpA (AlpA)	#NAME?
796	GC_00000014	core	PakNN1685	2941	13	37	5	0	0.724849	0.948546	0.821746	E	Amino acid transport and metabolism			COG4166	ABC-type oligopeptide transport system, periplasmic component (OppA) (PDB:1B05)	----------MMKKTIKNISLFTGVML----GSLTLA-HAAIIPPGTQLATNQNIVRHNGSEPASLDVHKVESDVEFDIINDFFSGLISIGNDGKFNPNLAIRWETNDNKTWVFHLREGIKWSDGSPITAHDVVFSWRRLIDPQIASPYGSYIENMHIVNAKDILVGKKKTDELGVKALDNLTLEVTLEQPLSYFLNMLAHPVMVPISQKAVEKYGEKWTQPNVFVSSGPFKLSEWIVNEKVIGVRNPQYWDNEHTVINKVTYLNVTSETAVVNRYLAGEIDITKNIPSVLFNSLKTKLGSQVHISPKLGVYYYEFNTQKAPFNDIRVRQALNLALDKNIITNKVLGQGQKPAYNNTPPSTGGMNLKQPDYASWTLAKRIEKARQLLNEAGYNRNNPLK…
797	GC_00000014	core	PakNN1685	1336	13	37	5	0	0.724849	0.948546	0.821746	E	Amino acid transport and metabolism			COG4166	ABC-type oligopeptide transport system, periplasmic component (OppA) (PDB:1B05)	-----------MNKTLRNISLFTGIIF----GNLALS-HAAIIPAGTLLSVNQDITRNNGSEPVSLDVHKVENDVEFNIIHDFFSGLVSAGSDGKINPDLAVSWETKDNKVWLFHLRKGIKWSDGSPITAHDVVFSWRRLVDPKIASPYGSYLGNMHVANAKDIVSGKKKIDELGVKALDNLTLEVTLEQPVSYFLQMLAYPVMVPISQKAVEKYGEKWTHSDVFVSSGPFKLAEWVVNEKVVGIRNSQYWDNAHTVINQVTYLPIASETADINRYLADEIDITKNIPSILFKSLKAKLGSQVHITPALGVYYYDLNNQKAPFNDVRVRQALNLALDKEIIANKVLGQGQEPAYNHTPPNTGGMDLGQPDYALWTQQERVEKAKQLLNEAGYNKDNPLK…
798	GC_00000014	core	PausSBR154	2562	13	37	5	0	0.724849	0.948546	0.821746	E	Amino acid transport and metabolism			COG4166	ABC-type oligopeptide transport system, periplasmic component (OppA) (PDB:1B05)	----------MMKKAIRNISLFTGIII----GSLTLS-HAAIIPPGTQLAINQEIIRNNGAEPASLDVHKVESDVEFDIINDFFSGLISIERDGKLSPNLAARWETEDNKIWLFHLREGIKWSDGSPITAHDVVFSWRRLIDPQIASPYGSYIENMHIVNAKDILAGKKKTEELGVKALDNLIVEVTLEQPLSYFLQMLSHPVMVPISQKAVEKYGEKWTQPNVFVGSGPFKLSEWIVNEKIVGIRNQQYWDNEHTVINKVTYLAVTSATAAVNRYLSGEIDITKNIPSVLFESLKTKLGNQVHISPILGVYYYGFNTRKAPFNDIRVRQALNLALDKDIIANKVLGQGQKVAYNHTPPNTGGMNLDQPDYASWTLPKRIQQARQLLNEAGYNRNNPLK…
799	GC_00000014	core	PausSBR154	2560	13	37	5	0	0.724849	0.948546	0.821746	E	Amino acid transport and metabolism			COG4166	ABC-type oligopeptide transport system, periplasmic component (OppA) (PDB:1B05)	------------MKVIKNIFLLTGFIV----SNLTLS-HAAIIPPGTQLAVKQDIVRNNGSEPVSLDVHKVENDVEFNIINDFFSGLISTDRGGKLIPDLAVRWETKDNKVWLFHLREGIKWSDGSPITAHDVVFSWQRLADPQMASPYGSHIENMHIVNAKDILSGKKKPHELGVKALNNLTVEVTLEQPLSYFLQMLAYPVMVPISQKAVEKYGEKWTHPDVFVSSGPFKLAEWIVNEKVVGVRNQQYWDNAHTVINKVTYLPIASETADINRYQAGEIDITKNIPSILFKSLKEKLGDQVHITPALGVYYYDINNKKAPFNDVRVRQALNLALDKIIIANKVLGQGQEPAYNHTPPNTGGMDLEQPDYALWTQQARIEKAKQLLNEAGYNSNNPLK…
800	GC_00000014	core	PhaiNN1694	1674	13	37	5	0	0.724849	0.948546	0.821746	E	Amino acid transport and metabolism			COG4166	ABC-type oligopeptide transport system, periplasmic component (OppA) (PDB:1B05)	----------MMKKTIKNISLFTGVML----GSLTLA-HAAIIPPGTQLATNQNIVRHNGSEPASLDVHKVESDVEFDIINDFFSGLISIGNDGKFNPNLAIRWETKDNKTWVFHLREGIKWSDGSPITAHDVVFSWRRLIDPQMASPYGSYIENMHIVNAKDILAGKKKTDELGVKALDNLTVEVTLEQPLSYFLNMLAHPVMVPISKKAVEKYGEKWTQPNVFVSSGPFKLSEWIVNEKVIGVRNPQYWDNEHTVINKVTYLNVTSETAVVNRYLAGEIDITKNIPSVLFNSLKTKLGSQVHISPKLGVYYYEFNTQKAPFNDIRIRQALNLALDKNIITNKVLGQGQKPAYNNTPPSTGGMNLKQPDYASWTLAKRIEKARQLLNEAGYNRNNPLK…
801	GC_00000014	core	PhaiNN1694	2897	13	37	5	0	0.724849	0.948546	0.821746	E	Amino acid transport and metabolism			COG4166	ABC-type oligopeptide transport system, periplasmic component (OppA) (PDB:1B05)	-----------MNKTLRNISLFTGIIF----SNLALS-HAAIIPAGTLLSVNQDIVRNNGSEPVSLDVHKVENDVEFNIIHDFFSGLVSAGSNGKINPDLAVSWETKDNKVWLFHLRKGIKWSDGSPITAHDVVFSWRRLVDPTIASPYGSYLGNMHVVNAKDIVSGKKKIDELGVKALDNLTLEVTLEQPVSYFLQMLAYPVMVPISQKAVERYGEKWTRSDVFVSSGPFKLAEWVVNEKVVGIRNSQYWDNAHTVINQVTYLPIASETADINRYLADEIDITKNIPSILFKSLKAKLGNQVHITPALGVYYYDFNNQKAPFNDVRVRQALNLALDKEIIANKVLGQGQEPAYNHTPPNTGGMDLGQPDYASWTQQERVEKARQLLNEAGYNKDNPLK…
802	GC_00000014	core	PlauMH84	2407	13	37	5	0	0.724849	0.948546	0.821746	E	Amino acid transport and metabolism			COG4166	ABC-type oligopeptide transport system, periplasmic component (OppA) (PDB:1B05)	----------MMNKTLRNISLFTGIIF----FNLALS-HAAIIPAGTLLSVNQDIVRNNGSEPVSLDVHKVENDVEFNIVHDFFSGLIRAGSDGKIIPDLAVSWETKNNKVWLFHLRKGIKWSDGSLITAHDVVFSWRRLVDPKIASPYGSYLGNMHVVNAKDIVAGKKKTDELGVKALDNLTLEVTLEQPVSYFLPMLAYPVMVPISQKAVEKYGEKWTHPDVFVSSGPFKLSEWVVNEKVVGVRNSQYWDSAHTVINKVTYLPIASETADINRYLAGEIDITKNIPSILFKSLKAKLGNQVHITPALGVYYYDLNNQKAPFNDFRVRQALNLALDKEIIANKVLGQGQEPAYNHTPPNTGGVNLGQPDYASWTQQARIEKARKLLNEAGYNRDNPLK…
803	GC_00000014	core	PtemMW274	3662	13	37	5	0	0.724849	0.948546	0.821746	E	Amino acid transport and metabolism			COG4166	ABC-type oligopeptide transport system, periplasmic component (OppA) (PDB:1B05)	-----------MKKTIKNISLFTGIIF----GSLTLS-YAATIPPGTQLAINQDIVLHNGSEPASLDVHKVESDVEFDIIHDFFSGLIDTGIDGKLNPDLAVSWETKDNKVWLFHLREGIKWSDGSPITAHDVVFSWRRLIDPQMASPYGSYIENMYITNAKDILAGKKKADALGVKALDDMTVEVTLEQPLSYFLQMVAHPVMVPISQKAVEKYGEKWTQPNVFVGSGPFKLAEWIVNEKVIGIRNPQYWDNAHTVINKVTYLAITSDTAVVNRYLAGEIDITKSIPSVSFNSLKTKLGSQVHISPKLGVYYYEFNTQKAPFNDIRVRQALNLALDKTIISDKVLGQGQKAAYNNIPPNTGGMNLKQPDYASLPLAKRIEKARQLLKEAGYNRNNPLK…
804	GC_00000014	core	PtemMW274	1968	13	37	5	0	0.724849	0.948546	0.821746	E	Amino acid transport and metabolism			COG4166	ABC-type oligopeptide transport system, periplasmic component (OppA) (PDB:1B05)	-----------MKRVIKNIFLFTGFLV----GNLTLS-HAATIPENTMLAVKQDIVRNNGSEPASLDVHKVENDVEFNIIHDFFSGLVSTGNDGKINPDLATRWETKDNKVWLFHLREGIKWSDGSPITAHDVVFSWRRLVDPQIASPYGSYLGNMHIINAKDIVFGKKKTDELGVNALNNLTVEVILERPVSYFLQMLAYPVMVPVSQKAVEKYGDKWTHPDVFVSSGPFKLSEWVINEKVVGVRNSQYWDNAHTVINKVTYLPIASETADVNRYLAGEIDITKNIPSVLFQSLKTKLGNQVHITPALGVYYYDLNNQRAPFNDVRVRQALNLALDKEIIANKVLGQGQEPAYNHTPPNTGGMNLEQPDYALWTQQARIEKARQLLNEAGYNRDNPLK…
805	GC_00000014	core	XehlMH92	1470	13	37	5	0	0.724849	0.948546	0.821746	E	Amino acid transport and metabolism			COG4166	ABC-type oligopeptide transport system, periplasmic component (OppA) (PDB:1B05)	------MLNQISKKTVKTLICSISMIL----GSTTLS-YAAVIPPGTQLAEKQEIVRNNGAEPASLDVDKVEGNIALNIINDFFDTLVGMDKQGQIIPRLAASWETKDNKTWIFHLRKGIKWSDGTPITAHDVVFSWRRLTNPKTLSPYGSYFVDASVVNAKDILAGKKKVEELGVKALDDSTLEVKLEKPVGYFLQMLAFNIAAPISEKVVEKYGDKWTQPEFFVSSGAFKLAEWKVNEKIVGVRNPYYWDNKNTAINKVTYLPLSSDTSDLNRYLAGEIDITFTIPLESFASLKKNMSSQVHISPMLSTYYYEFNNKKPLFKDSRIRQALGLALDRNIIANKVLAQGQIPAYTILPPGIGGFKFKQPDYASWTQNQRNEKAKQLLNEAGFNKNNPLK…
806	GC_00000014	core	XindKK162	3373	13	37	5	0	0.724849	0.948546	0.821746	E	Amino acid transport and metabolism			COG4166	ABC-type oligopeptide transport system, periplasmic component (OppA) (PDB:1B05)	--MQKMIAKLIKNKTSKVLTCSIGIIL----GSVSLA-QAAVIPSGTELAEKQEIVRNNGSFPASLDVHKVESNTELDIIHDFFDGLVYTDRKGNIEPRLAERWETADNQIWIFHLRKGMKWSDGTPITAHDVVFSWRRLLDPTMGSPYSSYLATAHVINANDVLLSKKKVEELGVKALDDFTLEVKLDKPVAYLLQMLTHPILVPISEKVVKKYGDKWTQPENFVGSGAFKLSEWRVNEKVVGIRNPQYWDDKNTVINKVTYLAIVSEKADLNRYLAGEVDITKTIELDSFTSLKKEFSDQMHIIPMLSTYYYAFNTKKPPFNDIRVRQALSLAIDRDIIANKVLGQGQLPAYDIIPPNIGGLSLTLPEYASWTQEQRIKKARELLNEAGFNKDNPLK…
807	GC_00000014	core	XindKK162	3375	13	37	5	0	0.724849	0.948546	0.821746	E	Amino acid transport and metabolism			COG4166	ABC-type oligopeptide transport system, periplasmic component (OppA) (PDB:1B05)	------MLNKIINRRIRLLIYSMSMAL----SGITLS-YAAVIPPGTQLDEKQEIIRNNGAEPVSLDIDKVEDNVSINIINDFFDGLVGTDKDGNIEPKLAESWETKDNKKWIFHLRKGIKWSDGTPITAHDVVFSWRRLIDPATVSPYGSYLADASVVNAKEILKGQKKVEELGVKALDDATIEVKLEKPVGYFLQVLAFPILDPIDENVVTKYGDKWVQPEHFVSSGPFKLSEWVVNEKIVGVRNSDYWDNKDTIINKVTYLPIESNKAELNRYLAGEIDITFTIPLEDFASLKKKIGDQIHISPILSTYYYQFNNKKPPFNDVRVRQALNLALNRDIIANRIVAQGQLPAYTILPPGIGGFKLKQPEYATWTQSQRNKKARQLLNEAGFNQNNPLK…
808	GC_00000014	core	XindKK162	3374	13	37	5	0	0.724849	0.948546	0.821746	E	Amino acid transport and metabolism			COG4166	ABC-type oligopeptide transport system, periplasmic component (OppA) (PDB:1B05)	---------------------------------------------------------------------------------------------------------------------------------------------------------------------------------------------------------------------------------------------------------------------------------------------------------------------------------------------------------------------------------------------------------------…
809	GC_00000014	core	XjapoMW123	887	13	37	5	0	0.724849	0.948546	0.821746	E	Amino acid transport and metabolism			COG4166	ABC-type oligopeptide transport system, periplasmic component (OppA) (PDB:1B05)	--MKKIMARIRKSKITQILACLMGILLANIIANITPS-HAAVVPPGTQLAEKQEIVRNNGSFPASLDVHKVESNVELNIIHDFFDGLVYTNRKGNIEPRLAERWETDDNQTWIFHLRKGAKWSDGSPIIAHDVVFSWRRLLDPTIGSPYGSYLGTAHVINANDVLLGKKKAEDLGIKALNDLTLEVKLDKPVAYFLQMLTHPILVPISEKVVKKQGDQWTHPDTFVGSGAFKLSEWKVNENVIGVRNHHYWDDKNTIINKVTYLALASEKSDLNRYLAGEIDMTMTIPLDSFASLKKTLGDQVHIDPMLSTYYYVFNTKKPPFNDVRVRKALNLAIDRNVIAEKVLGMGQLPAYNILPPNIGGIVLNPPEYASWTQEQRIKEAKKLLNEAGFNQNNPLK…
810	GC_00000014	core	XjapoMW123	888	13	37	5	0	0.724849	0.948546	0.821746	E	Amino acid transport and metabolism			COG4166	ABC-type oligopeptide transport system, periplasmic component (OppA) (PDB:1B05)	--MQNILIRIIKNKIARISTYFISLIL----GSVTLS-YAAVVPPNVQLADKQEITRNNFSEPGSLDPHKSEGSSEFDILQDFFERLVDTDKEENIIPALAERWETKDNKTWIFYLRKGVKWSDGAPITAHDVVFSFRRLVTPDTISPYGSYLIQAKIVNARDVLSGKKKPEELGVRALDDATIEITLEKPKAGFLHMMAHPAVSPVSEKVIKKYGNKWTLPQNFVSNGPFKLSEWVVNEKIIGIRNPYYWNDKNTIINQVTYLPLSDYKADLNRYMTGEIDISNGGPSEFLPMVKKKFGDQLHVQPIMSVYYYLFNMQEPLFNDVRVRQALALALDRNIITDKVLGNGQKPAYDVMAPGAGGIYLKHPEYASWTQEQRVEKAKALLSEAGFDEKNPLK…
811	GC_00000014	core	XmirMH161	2027	13	37	5	0	0.724849	0.948546	0.821746	E	Amino acid transport and metabolism			COG4166	ABC-type oligopeptide transport system, periplasmic component (OppA) (PDB:1B05)	------MSKIINNKKIKLLTCAMALIL----NNIALS-HAAVIPEGTKLAAKQEIVRNNGSEPASLDTHKVSSNVEFNIISDFFDGLIQVNKQGKIEPRLASSWETKDNKTWIFHLRKDIKWSDGSPITAHDVVFSWRRLIDPDTVSPYGSYLENASVVNANEVLIGKKKTEELGIKALNDEMLEVRLDKPVGDFLQMLTHPAMFPISEKAVKKYGDKWTRPEVFVGSGPYKLSEWVVNEKIVGVRNTQYWDDKNTVINKVTYLPLSSEKSDLNRYLAGEIDITFTIAAESFPSLKKSLPDEVKLSPKATVYFYEFNNKKPPFNDARVRQALSLAVDRDIIVDKILGQGQLPAYTMLTPDIGGFNFKQPDYASWTQEQRIAKAKELLNDAGFNQNNPLT…
812	GC_00000014	core	XmirMH161	2026	13	37	5	0	0.724849	0.948546	0.821746	E	Amino acid transport and metabolism			COG4166	ABC-type oligopeptide transport system, periplasmic component (OppA) (PDB:1B05)	--MKKIMASLIKNRFTQILTCSMGILL----TNVAPS-YAAVVPPGTQLADKQEIVRNNGSFPASLDVHKVESNVELNIIHDFFDGLVYTDRKGNIEPRLAESWETKDNKTWVFHLRKGAKWSDGSPITAHDVVFSWRRLLDPTMGSPYGSYLGTAHVINADDILSGKKKAEELGVKALDDLTLEVKLDKPVAYFLQMLTHPILVPISAKVVKKHGDKWTHPDTFVGSGAFKLSEWKVNENVIGVRNPQYWDNKNTIINKVTYLALTSEKSDLNRYLAGEIDITFTIPLDSFASLKKTLGDQVHIDPMLSTYYYVFNIKKPPFNDVRVRKALSLAIDRNVIAEKVLGMGQLPAYDILPPNIGGITLNPPEYASWTQVQRIKKAKELLNEAGFNEKNPLK…
813	GC_00000014	core	XmirMH161	2025	13	37	5	0	0.724849	0.948546	0.821746	E	Amino acid transport and metabolism			COG4166	ABC-type oligopeptide transport system, periplasmic component (OppA) (PDB:1B05)	--MQKILVMMIKNKITRLLTYSVSLIL----GGITFS-YAAVVPPNVRLADKQEITRNNFSEPGSLDPHKSDGSSEFDILLDFFERLVDTDKEEKIIPALAESWETKDNKTWIFHLRKGVKWSDGTPITAHDVVFSFQRLVTPDTISPYGSYLIQATVVNAQNVLSGKKKPEELGVKALDDSTIEIALERSKAGFLQMLAHPAMSPVSEKVIKKYGSKWTQPQFFVSNGPFKLSEWIVNEKIVGVRNPYYWDDKNTIINKVTYLPLSDYKADLNRYMAGEIDISNGGPSEFLPMVKKKFGEQLHVKPILSVYYYLFNTQKPPFNDIRVRQALAFALDRNIITDKVLGNGQKPAYDVVSPGAGGIYLKHPEYASWTQEQRVAKANALLKEAGFNEKNPLK…
814	GC_00000014	core	XstRT255	370	13	37	5	0	0.724849	0.948546	0.821746	E	Amino acid transport and metabolism			COG4166	ABC-type oligopeptide transport system, periplasmic component (OppA) (PDB:1B05)	MSIQKMMTNLAVKKKISILSCVIAAIF----GNVSLS-HAAVVPEGTKLAAKQEIVRNSLSEPASLDVHKVSSDVEFDIIHDFFEGLVYIDRQGNIEPRLAESWETSDNKTWVFHLRKGIKWSDGTPITAHDFVFSWRRLLEPDIVSPYGSYLENISIINANDVLTGKRKGEELGVKALDDMTLEVRLDKPMGDFLQALTHTVMVPVNKNAIEKHGDKWTRLGNFVGNGPFKLSEWKVNEKIVGVRNPHYWDDKNTVIDKVHYLVIASEKSALSRYLAGEVDFIKTIPLESFESVKDKMGEQVYTSPQVGTYFYEFNNKKPPFDNIKVRQALNLAVDRDVIAYKVLRQGQKPAYTLVPPNTGGFEFSEPDYASWTQEQRIEKAKVLLNEAGFNKDNPLK…
815	GC_00000014	core	XstRT255	375	13	37	5	0	0.724849	0.948546	0.821746	E	Amino acid transport and metabolism			COG4166	ABC-type oligopeptide transport system, periplasmic component (OppA) (PDB:1B05)	--MQKIIAGMIKNTTSKVLTCSVAIVL----GSISFSAQAAVVPPGTELAEKQEIVRNNGSFPASLDVHKVESNTELDIIHDLFDGLVYTDKKGNIEPRLAERWETKDNQTWVFHLRKGIKWSDGTPITAHDVVFSWRRLLEPTMGSPYGSYLVTAHVTNANDVLLGKKKAEELGVKALDDSTLEVKLDKPVAYFLQMLTHPVMVPISEKTVNKYGDRWTQPETFVGSGAFKLSEWTVNEKVVGVRNPQYWDDKNTVINKVTYVTIVSEKADLNRYLAGEIDITKTIALDAFASLKKEIPDQMHITPMLSTYYYAFNNKKPPFNDVRVRLALSLAIDRDVIADKVLGQGQLPAYNVLPPNIGGLNLTPPEYAGWTQEQRIKKARELLNEAGFNKNNPLK…
816	GC_00000014	core	XstRT255	374	13	37	5	0	0.724849	0.948546	0.821746	E	Amino acid transport and metabolism			COG4166	ABC-type oligopeptide transport system, periplasmic component (OppA) (PDB:1B05)	-----MKIKNIKNRAIKQLSCLSAIILA---GVVTVS-HAAIIPLGTQLAEKQEVVRNNGGEPVSLDVHKVESDTDFNIIYDFFDNLVYTDKQGNIAPLLATSWETQDNQNWVFRLRQDAKWSDGSSITAHDVVFSWQRLLDPAVVSPYGNYLIDAAVMNAKDVLKGTKSANELGIKALDNYTFEVKLDKPIGDFIQRLAHPVMVPVSEKVVRKYGDKWIQPEHFVSSGAFKLSEWIVNEKIVGIRNPYYWDNKNVVINKVTYLALESAKSDLNRYLAGEIDITLTIPQDSFASLKQKYPEQMHVSPRLGAYYYEINNGKAPFTDIRVRQALNLAIDRDVIADKVLGQGQKPIYTFLPPGIGGFDFKQPDFADWTQEQRVEKARALLKEAGFNQNNPLK…
817	GC_00000014	core	XstRT255	369	13	37	5	0	0.724849	0.948546	0.821746	E	Amino acid transport and metabolism			COG4166	ABC-type oligopeptide transport system, periplasmic component (OppA) (PDB:1B05)	------MLNKIINRGMEILVYSMTMIS----FSITSS-YAVVIPPGIQLNEKQEVIRNNGAEPASLDVDKAEDNVSLNIISDFFEGLVGTDKNNKIEPRLAESWETKDNKTWVFHLRKGIKWSDGTPITAHDVVFSWRRLVEPATVSPYGSYLADAFVVNAQAILNGQKKAEELGVKALDDAAVEVKLEKPVGYFLQMLAFPILYPISEKVVTKYGDKWVKPEYFVSSGPFKLSEWHVNEKVVGVRNHYYWDDKNTVINKVTYLPISSNKSELNRYLAGGIDITFTIPLEDFASLKRTIGGQIHITPLLSTYYYDFNNKKYPFNDARVRQALNLSLDRDIIANRVVAQGQLPAYTILPPGIGGFKFNLPEYAAWTQEQRNKKARELLAEAGFNKNNPLK…
818	GC_00000014	core	XstRT255	376	13	37	5	0	0.724849	0.948546	0.821746	E	Amino acid transport and metabolism			COG4166	ABC-type oligopeptide transport system, periplasmic component (OppA) (PDB:1B05)	--MQKMMARLIKNKIARVLTCSISLIL----GSATYS-YAAVVPAGTQLAEKQEITRNNFSEPASLDPHKSDGSSEFDILVDLFERLVDTDKEEKIIPALAERWETKDNKTWFFYLRKEAKWSDGSPVTAHDVVFTWRRLVTPDTVSPYGSYLVQANVINAQAVLSGKKKPEELGIKALNDTTLEVTLEKPKAGLLQMLAHAVMSPLNEKVVTKYGNKWTQPQFFVSNGPFTLSEWVVNEKIVGVRNPHYWDNKNTIINKVTYLPISDHKADLNRYMAGEIDISNGGPADFFSKLQKELGDQFHIKPIMSVYYYYFNTQKPPFNDVRVRQALTLALDRDVIAYKVLGKGQKPAYHVVSPGSGGMDLKHPDYASWTQEQRVEKAKALLNETGFNDSNPLK…
819	GC_00000014	core	XstSBR314	65	13	37	5	0	0.724849	0.948546	0.821746	E	Amino acid transport and metabolism			COG4166	ABC-type oligopeptide transport system, periplasmic component (OppA) (PDB:1B05)	MFIQKMMTNLAVKKKISILSCVIAAIF----GNVSLS-YAAVVPEGTKLAAKQEIVRNSLSEPASLDVHKVSSDVEFDIIHDFFEGLVYIDRQGNIEPRLAERWETSDNKTWVFHLRKGIKWSDGTPITAHDFVFSWRRLVEPDIVSPYGSYLENISIINANDVLTGKKKGEELGVKALDDMTLEVRLDKPMGDFLQALTHTVMVPVNKKAIEKYGDKWTRPGNFVGNGPFKLSEWKVNEKIIGVRNPQYWDDKNTVIDKVHYLVIASEKSALSRYLAGEVDFTGTIPLESFESVKEKMGEQVYTSPKVGTYFYEFNNKKPPFDNIKVRQALNLAVDRDVIAYKVLRQGQKAAYTLVPPNTGGFEFSGPDYASWTQEQRIEKAKVLLNEAGFNKDNPLK…
820	GC_00000014	core	XstSBR314	70	13	37	5	0	0.724849	0.948546	0.821746	E	Amino acid transport and metabolism			COG4166	ABC-type oligopeptide transport system, periplasmic component (OppA) (PDB:1B05)	--MQKIISGMIKNTTSKVLTCSIAIAL----GSIGFSAQTAVVPPGTELAEKQEIVRNNGSFPASLDVHKVESNTELDIIHDFFDGLVYTDKKGNIEPRLAERWETKDNQTWVFHLRKGIKWSDGTPITAHDVVFSWRRLLEPTMGSPYGSYLATAHVTNANDVLLGKKQGEELGVKALDDSTLEVKLDKPVAYFLQMLTHPVMVPISEKTVNKYGDRWTQPETFVGSGAFKLSEWTVNEKVVGVRNPQYWDDKNTVINKVTYVTIVSEKADLNRYFAGEIDITKTIALDAFASLKKEIPDQMHITPMLSTYYYAFNNKKPPFNDVRVRLALSLAIDRDVIADKVLGQGQLPAYNVLPPNIGGLNLTPPEYAGWTQEQRIKKARELLNEAGFNKNNPLK…
821	GC_00000014	core	XstSBR314	69	13	37	5	0	0.724849	0.948546	0.821746	E	Amino acid transport and metabolism			COG4166	ABC-type oligopeptide transport system, periplasmic component (OppA) (PDB:1B05)	-----MKIKNIKNRAIKQLSCLAAITLA---GVVTVS-HAVIIPPGTQLAEKQEVVRNNGSEPVSLDVHKVESDTDFNIIYDFFDNLVYTDKQGNIAPLLATSWETQDNQNWVFRLRQDAKWSDGSSITAHDVVFSWQRLLDPAVGSPYGNYLIDAAVMNAKDVLKGTKSANELGIKALDNYTFEVKLDKPIGDFIQRLAHPVMVPVSEKVVRKYGDKWIQPEHFVSSGAFKLSEWIVNEKIVGIRNPYYWDNKNVVINKVTYLALESAKSDLNRYLAGEIDITLTIPQDSFASLKKKYPEQVHVSPRLGAYYYEINNGKAPFTDIRVRQALNLAIDRDIIADKVLGQGQKPIYTFLPPGIGGFDFKQPDFADWTQEQRVEKARALLKEAGFNQNNPLK…
822	GC_00000014	core	XstSBR314	64	13	37	5	0	0.724849	0.948546	0.821746	E	Amino acid transport and metabolism			COG4166	ABC-type oligopeptide transport system, periplasmic component (OppA) (PDB:1B05)	------MLNKIINRGMEILVYSMTMIF----FSITSS-YAAVIPPGIQLNEKQEVIRNNGAEPASLDVDKAEDNVSLNIINDFFEGLVGTDKNNKIEPRLAESWETKDNKTWVFHLRKGIKWSDGTPITAHDVVFSWRRLIEPATISPYGSYLADAFVVNAQAILNGQKKAEELGVKALDDATVEVKLEKPVGYFLQMLAFPILYPINEKVVTKYGDKWVKPEYFVSSGPFKLSEWHVNEKVVGVRNHYYWDDENTVINKVTYLPISSNKSELNRYLAGGVDMTFTIPLEDFASLKRTIGGQIHITPLLSTYYYDFNNKKYPFNDARVRQALNLSLDRDIIANRVVAQGQIPAYTILPPGIGGFKFKLPEYASWTQEQRNKKARELLAEAGFNKNNPLK…
823	GC_00000014	core	XstSBR314	71	13	37	5	0	0.724849	0.948546	0.821746	E	Amino acid transport and metabolism			COG4166	ABC-type oligopeptide transport system, periplasmic component (OppA) (PDB:1B05)	--MQKMMARLIKNKIARVLTCSISLIL----GSATYS-YAAVVPAGTQLAEKQEITRNNFSEPASLDPHKSDSSSEFDILVDLFERLVDTDKEEKIIPALAERWETKDNKTWVFYLRKEAKWSDGSPVTAHDVVFTWRRLVTPDTVSPYGSYLVQANITNAQAVLSGKKKPEELGIKALNDKTLEVTLEKPKAGLLQMLAHAVMSPLNEKVVTKHGNKWTQPQFFVSNGPFTLSEWVVNEKIVGVRNPHYWDNKNTIINKVTYLPISDYKADLNRYLAGELDISNGGPTDFFSKLQKELGDQFHIKPIMSVSYYLFNTQKPPFNDVRVRQALTLALDRDVIAGRVLGQGQKPAYHVVSPGSGGMELKHPDYASWTQEQRVEKAKALLNEAGFNEGNPLK…
824	GC_00000014	core	XstSBRx111	369	13	37	5	0	0.724849	0.948546	0.821746	E	Amino acid transport and metabolism			COG4166	ABC-type oligopeptide transport system, periplasmic component (OppA) (PDB:1B05)	MSIQKMMTNLAVKKKISILSCVIAAIF----GNVSLS-HAAVVPEGTKLAAKQEIVRNSLSEPASLDVHKVSSDVEFDIIHDFFEGLVYIDRQGNIEPRLAESWETSDNKTWVFHLRKGIKWSDGTPITAHDFVFSWRRLLEPDIVSPYGSYLENISIINANDVLTGKRKGEELGVKALDDMTLEVRLDKPMGDFLQALTHTVMVPVNKNAIEKHGDKWTRLGNFVGNGPFKLSEWKVNEKIVGVRNPHYWDDKNTVIDKVHYLVIASEKSALSRYLAGEVDFIKTIPLESFESVKDKMGEQVYTSPQVGTYFYEFNNKKPPFDNIKVRQALNLAVDRDVIAYKVLRQGQKPAYTLVPPNTGGFEFSEPDYASWTQEQRIEKAKVLLNEAGFNKDNPLK…
825	GC_00000014	core	XstSBRx111	374	13	37	5	0	0.724849	0.948546	0.821746	E	Amino acid transport and metabolism			COG4166	ABC-type oligopeptide transport system, periplasmic component (OppA) (PDB:1B05)	--MQKIIAGMIKNTTSKVLTCSVAIVL----GSISFSAQAAVVPPGTELAEKQEIVRNNGSFPASLDVHKVESNTELDIIHDLFDGLVYTDKKGNIEPRLAERWETKDNQTWVFHLRKGIKWSDGTPITAHDVVFSWRRLLEPTMGSPYGSYLVTAHVTNANDVLLGKKKAEELGVKALDDSTLEVKLDKPVAYFLQMLTHPVMVPISEKTVNKYGDRWTQPETFVGSGAFKLSEWTVNEKVVGVRNPQYWDDKNTVINKVTYVTIVSEKADLNRYLAGEIDITKTIALDAFASLKKEIPDQMHITPMLSTYYYAFNNKKPPFNDVRVRLALSLAIDRDVIADKVLGQGQLPAYNVLPPNIGGLNLTPPEYAGWTQEQRIKKARELLNEAGFNKNNPLK…
826	GC_00000014	core	XstSBRx111	373	13	37	5	0	0.724849	0.948546	0.821746	E	Amino acid transport and metabolism			COG4166	ABC-type oligopeptide transport system, periplasmic component (OppA) (PDB:1B05)	-----MKIKNIKNRAIKQLSCLSAIILA---GVVTVS-HAAIIPLGTQLAEKQEVVRNNGGEPVSLDVHKVESDTDFNIIYDFFDNLVYTDKQGNIAPLLATSWETQDNQNWVFRLRQDAKWSDGSSITAHDVVFSWQRLLDPAVVSPYGNYLIDAAVMNAKDVLKGTKSANELGIKALDNYTFEVKLDKPIGDFIQRLAHPVMVPVSEKVVRKYGDKWIQPEHFVSSGAFKLSEWIVNEKIVGIRNPYYWDNKNVVINKVTYLALESAKSDLNRYLAGEIDITLTIPQDSFASLKQKYPEQMHVSPRLGAYYYEINNGKAPFTDIRVRQALNLAIDRDVIADKVLGQGQKPIYTFLPPGIGGFDFKQPDFADWTQEQRVEKARALLKEAGFNQNNPLK…
827	GC_00000014	core	XstSBRx111	368	13	37	5	0	0.724849	0.948546	0.821746	E	Amino acid transport and metabolism			COG4166	ABC-type oligopeptide transport system, periplasmic component (OppA) (PDB:1B05)	------MLNKIINRGMEILVYSMTMIS----FSITSS-YAVVIPPGIQLNEKQEVIRNNGAEPASLDVDKAEDNVSLNIISDFFEGLVGTDKNNKIEPRLAESWETKDNKTWVFHLRKGIKWSDGTPITAHDVVFSWRRLVEPATVSPYGSYLADAFVVNAQAILNGQKKAEELGVKALDDAAVEVKLEKPVGYFLQMLAFPILYPISEKVVTKYGDKWVKPEYFVSSGPFKLSEWHVNEKVVGVRNHYYWDDKNTVINKVTYLPISSNKSELNRYLAGGIDITFTIPLEDFASLKRTIGGQIHITPLLSTYYYDFNNKKYPFNDARVRQALNLSLDRDIIANRVVAQGQLPAYTILPPGIGGFKFNLPEYAAWTQEQRNKKARELLAEAGFNKNNPLK…
828	GC_00000014	core	XstSBRx111	375	13	37	5	0	0.724849	0.948546	0.821746	E	Amino acid transport and metabolism			COG4166	ABC-type oligopeptide transport system, periplasmic component (OppA) (PDB:1B05)	--MQKMMARLIKNKIARVLTCSISLIL----GSATYS-YAAVVPAGTQLAEKQEITRNNFSEPASLDPHKSDGSSEFDILVDLFERLVDTDKEEKIIPALAERWETKDNKTWFFYLRKEAKWSDGSPVTAHDVVFTWRRLVTPDTVSPYGSYLVQANVINAQAVLSGKKKPEELGIKALNDTTLEVTLEKPKAGLLQMLAHAVMSPLNEKVVTKYGNKWTQPQFFVSNGPFTLSEWVVNEKIVGVRNPHYWDNKNTIINKVTYLPISDHKADLNRYMAGEIDISNGGPADFFSKLQKELGDQFHIKPIMSVYYYYFNTQKPPFNDVRVRQALTLALDRDVIAYKVLGKGQKPAYHVVSPGSGGMDLKHPDYASWTQEQRVEKAKALLNETGFNDSNPLK…
829	GC_00000014	core	XvietNN1673	1209	13	37	5	0	0.724849	0.948546	0.821746	E	Amino acid transport and metabolism			COG4166	ABC-type oligopeptide transport system, periplasmic component (OppA) (PDB:1B05)	------MNKITISKKIKLLSCVITFIL----GNISLS-YAAIVPEGTQLANKQEIVRNNGSEPASLDTHKVSSDVEFNIISDFFDGLIYVNSQGKIEPKLATHWETKDNKTWIFHLRKDAKWSNGSPITAHDVVFSWRRLIVPDTVSPYGSYLENAAVMNANEVLIGKKKAEELGVKALDDMTLEVRLDKPVGDFLQMLGHPVMFPISEKAVKKHGDKWTRPEVFVGSGPFKLSEWVVNEKIVGVRNPVYWDDKNTIINKVTYLPLSSEKADLNRYLAGEIDITNTIAAESFPSLKKSLPDQVHISPKATVYFYEFNNKKPPFNDVRVRQALSLAVDRDIIVDKILGQGQLPAYTMLTPDIGGFNFKQPDYASWTQEQRVAKAKKLLNEAGFNQNNPLT…
830	GC_00000014	core	XvietNN1673	1210	13	37	5	0	0.724849	0.948546	0.821746	E	Amino acid transport and metabolism			COG4166	ABC-type oligopeptide transport system, periplasmic component (OppA) (PDB:1B05)	--MKKIMAKIRKNKITQILTCSMGILLVNIVANIAPS-HAAVVPPGTQLAEKQEIVRNNGSFPASLDVHKVESNVELNIIHDFFDGLVYTDRKGNIEPRLAERWETDDNQTWIFHLRKGAKWSDGSPITAHDVVFSWRRLLDPTMGSPYGSYLGTAHVINANDVLLGKKKAEELGVKALDGFTLEVKLDKPVAYFLQMLTHPILVPISEKVVKKQGDQWTHPDTFVGSGAFKLSEWKVNENVIGVRNQHYWDDKNTVINKVTYLALASEKSDLNRYLAGEIDMTMTIPLDSFASLKKTLGDQVHIDPMLSTYYYVFNTKKPPFNDVRVRKALNLAIDRNVIAEKVLGMGQLPAYNILPPNIGGIVLNPPEYASWTQEQRIEEAKKLLNEAGFNQNNPLK…
[truncated: 51,049 more rows]
