# Supplementary material for: Genome mining reveals novel biosynthetic gene clusters in entomopathogenic bacteria
Source: Sci Rep. 2023 Nov 25;13:20764. doi: 10.1038/s41598-023-47121-9 (PMC10676414; doi:10.1038/s41598-023-47121-9)
Supplement: Supplementary file 4 — Supplementary Table S4. [file 41598_2023_47121_MOESM4_ESM.xlsx]

## Sheet: Supplementary Table S4
Supplementary Table S4. A summary of BGCs identified through antiSMASH
No.	Bacterial code	Region	Clusters type	Predicted compounds	Similarity
1	PakNN168.5	Region 1.1	NRP+Polyketide:Modular type I polyketide	xenocoumacin 1/xenocoumacin II	0.71
2	PakNN168.5	Region 2.1	NRP+Polyketide	HTTPCA/prepiscibactin/piscibactin	0.46
3	PakNN168.5	Region 3.1	NRP+Polyketide:Modular type I polyketide	luminmycin A/glidobactin A/cepafungin	0.51
4	PakNN168.5	Region 3.2	Saccharide	O-antigen	0.14
5	PakNN168.5	Region 5.1	Other	putrebactin/avaroferrin	1
6	PakNN168.5	Region 5.2	NRP:Pyrrolobenzodiazepine	tilivalline/9-deoxy tilivalline/dihydroxy tilivalline/dehydro tilivalline/dihydroxy-dehydro tilivalline	0.44
7	PakNN168.5	Region 6.1	NRP	kolossin	1
8	PakNN168.5	Region 6.2	NRP	frederiksenibactin	0.23
9	PakNN168.5	Region 7.1	ND
10	PakNN168.5	Region 7.2	NRP	ambactin	0.5
11	PakNN168.5	Region 9.1	NRP	mevalagmapeptide A/mevalagmapeptide B/mevalagmapeptide C/mevalagmapeptide D	0.69
12	PakNN168.5	Region 12.1	ND
13	PakNN168.5	Region 13.1	NRP	gamexpeptide A/gamexpeptide B/gamexpeptide E/luminmide B/luminmide D/luminmide E/luminmide F/luminmide G	0.62
14	PakNN168.5	Region 13.2	NRP	taxlllaid A	1
15	PakNN168.5	Region 15.1	NRP	odilorhabdin NOSO-95A/odilorhabdin NOSO-95B/odilorhabdin NOSO-95C	0.7
16	PakNN168.5	Region 16.1	ND
17	PakNN168.5	Region 23.1	NRP:Cyclic depsipeptide	xenoamicin A/xenoamicin B	0.08
18	PakNN168.5	Region 23.2	NRP	xenematide	1
19	PakNN168.5	Region 24.1	NRP+Polyketide	malonomycin	0.11
20	PakNN168.5	Region 28.1	Terpene	carotenoid	0.83
21	PakNN168.5	Region 29.1	NRP	nunapeptin/nunamycin	0.21
22	PakNN168.5	Region 36.1	ND
23	PakNN168.5	Region 41.1	NRP	anthelvencin A/anthelvencin B/anthelvencin C	0.13
24	PakNN168.5	Region 42.1	NRP	kolossin	1
25	PakNN168.5	Region 64.1	ND
26	PakNN168.5	Region 71.1	NRP	xenematide	1
27	Xsto SBRx11-1	Region 3.1	NRP + Polyketide	fabclavine Ia	1
28	Xsto SBRx11-1	Region 4.1	NRP:Cyclic depsipeptide	xenoamicin A / xenoamicin B	0.37
29	Xsto SBRx11-1	Region 8.1	NRP	xenortide A / xenortide B / xenortide C / xenortide D	1
30	Xsto SBRx11-1	Region 10.1	ND
31	Xsto SBRx11-1	Region 15.1	Saccharide	O-antigen	0.14
32	Xsto SBRx11-1	Region 16.1	Other	putrebactin / avaroferrin	0.6
33	Xsto SBRx11-1	Region 17.1	Other	aryl polyenes	1
34	Xsto SBRx11-1	Region 18.1	Terpene	carotenoid	0.5
35	Xsto SBRx11-1	Region 24.1	NRP:Lipopeptide	pyrrolizixenamide A	1
36	Xsto SBRx11-1	Region 34.1	ND
37	Xsto SBRx11-1	Region 37.1	NRP	acinetobactin	0.26
38	Xsto SBRx11-1	Region 49.1	ND
39	Xsto SBRx11-1	Region 56.1	ND
40	Xsto SBRx11-1	Region 58.1	NRP	taxlllaid A	0.04
41	Xsto SBRx11-1	Region 59.1	NRP	xeneprotides A-C	0.77
42	Xsto SBRx11-1	Region 61.1	NRP	xenematide	1
43	Xsto SBRx11-1	Region 81.1	NRP	xenematide	1
44	Xsto SBRx11-1	Region 85.1	NRP:Cyclic depsipeptide	xenoamicin A / xenoamicin B	0.12
45	Xsto SBRx11-1	Region 90.1	NRP	tolaasin A	0.66
46	Paus SBR15.4	Region 2.1	ND
47	Paus SBR15.4	Region 4.1	NRP + Polyketide	thiomarinol	0.16
48	Paus SBR15.4	Region 7.1	ND
49	Paus SBR15.4	Region 8.1	Saccharide	O-antigen	0.14
50	Paus SBR15.4	Region 11.1	NRP	ambactin	0.5
51	Paus SBR15.4	Region 12.1	Polyketide:Type II + Saccharide:Hybrid/tailoring	grincamycin	0.05
52	Paus SBR15.4	Region 13.1	NRP + Polyketide:Modular type I	luminmycin A	1
53	Paus SBR15.4	Region 14.1	ND
54	Paus SBR15.4	Region 18.1	NRP	bicornutin A1 / bicornutin A2	1
55	Paus SBR15.4	Region 19.1	NRP + Polyketide:Modular type I + Polyketide:PUFA synthase or related	zeamine / zeamine I / zeamine II / prezeamine / prezeamine I	0.13
56	Paus SBR15.4	Region 25.1	NRP	bicornutin A1 / bicornutin A2	1
57	Paus SBR15.4	Region 29.1	ND
58	Paus SBR15.4	Region 30.1	ND
59	Paus SBR15.4	Region 34.1	NRP + Polyketide	yersiniabactin	0.05
60	Paus SBR15.4	Region 38.1	NRP	luminmide	1
61	Paus SBR15.4	Region 39.1	NRP	rhizomide A / rhizomide B / rhizomide C	1
62	Paus SBR15.4	Region 46.1	NRP	luminmide	1
63	Paus SBR15.4	Region 48.1	ND
64	Paus SBR15.4	Region 51.1	NRP	xenortide A / xenortide B / xenortide C / xenortide D	1
65	Phai NN169.4	Region 1.1	NRP + Polyketide:Modular type I	xenocoumacin 1 / xenocoumacin II	0.71
66	Phai NN169.4	Region 1.2	ND
67	Phai NN169.4	Region 1.3	Terpene	carotenoid	0.66
68	Phai NN169.4	Region 2.1	NRP	luminmide	1
69	Phai NN169.4	Region 2.2	NRP	taxlllaid A	0.04
70	Phai NN169.4	Region 2.3	NRP	tolaasin A	0.66
71	Phai NN169.4	Region 3.1	NRP	netropsin	0.13
72	Phai NN169.4	Region 3.2	ND
73	Phai NN169.4	Region 4.1	RiPP	colicin V	0.02
74	Phai NN169.4	Region 5.1	NRP + Polyketide:Modular type I	luminmycin A	1
75	Phai NN169.4	Region 6.1	ND
76	Phai NN169.4	Region 6.2	NRP	ambactin	0.5
77	Phai NN169.4	Region 7.1	ND
78	Phai NN169.4	Region 9.1	NRP + Polyketide	malonomycin	0.11
79	Phai NN169.4	Region 10.1	NRP	turnerbactin	0.23
80	Phai NN169.4	Region 11.1	ND
81	Phai NN169.4	Region 11.2	NRP + Polyketide	yersiniabactin	0.05
82	Phai NN169.4	Region 13.1	NRP	kleboxymycin	0.75
83	Phai NN169.4	Region 16.1	Other	putrebactin / avaroferrin	1
84	Phai NN169.4	Region 17.1	NRP	odilorhabdins	0.8
85	Phai NN169.4	Region 18.1	Saccharide	O-antigen	0.14
86	Phai NN169.4	Region 25.1	NRP	xenortide A / xenortide B / xenortide C / xenortide D	1
87	Phai NN169.4	Region 34.1	ND
88	Phai NN169.4	Region 49.1	ND
89	Plau MH8.4	Region 1.1	NRP + Polyketide:Modular type I	luminmycin A	1
90	Plau MH8.4	Region 3.1	NRP + Polyketide	yersiniabactin	0.05
91	Plau MH8.4	Region 4.1	NRP	turnerbactin	0.23
92	Plau MH8.4	Region 5.1	NRP	xenortide A / xenortide B / xenortide C / xenortide D	1
93	Plau MH8.4	Region 8.1	NRP	indigoidine	0.8
94	Plau MH8.4	Region 9.1	ND
95	Plau MH8.4	Region 10.1	ND
96	Plau MH8.4	Region 11.1	NRP	safracin A / safracin B	0.9
97	Plau MH8.4	Region 12.1	ND
98	Plau MH8.4	Region 15.1	NRP	conglobatin	0.1
99	Plau MH8.4	Region 16.1	ND
100	Plau MH8.4	Region 18.1	ND
101	Plau MH8.4	Region 19.1	NRP	bicornutin A1 / bicornutin A2	1
102	Plau MH8.4	Region 19.2	Saccharide	O-antigen	0.14
103	Plau MH8.4	Region 24.1	NRP	odilorhabdins	0.8
104	Plau MH8.4	Region 30.1	Other:Phosphonate	fosfomycin	0.35
105	Plau MH8.4	Region 38.1	ND
106	Plau MH8.4	Region 44.1	NRP	taxlllaid A	0.06
107	Plau MH8.4	Region 45.1	NRP	netropsin	0.13
108	Plau MH8.4	Region 49.1	Other	putrebactin / avaroferrin	1
109	Plau MH8.4	Region 56.1	Saccharide	lividomycin	0.13
110	Plau MH8.4	Region 73.1	NRP	taxlllaid A	0.08
111	Plau MH8.4	Region 79.1	Terpene	carotenoid	0.83
112	Ptem MW27.4	Region 1.1	ND
113	Ptem MW27.4	Region 2.1	NRP	rhizomide A / rhizomide B / rhizomide C	1
114	Ptem MW27.4	Region 2.2	ND
115	Ptem MW27.4	Region 4.1	NRP	indigoidine	0.8
116	Ptem MW27.4	Region 5.1	Other:Phosphonate	fosfomycin	0.35
117	Ptem MW27.4	Region 8.1	ND
118	Ptem MW27.4	Region 9.1	NRP:Lipopeptide	pyrrolizixenamide A	1
119	Ptem MW27.4	Region 11.1	ND
120	Ptem MW27.4	Region 20.1	NRP:Beta-lactam + Polyketide:Type II	andrimid	0.8
121	Ptem MW27.4	Region 21.1	NRP:Cyclic depsipeptide	sessilin A	0.33
122	Ptem MW27.4	Region 24.1	NRP	xenotetrapeptide	1
123	Ptem MW27.4	Region 25.1	NRP:Glycopeptide + Polyketide:Modular type I + Saccharide:Hybrid/tailoring	zorbamycin	0.04
124	Ptem MW27.4	Region 35.1	ND
125	Ptem MW27.4	Region 38.1	NRP + Polyketide:Modular type I + Polyketide:PUFA synthase or related	zeamine / zeamine I / zeamine II / prezeamine / prezeamine I	0.13
126	Ptem MW27.4	Region 40.1	ND
127	Ptem MW27.4	Region 41.1	ND
128	Ptem MW27.4	Region 43.1	NRP	rhizomide A / rhizomide B / rhizomide C	1
129	Ptem MW27.4	Region 47.1	NRP	luminmide	1
130	Ptem MW27.4	Region 52.1	NRP	luminmide	1
131	Ptem MW27.4	Region 53.1	NRP:Cyclic depsipeptide	orfamide B	0.3
132	Ptem MW27.4	Region 58.1	ND
133	Ptem MW27.4	Region 59.1	NRP	rhizomide A / rhizomide B / rhizomide C	1
134	Ptem MW27.4	Region 61.1	NRP	xenotetrapeptide	1
135	Ptem MW27.4	Region 64.1	Saccharide	O-antigen	0.14
136	Ptem MW27.4	Region 110.1	NRP	luminmide	1
137	Ptem MW27.4	Region 153.1	NRP	xenotetrapeptide	1
138	Xsto RT25.5	Region 3.1	NRP+Polyketide	fabclavine Ia/fabclavine Ib/fabclavine IIa/fabclavine IIb	1
139	Xsto RT25.5	Region 4.1	NRP:Cyclic depsipeptide	xenoamicin A/xenoamicin B	0.37
140	Xsto RT25.5	Region 8.1	NRP	xenortide A/xenortide B/xenortide C/xenortide D	1
141	Xsto RT25.5	Region 10.1	ND
142	Xsto RT25.5	Region 15.1	Saccharide	O-antigen	0.14
143	Xsto RT25.5	Region 16.1	Other	putrebactin/avaroferrin	0.6
144	Xsto RT25.5	Region 17.1	Other	aryl polyenes	1
145	Xsto RT25.5	Region 18.1	Terpene	carotenoid	0.5
146	Xsto RT25.5	Region 24.1	NRP:Lipopeptide	pyrrolizixenamide A	1
147	Xsto RT25.5	Region 34.1	NRP	safracin A/safracin B	0.2
148	Xsto RT25.5	Region 37.1	NRP	photobactin	0.41
149	Xsto RT25.5	Region 49.1	NRP:Lipopeptide	bovienimide A	1
150	Xsto RT25.5	Region 56.1	ND
151	Xsto RT25.5	Region 58.1	NRP	taxlllaid A	1
152	Xsto RT25.5	Region 59.1	NRP	xeneprotides A-C	0.77
153	Xsto RT25.5	Region 61.1	NRP	xenematide	1
154	Xsto RT25.5	Region 81.1	NRP	xenematide	1
155	Xsto RT25.5	Region 85.1	NRP:Cyclic depsipeptide	xenoamicin A/xenoamicin B	0.12
156	Xsto RT25.5	Region 90.1	NRP	tolaasin A	0.66
157	Xvie NN167.3	Region 1.1	Saccharide	O-antigen	0.14
158	Xvie NN167.3	Region 2.1	NRP	holomycin	0.9
159	Xvie NN167.3	Region 3.1	ND
160	Xvie NN167.3	Region 3.2	NRP	nematophin	0.6
161	Xvie NN167.3	Region 5.1	NRP	safracin A/safracin B	0.2
162	Xvie NN167.3	Region 8.1	NRP+Polyketide:Modular type I polyketide	xenocoumacin 1/xenocoumacin II	0.14
163	Xvie NN167.3	Region 10.1	Saccharide:Lipopolysaccharide	lipopolysaccharide	0.05
164	Xvie NN167.3	Region 11.1	NRP	taxlllaid A	1
165	Xvie NN167.3	Region 12.1	NRP	1,6-phenazinedimethanol/fontizine A	0.42
166	Xvie NN167.3	Region 12.2	NRP	xefoampeptides A-G	0.33
167	Xvie NN167.3	Region 15.1	NRP:Cyclic depsipeptide	xenoamicin A/xenoamicin B	0.16
168	Xvie NN167.3	Region 21.1	NRP:Lipopeptide	bovienimide A	1
169	Xvie NN167.3	Region 22.1	NRP+Polyketide	HTTPCA/prepiscibactin/piscibactin	0.21
170	Xvie NN167.3	Region 24.1	NRP:Cyclic depsipeptide	xenoamicin A/xenoamicin B	0.5
171	Xvie NN167.3	Region 32.1	NRP	trichrysobactin/cyclic trichrysobactin/chrysobactin/dichrysobactin	0.38
172	Xvie NN167.3	Region 33.1	NRP	kolossin	1
173	Xvie NN167.3	Region 35.1	NRP:Lipopeptide	pyrrolizixenamide A	1
174	Xvie NN167.3	Region 37.1	NRP	rhizomide A/rhizomide B/rhizomide C	1
175	Xvie NN167.3	Region 42.1	ND
176	Xvie NN167.3	Region 43.1	NRP	gamexpeptide A/gamexpeptide B/gamexpeptide E/luminmide B/luminmide D/luminmide E/luminmide F/luminmide G	0.1
177	Xvie NN167.3	Region 46.1	ND
178	Xvie NN167.3	Region 52.1	NRP	xenematide	1
179	Xvie NN167.3	Region 55.1	NRP:Cyclic depsipeptide	endopyrrole B/endopyrrole A	0.5
180	Xvie NN167.3	Region 68.1	NRP	xenematide	1
181	Xvie NN167.3	Region 88.1	NRP	rhizomide A/rhizomide B/rhizomide C	1
182	Xehl MH9.2	Region 1.1	Saccharide:Lipopolysaccharide	lipopolysaccharide	0.05
183	Xehl MH9.2	Region 1.2	NRP	acinetobactin	0.26
184	Xehl MH9.2	Region 2.1	Saccharide	O-antigen	0.14
185	Xehl MH9.2	Region 3.1	NRP	amphi-enterobactin 1 / amphi-enterobactin 2 / amphi-enterobactin 3 / amphi-enterobactin 4	0.12
186	Xehl MH9.2	Region 3.2	NRP:Cyclic depsipeptide	xenoamicin A / xenoamicin B	0.58
187	Xehl MH9.2	Region 4.1	ND
188	Xehl MH9.2	Region 5.1	NRP + Polyketide	yersiniabactin	0.04
189	Xehl MH9.2	Region 6.1	NRP + Polyketide	thiomarinol	0.16
190	Xehl MH9.2	Region 8.1	Polyketide	meoabyssomicin / abyssomicin	0.06
191	Xehl MH9.2	Region 9.1	NRP	bicornutin A1 / bicornutin A2	1
192	Xehl MH9.2	Region 10.1	NRP	luminmide	1
193	Xehl MH9.2	Region 12.1	NRP	taxlllaid A	0.04
194	Xehl MH9.2	Region 17.1	NRP:Lipopeptide	pyrrolizixenamide A	1
195	Xehl MH9.2	Region 18.1	ND
196	Xehl MH9.2	Region 20.1	NRP	1,6-phenazinedimethanol / fontizine A	0.4
197	Xehl MH9.2	Region 22.1	NRP:Cyclic depsipeptide	xenoamicin A / xenoamicin B	0.29
198	Xehl MH9.2	Region 27.1	NRP	xefoampeptides A-G	0.33
199	Xehl MH9.2	Region 29.1	NRP:Lipopeptide	gacamide A	0.28
200	Xehl MH9.2	Region 30.1	RiPP	colicin V	0.01
201	Xehl MH9.2	Region 35.1	NRP	luminmide	1
202	Xind KK26.2	Region 1.1	NRP + Polyketide	fabclavine Ia	1
203	Xind KK26.2	Region 2.1	NRP	acinetobactin	0.26
204	Xind KK26.2	Region 3.1	ND
205	Xind KK26.2	Region 3.2	Other:Phenazine	iodinin	0.45
206	Xind KK26.2	Region 4.1	NRP:Pyrrolobenzodiazepine	tilivalline / 9-deoxy tilivalline / dihydroxy tilivalline / dehydro tilivalline / dihydroxy-dehydro tilivalline	0.21
207	Xind KK26.2	Region 5.1	Saccharide:Lipopolysaccharide	lipopolysaccharide	0.05
208	Xind KK26.2	Region 7.1	NRP + Polyketide	yersiniabactin	0.05
209	Xind KK26.2	Region 8.1	NRP	bicornutin A1 / bicornutin A2	1
210	Xind KK26.2	Region 9.1	NRP	ambactin	0.25
211	Xind KK26.2	Region 12.1	NRP	xeneprotides A-C	0.55
212	Xind KK26.2	Region 13.1	NRP:Cyclic depsipeptide	xenoamicin A / xenoamicin B	0.33
213	Xind KK26.2	Region 14.1	ND
214	Xind KK26.2	Region 18.1	NRP:Lipopeptide	gacamide A	0.28
215	Xind KK26.2	Region 22.1	ND
216	Xind KK26.2	Region 28.1	NRP	safracin A / safracin B	0.2
217	Xind KK26.2	Region 29.1	Other	aryl polyenes	0.77
218	Xind KK26.2	Region 30.1	ND
219	Xind KK26.2	Region 34.1	Saccharide	O-antigen	0.14
220	Xind KK26.2	Region 35.1	NRP	nematophin	0.37
221	Xind KK26.2	Region 42.1	ND
222	Xind KK26.2	Region 44.1	NRP	althiomycin	0.75
223	Xind KK26.2	Region 69.1	NRP	rhizomide A / rhizomide B / rhizomide C	1
224	Xind KK26.2	Region 78.1	NRP	rhizomide A / rhizomide B / rhizomide C	1
225	Xind KK26.2	Region 79.1	NRP	rhizomide A / rhizomide B / rhizomide C	1
226	Xind KK26.2	Region 95.1	NRP	rhizomide A / rhizomide B / rhizomide C	1
227	Xind KK26.2	Region 98.1	NRP	rhizomide A / rhizomide B / rhizomide C	1
228	Xind KK26.2	Region 100.1	NRP	rhizomide A / rhizomide B / rhizomide C	1
229	Xind KK26.2	Region 102.1	NRP	rhizomide A / rhizomide B / rhizomide C	1
230	Xjap MW12.3	Region 1.1	ND
231	Xjap MW12.3	Region 1.2	NRP + Polyketide	yersiniabactin	0.04
232	Xjap MW12.3	Region 2.1	NRP:Cyclic depsipeptide	xenoamicin A / xenoamicin B	0.2
233	Xjap MW12.3	Region 3.1	Other	aryl polyenes	1
234	Xjap MW12.3	Region 5.1	NRP	luminmide	1
235	Xjap MW12.3	Region 6.1	Saccharide:Lipopolysaccharide	lipopolysaccharide	0.05
236	Xjap MW12.3	Region 12.1	NRP	taxlllaid A	0.04
237	Xjap MW12.3	Region 13.1	ND
238	Xjap MW12.3	Region 16.1	ND
239	Xjap MW12.3	Region 17.1	Saccharide	O-antigen	0.14
240	Xjap MW12.3	Region 21.1	NRP	xefoampeptides A-G	0.5
241	Xjap MW12.3	Region 24.1	NRP	1,6-phenazinedimethanol / fontizine A	0.33
242	Xjap MW12.3	Region 30.1	ND
243	Xjap MW12.3	Region 33.1	NRP	taxlllaid A	0.04
244	Xjap MW12.3	Region 36.1	NRP	taxlllaid A	0.08
245	Xjap MW12.3	Region 38.1	NRP + Polyketide	ralsolamycin	0.4
246	Xjap MW12.3	Region 43.1	ND
247	Xjap MW12.3	Region 52.1	NRP	rhizomide A / rhizomide B / rhizomide C	1
248	Xmir MH16.1	Region 1.1	ND
249	Xmir MH16.1	Region 1.2	Polyketide:Modular type I polyketide+Polyketide:Trans-AT type I polyketide	iso-migrastatin/migrastatin/dorrigocin A/dorrigocin B/13-epi-dorrigocin A	0.45
250	Xmir MH16.1	Region 1.3	Other	putrebactin/avaroferrin	1
251	Xmir MH16.1	Region 2.1	NRP:Cyclic depsipeptide	xenoamicin A/xenoamicin B	0.25
252	Xmir MH16.1	Region 3.1	NRP	holomycin	0.8
253	Xmir MH16.1	Region 4.1	Other	aryl polyenes	1
254	Xmir MH16.1	Region 4.2	NRP	safracin A/safracin B	0.2
255	Xmir MH16.1	Region 5.1	NRP	nematophin	0.26
256	Xmir MH16.1	Region 6.1	Saccharide:Lipopolysaccharide	lipopolysaccharide	0.05
257	Xmir MH16.1	Region 9.1	NRP	lysobactin	0.2
258	Xmir MH16.1	Region 12.1	NRP	kolossin	1
259	Xmir MH16.1	Region 13.1	NRP+Polyketide:Modular type I polyketide	xenocoumacin 1/xenocoumacin II	1
260	Xmir MH16.1	Region 14.1	NRP	ambactin	0.75
261	Xmir MH16.1	Region 16.1	ND
262	Xmir MH16.1	Region 16.2	NRP:Lipopeptide	pyrrolizixenamide A	1
263	Xmir MH16.1	Region 18.1	ND
264	Xmir MH16.1	Region 23.1	ND
265	Xmir MH16.1	Region 26.1	NRP	gamexpeptide C	1
266	Xmir MH16.1	Region 32.1	ND
267	Xmir MH16.1	Region 38.1	NRP	B/ashimides A/ashimide A/ashimide B	0.1
268	Xmir MH16.1	Region 61.1	NRP:Lipopeptide	bovienimide A	1
269	Xsto SBR31.4	Region 1.1	ND
270	Xsto SBR31.4	Region 3.1	NRP+Polyketide	yersiniabactin	0.02
271	Xsto SBR31.4	Region 3.2	ND
272	Xsto SBR31.4	Region 4.1	NRP:Cyclic depsipeptide	xenoamicin A/xenoamicin B	0.33
273	Xsto SBR31.4	Region 5.1	NRP	tolaasin A	0.66
274	Xsto SBR31.4	Region 6.1	NRP+Polyketide	fabclavine Ia/fabclavine Ib/fabclavine IIa/fabclavine IIb	1
275	Xsto SBR31.4	Region 11.1	Other	putrebactin/avaroferrin	0.2
276	Xsto SBR31.4	Region 12.1	NRP	nematophin	0.66
277	Xsto SBR31.4	Region 13.1	Saccharide	O-antigen	0.14
278	Xsto SBR31.4	Region 14.1	NRP:Cyclic depsipeptide	xenoamicin A/xenoamicin B	0.25
279	Xsto SBR31.4	Region 15.1	ND
280	Xsto SBR31.4	Region 16.1	NRP	xeneprotides A-C	0.77
281	Xsto SBR31.4	Region 25.1	NRP	photobactin	0.41
282	Xsto SBR31.4	Region 26.1	NRP+Polyketide:Modular type I polyketide	luminmycin A/glidobactin A/cepafungin	0.12
283	Xsto SBR31.4	Region 29.1	NRP	rhizomide A/rhizomide B/rhizomide C	1
284	Xsto SBR31.4	Region 31.1	NRP	safracin A/safracin B	0.2
285	Xsto SBR31.4	Region 35.1	Terpene	carotenoid	0.33
286	Xsto SBR31.4	Region 42.1	Terpene	carotenoid	0.33
287	Xvie NN167.3	Region 1.1	Saccharide	O-antigen	0.14
288	Xvie NN167.3	Region 2.1	NRP	holomycin	0.9
289	Xvie NN167.3	Region 3.1	NRP+Polyketide:Modular type I polyketide	melithiazol A	0.1
290	Xvie NN167.3	Region 3.2	NRP	nematophin	0.6
291	Xvie NN167.3	Region 5.1	NRP	safracin A/safracin B	0.2
292	Xvie NN167.3	Region 8.1	NRP+Polyketide:Modular type I polyketide	xenocoumacin 1/xenocoumacin II	0.14
293	Xvie NN167.3	Region 10.1	Saccharide:Lipopolysaccharide	lipopolysaccharide	0.05
294	Xvie NN167.3	Region 11.1	NRP	taxlllaid A	1
295	Xvie NN167.3	Region 12.1	NRP	1,6-phenazinedimethanol/fontizine A	0.42
296	Xvie NN167.3	Region 12.2	NRP	xefoampeptides A-G	0.33
297	Xvie NN167.3	Region 15.1	NRP:Cyclic depsipeptide	xenoamicin A/xenoamicin B	0.16
298	Xvie NN167.3	Region 21.1	NRP:Lipopeptide	bovienimide A	1
299	Xvie NN167.3	Region 22.1	NRP+Polyketide	HTTPCA/prepiscibactin/piscibactin	0.21
300	Xvie NN167.3	Region 24.1	NRP:Cyclic depsipeptide	xenoamicin A/xenoamicin B	0.5
301	Xvie NN167.3	Region 32.1	NRP	trichrysobactin/cyclic trichrysobactin/chrysobactin/dichrysobactin	0.38
302	Xvie NN167.3	Region 33.1	NRP	kolossin	1
303	Xvie NN167.3	Region 35.1	NRP:Lipopeptide	pyrrolizixenamide A	1
304	Xvie NN167.3	Region 37.1	NRP	xenotetrapeptide	1
305	Xvie NN167.3	Region 42.1	ND
306	Xvie NN167.3	Region 43.1	NRP	gamexpeptide A/gamexpeptide B/gamexpeptide E/luminmide B/luminmide D/luminmide E/luminmide F/luminmide G	0.1
307	Xvie NN167.3	Region 46.1	ND
308	Xvie NN167.3	Region 52.1	NRP	xenematide	1
309	Xvie NN167.3	Region 55.1	NRP	endopyrrole B/endopyrrole C/endopyrrole A	0.14
310	Xvie NN167.3	Region 57.1	NRP	kolossin	1
311	Xvie NN167.3	Region 68.1	NRP	taxlllaid A	1
312	Xvie NN167.3	Region 69.1	ND
313	Xvie NN167.3	Region 83.1	NRP	ririwpeptide A/ririwpeptide B/ririwpeptide C	1
314	Xvie NN167.3	Region 88.1	NRP	rhizomide A/rhizomide B/rhizomide C	1
